# Supplementary material for: DArTSeq SNP-based markers revealed high genetic diversity and structured population in Ethiopian cowpea [Vigna unguiculata (L.) Walp] germplasms
Source: PLoS One. 2020 Oct 8;15(10):e0239122. doi: 10.1371/journal.pone.0239122 (PMC7544073; doi:10.1371/journal.pone.0239122)
Supplement: S1 File — (XLSX) [file pone.0239122.s003.xlsx]

## Sheet: summ
Region/state/province	Zone	Woreda/District	Latiude	Longitude	Altitude
Amara	SEMEN SHEWA	ANKOBER	9.58333	39.7333
Amara	MISRAK GOJAM	HULET EJ ENESE	11.075	37.8875	2423
Amhara	N.shoa	Ataye	10.3531	39.9869	1609
Amhara	N.shoa	shoarobit	10.0164	39.8856	1312
Amhara	E.Gojam	Enebsie Sar midir	10.8664	38.2675	2609
Amhara	Waghimra	Abergelre	13.0465	38.9877	1367
Amhara	N.Shoa	Showarobit	10.8337	39.8952	1286
Amhara	S.wollo	Dese Robit	11.1358	39.6408	2493
Amhara	waghimra	Sekota	12.5203	39.0786	2112
Amhara	S.wollo	Haik	11.1528	39.9146	1500
Amhara	S.wollo	Haik	11.2802	39.6808	2054
Amhara	N.Shoa	Showarobit	10.0011	39.9025	1274
Amhara	Nl Wolo	Lasta	12.0672	39.0144	2233
Amhara	N.wollo	Lasta	11.9893	38.9031	2000
Amhara	Waghimra	Sekota	12.5491	39.0553	2042
Amhara	Oromia zone	Bati	11.1836	39.9814	1580
Amhara	Oromia zone	Bati	11.1836	39.9814	1580
Amhara	S.wollo	Kalu	7.44306	41.3622	1104
Amhara	S.wollo	Kalu	7.44306	41.3622	1104
Amhara	Nl Wolo	Lasta	12.0606	39.0189	2147
Amhara	Nl Wolo	Lasta	12.015	39.0272	2195
Amhara	Nl Wolo	Lasta	11.9731	39.0508	2174
Amhara	Nl Wolo	Lasta	11.9967	38.8772	2075
Amhara	Nl Wolo	Lasta	12.0583	38.9719	2030
Amhara	Nl Wolo	Lasta	12.0103	39.0022	2094
Amhara	Nl Wolo	Lasta	11.9775	39.0314	2130
Amhara	Nl Wolo	Lasta	12.1675	39.3201	2177
Amhara	Nl Wolo	Lasta	11.9981	38.9672	1999
Amhara	Nl Wolo	Raya Kobo	12.0692	39.63	1466
Amhara	Nl Shoa	Sharobit	10.0011	39.9025	1274
Amhara	Nl Wolo	Lasta	12.055	39.0347	2141
Amhara	Nl Wolo	Lasta	12.0672	39.0144	2233
Amhara	Waghimra	Abergele	13.0953	38.945	1518
Amhara	Waghimra	Abergele	13.0953	38.945	1518
Amhara	Slwollo	Kalu	7.44306	41.3622	1104
Amhara	Oromia zone	Bati	11.1836	39.9814	1580
Amhara	Slwollo	Kalu	7.44306	41.3622	1104
Amhara	Oromia	Bati	11.1836	39.9814	1580
Amhara	Oromia	Bati	11.1836	39.9814	1580
Amhara	S.wollo	Kalu	7.44306	41.3622	1104
Amhara	Misrak gojam	Enebse sar midir	10.8664	38.2675	2609
Benishangul & Gumuz	METEKEL	DANGUR	12.8681	37.0908	1300
Dredawa		Biya Aaale	9.57194	42.1031	1619
Dredawa		Biya Aaale	9.56311	42.1032	1718
Dredawa	Biya Awale	Belewa kebele	9.56842	42.1013	1675
Dredawa		BiyAaale	9.56833	42.1011	1644
Dredawa		BiyAaale	9.56611	42.1061	1658
Gambela	Agnuake	Itang	8.19022	34.2639	438
Gambela	Agnuake	Itange	7.8511	34.1019	438
Gambela	Agnuake	Gambella	8.25278	34.5894	450
Gambela	Agneake	Itang	8.19644	34.2667	426
Gambela	Agneake	G-Zuria	8.25389	34.5894	450
Gambela	Agnuake	Abobo	7.88361	34.5676	480
Gambella			7.88528	34.5311	469
Gambella	ZONE 1	ITANG	8.18333	34.2333	530
Gambella	ZONE 1	ITANG	8.15	34.2	570
Gambella	ZONE 2	ABOBO	7.85	34.55	550
Gambella	ZONE 2	ABOBO	7.85	34.55	550
Gambella	Agnuak	Itang	8.19639	34.2658	432
Gambella	Zone 2	Gog	7.87917	34.1228	303
Gambella		Itang	8.40689	34.2661	428
Gambella		Itang	8.55933	34.2661	435
Gambella		Gambella	8.23728	34.5895	452
Gambella		Abobo	7.01697	34.5676	475
Gambella			8.18889	34.2692	429
Gambella	Agneake	Itang	8.19267	34.2661	428
Gambella	Gambella zurya	Gambella	8.25394	34.5895	452
Gambella	Zone 3	Gog	8.06639	33.515	431
Gambella	Zone 2	Abobo	7.88167	34.5222	471
Oromiya	Mirab wollega	Sayo	8.48722	34.8208	1595
Oromiya	Mirab Harargie	Guba koricha	8.96417	40.5572	1798
Oromiya	East Harar	Babile	9.253	42.3206	1661
Oromiya	E.Hararge	Gursum	9.29319	42.4454	1821
Oromiya	E.shoa	Boset	8.62389	39.41	1865
Oromiya		Adea	8.76194	38.8814	1903
Oromiya	E. Hararge	Gursum	9.29319	42.4453	1820
Oromiya	E.shoa	Boset	8.61917	39.4036	1870
Oromiya	E.shoa	Adea	8.57572	38.9675	1872
Oromiya	E.shoa	Boset	8.62194	39.4147	1481
Oromiya	W.Harargo	odabultune	8.92472	40.6719	1779
Oromiya	W.Harargo	Habra	9.42297	40.0537	1761
Oromiya	W.Harargo	odabultune	8.90222	40.7789	1692
Oromiya	W.Harargo	Chiro Zure	9.08778	40.8639	1730
Oromiya	E.Hararge	Girera	9.13833	41.8353	2439
Oromiya		Babile wereda	9.22542	42.3156	1663
Oromiya	E.Hararge	Babile	9.22694	42.3156	1670
Oromiya	E.Hararge	Babile	9.20972	42.3158	1674
Oromiya	E.Hararge	Gursum	9.28944	42.4417	1813
Oromiya	E.Hararge	Gursum	9.29319	42.4453	1280
Oromiya	E.Hararge	Fedis	9.13333		1611
Oromiya			8.57583	37.9914
SNNP	gamo gofa		6.02444	37.5633
SNNP	gamo gofa		6.02444	37.5633
SNNP	BENCH MAJI	KONSO special	5.33583	37.4275	1350
SNNP	Benchimaji	Konso s. region	5.34	37.4658	1700
SNNP	Bench Maji	Konso Special	6.35083	34.4419	1560
SNNP	Sheka zone	Yeki	7.20444	35.3606	1384
SNNP	Kembata Alaba Temb	Alaba	8.50611	38.0164	1773
SNNP	Derashe	Derashe spe wereda	5.60917	37.2106	1762
SNNP	South omo	Jinka	5.79308	36.5778	1278
SNNP	Waayita	Humbo	6.70169	37.7706	1591
SNNP	Gamagoto	Arbaminch	6.02444	37.5633	1258
SNNP	Souh omo	S.Ali	5.8535	36.5461	1435
SNNP	S.Omo	South Ari	5.845	36.5489	1441
SNNP	S.Omo	South Ari	5.8535	36.5461	1481
SNNP	Seyen People	Konso	5.28361	37.4853	1200
SNNP	Seyen People	Konso	5.2875	37.4819	1209
SNNP	Seyen People	Konso	5.35722	37.3719	1483
SNNP	Seyen People	Konso	5.34161	37.4414	1409
SNNP	Wolayta	Humbo	6.70694	37.7072	-
SNNP	Arbaminch zuria	Arbaminch	6.02444	37.5633	1225
SNNP	Wobyta	Humbo	6.70167	37.7706
SNNP	Wolayta	Sodo Zuria	6.77778	37.7706
SNNP	Gamagoto	Arbaminch	6.02444	37.5633	1258
SNNP	Gamagoto	Arbaminch	6.02444	37.5633	1258
Tigray	Debubawi	Mekele	13.4819	39.3992	2175
Tigray	C.Tigray	Abiadi	13.5194	39.0303	1490
Tigray	C.Tigray	Kala Temben	13.6666	38.9166
Tigray	C.Tigray	Abiyi Adi	13.5192	39.0303	1490
Tigray	C.Tigray	kola Temben	13.6293	38.9277	1746
Tigray	C.Tigray	Kola Tenbe	13.6666	38.9166
Tigray	C.Tigray	Tangua	13.3142	39.0853	1562
Tigray	C.Tigray	Tangua	13.2869	38.9942	1561
Tigray	C.Tigray	Tangua	13.2322	38.9928	1633
Tigray	C.Tigray	Abrgell ARC	13.6256	38.9997	1645
Tigray	C.Tigray	Maerey	13.2699	38.9964	1555
Tigray	C.Tigray	Maerey	13.2699	38.9964	1555
Tigray	C.Tigray	Kolatenbe	13.6666	38.9166
Tigray	C.Tigray	Tangua	13.0939	38.9469	1492
Tigray	C.Tigray	Tangua	13.0939	38.9469	1492
