# Supplementary material for: DArTSeq SNP-based markers revealed high genetic diversity and structured population in Ethiopian cowpea [Vigna unguiculata (L.) Walp] germplasms
Source: PLoS One. 2020 Oct 8;15(10):e0239122. doi: 10.1371/journal.pone.0239122 (PMC7544073; doi:10.1371/journal.pone.0239122)
Supplement: S2 File — (TXT) [file pone.0239122.s004.txt]

rs.	alleles	chrom	pos	strand	assembly.	center	protLSID	assayLSID	panelLSID	QCcode	CP1	CP2	CP3	CP4	CP5	CP6	CP7	CP8	CP9	CP10	CP11	CP12	CP13	CP14	CP15	CP16	CP17	CP18	CP19	CP20	CP21	CP22	CP23	CP24	CP25	CP26	CP27	CP28	CP30	CP31	CP32	CP33	CP34	CP35	CP36	CP37	CP38	CP39	CP40
100079923|F|0-27:A>G-27:A>G	A/G	1	164028	NA	NA	NA	NA	NA	NA	NA	AA	AA	AA	AG	AA	AA	AA	AA	AA	GG	AA	AG	GG	GG	AG	GG	GG	AA	AG	AG	AG	AG	AG	AG	GG	AA	AA	AG	GG	GG	GG	AA	AA	AA	AA	AA	GG	GG	AG
14059756|F|0-5:A>G-5:A>G	A/G	1	286151	NA	NA	NA	NA	NA	NA	NA	AA	AA	AA	AG	AA	AA	AA	AA	AA	GG	AA	AG	GG	GG	AA	GG	GG	AA	AG	AG	AG	AG	AG	AG	GG	AA	AA	AG	GG	GG	GG	AA	AA	AA	AA	AA	GG	GG	AG
100088838|F|0-56:G>C-56:G>C	G/C	1	310727	NA	NA	NA	NA	NA	NA	NA	GG	GG	GG	GC	GG	GG	GG	GG	GG	CC	GG	GC	CC	CC	GG	CC	CC	GG	GC	GC	GC	GC	GC	GC	CC	GG	GG	GC	CC	CC	CC	GG	GG	GG	GG	GG	CC	CC	GC
100046459|F|0-41:G>A-41:G>A	G/A	1	312669	NA	NA	NA	NA	NA	NA	NA	AA	GG	GG	GG	GG	GA	GA	GA	GA	GG	AA	GA	GG	GG	GA	GG	GG	AA	GG	GA	GA	GA	GA	GG	GG	AA	GG	GA	GG	GG	GG	GG	GG	GG	GG	AA	GG	GG	GG
100072443|F|0-24:A>T-24:A>T	A/T	1	331851	NA	NA	NA	NA	NA	NA	NA	AA	AA	AA	AT	AA	AA	AA	AA	AA	TT	AA	AT	TT	AA	AA	AA	TT	AA	AA	AA	AA	AA	AA	AA	TT	AA	AA	AA	TT	AA	AA	AA	AA	AA	AA	AA	TT	AA	AA
14086028|F|0-14:C>G-14:C>G	C/G	1	433240	NA	NA	NA	NA	NA	NA	NA	GG	GG	GG	GG	CC	CG	CG	CG	GG	GG	GG	GG	GG	GG	GG	GG	GG	GG	GG	CG	GG	GG	CG	GG	GG	GG	GG	GG	GG	GG	GG	GG	GG	GG	GG	GG	GG	GG	CG
14087578|F|0-28:T>C-28:T>C	T/C	1	491149	NA	NA	NA	NA	NA	NA	NA	CC	CC	CC	CC	TC	TC	TC	TC	CC	CC	CC	CC	CC	CC	TC	CC	CC	TC	CC	CC	CC	CC	CC	CC	CC	CC	CC	CC	CC	CC	CC	CC	TC	CC	TC	CC	CC	CC	CC
14075003|F|0-68:T>C-68:T>C	T/C	1	530289	NA	NA	NA	NA	NA	NA	NA	CC	CC	CC	TC	TT	TC	TC	TC	CC	TT	CC	TC	TT	TT	TC	TT	TT	TC	TC	TC	TC	TC	TC	TC	TT	CC	CC	TC	TT	TT	TT	CC	TT	CC	TT	CC	TT	TT	TT
14076240|F|0-56:A>C-56:A>C	A/C	1	595873	NA	NA	NA	NA	NA	NA	NA	CC	CC	CC	AC	AA	AC	AC	AC	CC	AA	CC	AC	AA	AA	AC	AA	AA	AC	AC	AC	AC	AC	AC	AC	AA	CC	CC	AC	AA	AA	AA	CC	AA	CC	AA	CC	AA	AA	AA
14057923|F|0-33:T>G-33:T>G	T/G	1	633182	NA	NA	NA	NA	NA	NA	NA	TT	TT	TT	TG	TT	TT	TT	TT	TT	GG	TT	TG	GG	GG	TT	GG	GG	TT	TG	TG	TG	TG	TG	TG	GG	TT	TT	TG	GG	GG	GG	TT	TT	TT	TT	TT	GG	GG	TG
14057919|F|0-33:C>T-33:C>T	C/T	1	634513	NA	NA	NA	NA	NA	NA	NA	CC	CC	CC	CT	CC	CC	CC	CC	CC	TT	CC	CT	TT	TT	CC	CC	TT	CC	CC	CT	CC	CT	CT	CC	TT	CC	CC	CC	TT	CT	TT	CC	CC	CC	CC	CC	TT	CC	CC
14075885|F|0-21:A>T-21:A>T	A/T	1	640163	NA	NA	NA	NA	NA	NA	NA	AA	AA	AA	AA	AA	AA	AT	AT	AA	AA	AA	AA	AA	AA	AT	AA	AA	AA	AA	AA	AA	AA	AA	AA	AA	AA	AA	AA	AA	AA	AA	AA	AA	AA	AA	AA	AA	AA	AA
14085742|F|0-22:A>G-22:A>G	A/G	1	803126	NA	NA	NA	NA	NA	NA	NA	GG	GG	GG	GG	AA	AG	AG	AA	AG	GG	AA	GG	GG	GG	AG	AA	GG	AG	AG	GG	AG	AG	GG	AG	AA	GG	AA	AG	AA	AG	GG	GG	AA	AA	AA	GG	GG	AA	AG
14083800|F|0-11:C>G-11:C>G	C/G	1	985417	NA	NA	NA	NA	NA	NA	NA	GG	GG	GG	GG	CC	CG	CG	CG	GG	GG	GG	GG	GG	GG	CG	GG	GG	CG	GG	GG	GG	GG	GG	GG	GG	GG	GG	GG	GG	GG	GG	GG	GG	GG	GG	GG	GG	GG	GG
14075556|F|0-48:A>C-48:A>C	A/C	1	1065646	NA	NA	NA	NA	NA	NA	NA	CC	CC	CC	CC	AA	AC	AC	AC	CC	CC	CC	CC	CC	CC	CC	CC	CC	CC	CC	CC	CC	CC	CC	CC	CC	CC	CC	CC	CC	CC	CC	CC	CC	CC	CC	CC	CC	CC	CC
14075978|F|0-63:G>A-63:G>A	G/A	1	1115349	NA	NA	NA	NA	NA	NA	NA	GG	GG	GG	GG	GG	GG	GG	GG	GG	GG	GG	GG	GG	GG	GA	GG	GG	GG	GG	GG	GG	GG	GG	GG	GG	GG	GG	GG	GG	GG	GG	GG	GG	GG	GG	GG	GG	GG	GG
14077544|F|0-63:T>C-63:T>C	T/C	1	1124846	NA	NA	NA	NA	NA	NA	NA	TT	TT	TT	TT	TT	TT	TT	TT	TT	TT	TT	TT	TT	TT	TC	CC	TT	TT	TC	TT	TC	TC	TT	TC	CC	TT	TT	TC	TC	TC	TT	TT	TT	TT	TT	TT	TT	CC	TT
14073323|F|0-21:G>T-21:G>T	G/T	1	1173472	NA	NA	NA	NA	NA	NA	NA	GG	GG	GG	GT	GG	GG	GG	GG	GG	TT	GT	GT	TT	GG	GT	GG	TT	GG	GG	GT	GG	GG	GT	GG	GG	GG	GG	GG	GT	GT	GG	GG	TT	GG	TT	GG	TT	GG	TT
14078204|F|0-43:A>C-43:A>C	A/C	1	1292063	NA	NA	NA	NA	NA	NA	NA	CC	CC	CC	CC	CC	CC	CC	CC	CC	CC	CC	CC	CC	CC	AC	CC	CC	CC	CC	CC	CC	CC	CC	CC	CC	CC	CC	CC	CC	CC	CC	CC	AA	CC	AA	CC	CC	CC	AC
14086132|F|0-25:A>T-25:A>T	A/T	1	1299287	NA	NA	NA	NA	NA	NA	NA	AA	AA	AA	AA	AA	AA	AA	AA	AA	AA	AA	AA	AA	AA	AT	AA	AA	AA	AA	AA	AA	AA	AA	AA	AA	AA	AA	AA	AA	AA	AA	AA	AA	AA	AA	AA	AA	AA	AT
14086132|F|0-55:G>A-55:G>A	G/A	1	1299288	NA	NA	NA	NA	NA	NA	NA	GG	GG	GG	GG	GG	GG	GG	GG	GG	GG	GG	GG	GG	GG	GA	GG	GG	GG	GG	GG	GG	GG	GG	GG	GG	GG	GG	GG	GG	GG	GG	GG	GG	GG	GG	GG	GG	GG	GG
14079564|F|0-36:G>C-36:G>C	G/C	1	1347012	NA	NA	NA	NA	NA	NA	NA	GG	GG	GG	GG	GG	GG	GG	GG	GG	GG	GG	GG	GG	GG	GC	GG	GG	GG	GG	GG	GG	GG	GG	GG	GG	GG	GG	GG	GG	GG	GG	GG	GG	GG	GG	GG	GG	GG	GG
100044347|F|0-19:G>T-19:G>T	G/T	1	1379733	NA	NA	NA	NA	NA	NA	NA	GG	GG	GG	GT	GG	GG	GG	GG	GG	NA	GG	GT	GT	GG	GT	GG	TT	GG	GG	GT	GG	GG	GT	GG	GG	GG	GG	GG	GT	GT	GG	GG	GG	GG	GG	GG	TT	GG	GT
14056592|F|0-12:T>C-12:T>C	T/C	1	1380552	NA	NA	NA	NA	NA	NA	NA	TT	TT	TT	TT	TT	TT	TT	TT	TT	TT	TT	TT	TT	TT	TT	TT	TT	TT	TT	TT	TT	TT	TT	TT	TT	TT	TT	TT	TT	TT	TT	TT	TT	TT	TT	TT	TT	TT	TT
14073659|F|0-28:T>G-28:T>G	T/G	1	1398823	NA	NA	NA	NA	NA	NA	NA	TT	TT	TT	TT	GG	TG	TG	TG	TT	TT	TT	TT	TT	TT	TT	TT	TT	TT	TT	TT	TT	TT	TT	TT	TT	TT	TT	TT	TT	TT	TT	TT	TT	TT	TT	TT	TT	TT	TT
14057745|F|0-34:A>T-34:A>T	A/T	1	1583823	NA	NA	NA	NA	NA	NA	NA	AA	AA	AA	AT	AA	AA	AA	AA	AA	TT	AA	AT	AT	AA	AA	AA	TT	AA	AA	AT	AA	AA	AT	AA	AA	AA	AA	AA	AT	AT	AA	AA	AA	AA	AA	AA	TT	AA	AA
100047415|F|0-61:G>A-61:G>A	G/A	1	1696178	NA	NA	NA	NA	NA	NA	NA	GG	GG	GG	GG	GG	GG	GG	GG	GG	AA	GG	AA	GA	GG	GG	GG	AA	GG	GG	GG	GG	GG	GG	GG	GG	GG	GG	GG	GA	GG	GG	GG	GG	GG	GG	GG	AA	GG	GG
100044470|F|0-21:G>A-21:G>A	G/A	1	1889507	NA	NA	NA	NA	NA	NA	NA	GG	GG	GG	GG	AA	GA	GA	GA	GG	NA	GG	GG	GG	GG	GA	GG	GG	GG	GG	GG	GG	GG	GG	GG	NA	GG	GG	GG	GG	GG	GG	GG	GG	GG	GG	GG	GG	GG	GG
14077316|F|0-21:T>A-21:T>A	T/A	1	1889573	NA	NA	NA	NA	NA	NA	NA	TT	TT	TT	TT	AA	TA	TA	TA	TT	TT	TT	TT	TT	TT	TA	TT	TT	TT	TT	TT	TT	TT	TT	TT	TT	TT	TT	TT	TT	TT	TT	TT	TT	TT	TT	TT	TT	TT	TT
100098622|F|0-25:C>G-25:C>G	C/G	1	1892747	NA	NA	NA	NA	NA	NA	NA	CG	GG	GG	GG	GG	CG	CG	CG	CG	GG	CG	CG	CG	CG	CG	CG	GG	CC	CG	CG	CG	CG	CG	CG	GG	CC	CG	CC	GG	CG	CG	GG	CG	GG	CG	CC	GG	CC	CG
14084743|F|0-67:C>G-67:C>G	C/G	1	1892748	NA	NA	NA	NA	NA	NA	NA	GG	CC	CC	CC	CC	CG	CG	CG	GG	CC	GG	CG	CG	GG	CG	GG	CC	GG	CG	CG	CG	CG	CG	CG	CC	GG	CG	CG	CC	CG	GG	CC	GG	CC	GG	GG	CC	CG	CG
14081930|F|0-40:A>C-40:A>C	A/C	1	2347474	NA	NA	NA	NA	NA	NA	NA	CC	CC	CC	CC	AA	AC	AC	AC	CC	CC	CC	CC	CC	CC	CC	CC	CC	AC	CC	CC	CC	CC	CC	CC	CC	CC	CC	CC	CC	CC	CC	CC	CC	CC	CC	CC	CC	CC	CC
14083777|F|0-20:C>T-20:C>T	C/T	1	2397545	NA	NA	NA	NA	NA	NA	NA	CC	CC	CC	CC	TT	CT	CT	CT	CC	CC	CC	CC	CC	CC	CC	CC	CC	CT	CC	CC	CC	CC	CC	CC	CC	CC	CC	CC	CC	CC	CC	CC	CC	CC	CC	CC	CC	CC	CC
14076215|F|0-45:G>A-45:G>A	G/A	1	2524875	NA	NA	NA	NA	NA	NA	NA	AA	AA	AA	AA	GG	GA	GA	GA	AA	AA	NA	AA	AA	AA	AA	AA	AA	GA	AA	AA	AA	AA	AA	AA	AA	AA	AA	AA	AA	AA	AA	AA	AA	AA	AA	AA	AA	AA	AA
14085182|F|0-21:A>G-21:A>G	A/G	1	2528635	NA	NA	NA	NA	NA	NA	NA	AA	AA	AA	AA	GG	AG	AG	AG	AA	AA	AA	AA	AA	AA	AA	AA	AA	AG	AA	AA	AA	AA	AA	AA	AA	AA	AA	AA	AA	AA	AA	AA	AA	AA	AA	AA	AA	AA	AA
14086453|F|0-29:C>T-29:C>T	C/T	1	2541615	NA	NA	NA	NA	NA	NA	NA	TT	TT	TT	TT	CC	CT	CT	CT	TT	NA	TT	TT	TT	TT	TT	TT	TT	CT	TT	TT	TT	TT	TT	TT	TT	TT	TT	TT	TT	TT	TT	TT	TT	TT	TT	TT	TT	TT	TT
14086700|F|0-22:C>T-22:C>T	C/T	1	2571762	NA	NA	NA	NA	NA	NA	NA	TT	TT	TT	TT	CC	CT	CT	CT	TT	NA	TT	TT	TT	TT	TT	TT	NA	CT	TT	TT	TT	TT	TT	TT	TT	TT	TT	TT	NA	TT	TT	TT	TT	TT	TT	TT	NA	TT	TT
14080016|F|0-6:T>A-6:T>A	T/A	1	2634640	NA	NA	NA	NA	NA	NA	NA	AA	AA	AA	AA	TT	TA	TA	TA	AA	AA	AA	AA	AA	AA	TA	AA	AA	TA	TA	AA	AA	AA	AA	TA	AA	AA	AA	AA	AA	AA	AA	AA	AA	AA	AA	AA	AA	AA	AA
100054126|F|0-26:G>A-26:G>A	G/A	1	2639436	NA	NA	NA	NA	NA	NA	NA	GG	GG	GG	GG	AA	GA	GA	GA	GG	GG	GG	GG	GG	GG	GA	GG	GG	GA	GG	GG	GG	GG	GG	GG	GG	GG	GG	GG	GG	GG	GG	GG	GG	GG	GG	GG	GG	GG	GG
14082078|F|0-54:G>A-54:G>A	G/A	1	2706557	NA	NA	NA	NA	NA	NA	NA	GG	GG	GG	GG	AA	GA	GA	GA	GG	GG	GG	GG	GG	GG	GA	GG	GG	GA	GG	GG	GG	GG	GG	GG	GG	GG	GG	GG	GG	GG	GG	GG	GG	GG	GG	GG	GG	GG	GG
14073582|F|0-41:G>A-41:G>A	G/A	1	2722316	NA	NA	NA	NA	NA	NA	NA	GG	GG	GG	GG	AA	GA	GA	GA	GG	GG	GG	GG	GG	GG	GA	GG	GG	GA	GA	GG	GG	GG	GG	GA	GG	GG	GG	GG	GG	GG	GG	GG	GG	GG	GG	GG	GG	GG	GG
14073352|F|0-11:G>A-11:G>A	G/A	1	2745476	NA	NA	NA	NA	NA	NA	NA	AA	AA	AA	AA	GG	GA	GA	GA	AA	AA	AA	AA	AA	AA	GA	AA	AA	GA	AA	AA	AA	AA	AA	AA	AA	AA	AA	AA	AA	AA	AA	AA	AA	AA	AA	AA	AA	AA	AA
100049173|F|0-45:T>C-45:T>C	T/C	1	2789717	NA	NA	NA	NA	NA	NA	NA	TT	TT	TT	TT	CC	TC	TC	TC	TT	NA	TT	TT	TT	TT	TC	TT	TT	TC	TT	TT	TT	TT	TT	TT	TT	TT	TT	TT	TT	TT	TT	TT	TT	TT	TT	TT	TT	TT	TT
100054148|F|0-5:T>C-5:T>C	T/C	1	2789783	NA	NA	NA	NA	NA	NA	NA	TT	TT	TC	TT	CC	TC	TC	TC	TT	TT	TT	TT	TT	TT	TC	TT	TT	TC	TT	TT	TT	TT	TT	TT	TT	TT	TT	TT	TT	TT	TT	TT	TT	TT	TT	TT	TT	TT	TT
14085490|F|0-45:T>C-45:T>C	T/C	1	3020996	NA	NA	NA	NA	NA	NA	NA	CC	CC	CC	CC	TT	TC	TC	TC	CC	NA	CC	CC	CC	CC	TC	CC	CC	TC	CC	CC	CC	CC	CC	CC	CC	CC	CC	CC	CC	CC	CC	CC	CC	CC	CC	CC	CC	CC	CC
14082900|F|0-63:A>G-63:A>G	A/G	1	3125760	NA	NA	NA	NA	NA	NA	NA	AA	GG	GG	GG	NA	GG	GG	GG	GG	GG	GG	AG	GG	GG	AG	GG	GG	AA	AG	AG	AG	AG	AG	AG	GG	GG	GG	AG	GG	GG	GG	GG	AA	GG	AA	AA	GG	GG	AG
100051749|F|0-11:G>A-11:G>A	G/A	1	3131085	NA	NA	NA	NA	NA	NA	NA	AA	GG	GG	GG	GG	GG	GG	GG	GG	GG	GG	GA	GG	GG	GA	GG	GG	GA	GA	GA	GA	GA	GG	GA	GG	GG	GG	GA	GG	GG	GG	GG	AA	GG	AA	AA	GG	GG	GG
14079785|F|0-46:T>G-46:T>G	T/G	1	3159683	NA	NA	NA	NA	NA	NA	NA	TT	TT	TT	TT	GG	TG	TG	TG	TT	TT	TT	TT	TT	TT	TG	TT	TT	TG	TT	TT	TT	TT	TT	TT	TT	TT	TT	TT	TT	TT	TT	TT	TT	TT	TT	TT	TT	TT	TT
100070634|F|0-13:G>A-13:G>A	G/A	1	3201481	NA	NA	NA	NA	NA	NA	NA	GG	GG	GG	GG	AA	GA	GA	GA	GG	GG	GG	GG	GG	GG	GA	GG	GG	GG	GG	GG	GG	GG	GG	GG	GG	GG	GG	GG	GG	GG	GG	GG	GG	GG	GG	GG	GG	GG	NA
14076980|F|0-68:C>T-68:C>T	C/T	1	3319883	NA	NA	NA	NA	NA	NA	NA	TT	TT	TT	CT	CC	CT	CT	CT	CT	CC	TT	CT	CC	CC	CT	CC	CC	CT	CT	CT	CT	CT	CT	CT	TT	TT	TT	CT	CC	CC	CC	CC	TT	TT	TT	TT	CC	CC	CT
14074024|F|0-58:T>C-58:T>C	T/C	1	3351330	NA	NA	NA	NA	NA	NA	NA	TT	TT	TT	TC	CC	TC	TC	TC	TC	CC	TT	TC	CC	CC	TC	CC	CC	TC	TC	TC	TC	TC	TC	TC	CC	TT	TT	TC	CC	CC	CC	TT	TT	TT	TT	TT	CC	CC	TC
14078376|F|0-34:C>T-34:C>T	C/T	1	3401497	NA	NA	NA	NA	NA	NA	NA	TT	TT	TT	TT	TT	TT	TT	TT	TT	TT	TT	TT	TT	TT	CT	TT	TT	CT	TT	TT	TT	TT	TT	TT	NA	TT	TT	TT	TT	TT	TT	TT	TT	TT	TT	TT	TT	TT	TT
100045535|F|0-34:A>C-34:A>C	A/C	1	3405298	NA	NA	NA	NA	NA	NA	NA	AA	AA	AA	AA	AA	AA	AA	AA	AA	AA	AA	AA	AA	AA	AC	AA	AA	AC	AA	AA	AA	AA	AA	AA	AA	AA	AA	AA	AA	AA	AA	AA	CC	AA	CC	AA	AA	AA	AC
14075300|F|0-8:A>C-8:A>C	A/C	1	3464624	NA	NA	NA	NA	NA	NA	NA	AA	AA	AA	AA	AA	AA	AA	AA	AA	AA	AA	AA	AA	AA	AC	AA	AA	AC	AA	AC	AA	AA	AC	AA	AA	AA	AA	AC	AA	AA	AA	AA	CC	AA	CC	CC	AA	AA	AC
14074572|F|0-24:G>T-24:G>T	G/T	1	3465302	NA	NA	NA	NA	NA	NA	NA	TT	TT	TT	TT	TT	TT	TT	TT	TT	NA	TT	TT	TT	TT	TT	TT	TT	TT	TT	TT	TT	TT	TT	TT	TT	TT	TT	GT	TT	TT	TT	TT	GG	TT	GG	GG	TT	TT	GT
14082450|F|0-18:C>T-18:C>T	C/T	1	3500077	NA	NA	NA	NA	NA	NA	NA	CC	CC	CC	CC	CC	CC	CC	CC	CC	CC	CC	CC	CC	CC	CT	CC	CC	CT	CC	CC	CC	CC	CC	CC	CC	CC	CC	CC	CC	CC	CC	CC	NA	CC	NA	NA	CC	CC	CC
14082450|F|0-46:C>T-46:C>T	C/T	1	3500078	NA	NA	NA	NA	NA	NA	NA	CC	CC	CC	CC	CC	CC	CC	CC	CC	CC	CC	CC	CC	CC	CC	CC	CC	CC	CC	CC	CC	CC	CC	CC	CC	CC	CC	CT	CC	CC	CC	CC	TT	CC	TT	TT	CC	CC	CT
14084858|F|0-8:G>C-8:G>C	G/C	1	3500145	NA	NA	NA	NA	NA	NA	NA	GG	GG	GG	GG	GG	GG	GG	GG	GG	GG	GG	GG	GG	GG	GG	GG	GG	GG	GG	GG	GG	GG	GG	GG	GG	GG	GG	GC	GG	GG	GG	GG	CC	GG	CC	CC	GG	GG	GC
14084858|F|0-41:T>C-41:T>C	T/C	1	3500146	NA	NA	NA	NA	NA	NA	NA	TT	TT	TT	TT	TT	TT	TT	TT	TT	TT	TT	TT	TT	TT	TC	TT	TT	TC	TT	TT	TT	TT	TT	TT	TT	TT	TT	TT	TT	TC	TT	TT	NA	TT	NA	NA	TT	TT	TT
100065460|F|0-18:A>G-18:A>G	A/G	1	3501474	NA	NA	NA	NA	NA	NA	NA	AA	AA	AA	AA	AA	AA	AA	AA	AA	AG	AA	AA	AA	AA	AA	AA	AA	AA	AA	AA	AA	AA	AA	AA	AA	AA	AA	AG	AA	AA	AA	AA	GG	AA	GG	GG	AA	AA	AG
14082777|F|0-23:C>A-23:C>A	C/A	1	3672080	NA	NA	NA	NA	NA	NA	NA	CC	CC	CC	CC	NA	CC	CC	CC	CC	CC	CC	CC	CC	CC	CC	CC	CC	CC	CA	CC	CC	CC	CC	CA	AA	CC	CC	CC	CC	CC	CC	CC	CC	CC	CC	CC	CC	CC	CC
14082777|F|0-34:G>T-34:G>T	G/T	1	3672081	NA	NA	NA	NA	NA	NA	NA	GG	GG	GG	GG	TT	GT	GT	GT	GG	GG	GG	GG	GG	GG	GG	GG	GG	GT	GG	GG	GG	GG	GG	GG	NA	GG	GG	GG	GG	GG	GG	GG	GG	GG	GG	GG	GG	GG	GG
14073570|F|0-40:A>G-40:A>G	A/G	1	3696096	NA	NA	NA	NA	NA	NA	NA	GG	GG	GG	GG	AA	AG	AG	AG	GG	GG	GG	GG	GG	GG	GG	GG	GG	AG	GG	GG	GG	GG	GG	GG	GG	NA	GG	AG	GG	GG	GG	GG	AA	GG	AA	AA	GG	GG	AG
14075730|F|0-51:A>T-51:A>T	A/T	1	3715527	NA	NA	NA	NA	NA	NA	NA	AA	AA	AA	AA	TT	AT	AT	AT	AA	AA	AA	AA	AA	AA	AA	AA	AA	AT	AA	AA	AA	AA	AA	AA	AA	AA	AA	AA	AA	AA	AA	AA	AA	AA	AA	AA	AA	AA	AA
14082395|F|0-44:A>T-44:A>T	A/T	1	3769810	NA	NA	NA	NA	NA	NA	NA	AA	AA	AA	AA	TT	AT	AT	AT	AA	AA	AA	AA	AA	AA	AA	AA	AA	AT	AA	AA	AA	AA	AA	AA	AA	AA	AA	AA	AA	AA	AA	AA	AA	AA	AA	AA	AA	AA	AA
14082825|F|0-32:T>A-32:T>A	T/A	1	3794613	NA	NA	NA	NA	NA	NA	NA	TT	TT	TT	TT	TA	TA	TA	TA	TT	TT	TT	TT	TT	TT	TT	TT	TT	TA	TT	TT	TT	TT	TT	TT	TT	TT	TT	TT	TT	TT	TT	TT	TT	TT	TT	TT	TT	TT	TT
14077588|F|0-37:G>C-37:G>C	G/C	1	3794679	NA	NA	NA	NA	NA	NA	NA	CC	CC	CC	CC	GG	GC	GC	GC	CC	CC	CC	CC	CC	CC	CC	CC	CC	GC	CC	CC	CC	CC	CC	CC	CC	CC	CC	CC	CC	CC	CC	CC	CC	CC	CC	CC	CC	CC	CC
14085276|F|0-26:G>T-26:G>T	G/T	1	3800665	NA	NA	NA	NA	NA	NA	NA	TT	TT	TT	TT	GG	GT	GT	GT	TT	TT	TT	TT	TT	TT	TT	TT	TT	GT	TT	TT	TT	TT	TT	TT	TT	TT	TT	TT	TT	TT	TT	TT	TT	TT	TT	TT	TT	TT	TT
100065911|F|0-26:T>A-26:T>A	T/A	1	3854922	NA	NA	NA	NA	NA	NA	NA	TT	AA	AA	TA	TT	TA	TA	TA	TA	TT	TT	TT	TT	TT	TT	TT	TT	TT	TT	TT	TT	TT	TT	TT	TT	TT	AA	TT	TT	TT	TT	TT	TT	AA	TT	TT	TT	TT	TT
14082826|F|0-61:G>T-61:G>T	G/T	1	3856051	NA	NA	NA	NA	NA	NA	NA	GG	GG	GG	GG	TT	GT	GT	GT	GG	GG	GG	GG	GG	GG	GG	GG	GG	GT	GG	GG	GG	GG	GG	GG	GG	GG	GG	GG	GG	GG	GG	GG	GG	GG	GG	GG	GG	GG	GG
14077587|F|0-36:T>A-36:T>A	T/A	1	3856117	NA	NA	NA	NA	NA	NA	NA	AA	AA	AA	AA	TA	TA	TA	TA	AA	AA	AA	AA	AA	AA	AA	AA	AA	TA	AA	AA	AA	AA	AA	AA	AA	AA	AA	AA	AA	AA	AA	AA	AA	AA	AA	AA	AA	AA	AA
14085277|F|0-49:A>C-49:A>C	A/C	1	3856663	NA	NA	NA	NA	NA	NA	NA	AA	AA	AA	AA	AC	AC	AC	AC	AA	AA	AA	AA	AA	AA	AA	AA	AA	AC	AA	AA	AA	AA	AA	AA	AA	AA	AA	AA	AA	AA	AA	AA	AA	AA	AA	AA	AA	AA	AA
14076543|F|0-60:C>A-60:C>A	C/A	1	3926479	NA	NA	NA	NA	NA	NA	NA	CC	CC	CC	CC	AA	CA	CA	CA	CC	CC	CC	CC	CC	CC	CC	CC	CC	CA	CC	CC	CC	CC	CC	CC	NA	CC	CC	CC	CC	CC	CC	CC	CC	CC	CC	CC	CC	CC	CC
14073390|F|0-49:C>T-49:C>T	C/T	1	3940639	NA	NA	NA	NA	NA	NA	NA	TT	TT	TT	TT	CC	CT	CT	CT	TT	TT	TT	TT	TT	TT	TT	TT	TT	CT	TT	TT	TT	TT	TT	TT	TT	TT	TT	TT	TT	TT	TT	TT	TT	TT	TT	TT	TT	TT	TT
14085519|F|0-19:G>T-19:G>T	G/T	1	4062022	NA	NA	NA	NA	NA	NA	NA	TT	TT	TT	TT	GG	GT	GT	GT	TT	TT	TT	TT	TT	TT	TT	TT	TT	GT	TT	TT	TT	TT	TT	TT	TT	TT	TT	TT	TT	TT	TT	TT	TT	TT	TT	TT	TT	TT	GT
100082330|F|0-15:T>G-15:T>G	T/G	1	4074386	NA	NA	NA	NA	NA	NA	NA	TT	TT	TT	TT	TT	TT	TT	TT	TT	TT	TT	TT	TT	TT	TT	TT	TT	TT	TT	TG	TT	TT	TG	TT	GG	TT	TT	TT	TT	TT	TT	TT	TT	TT	TT	TT	TT	TT	TT
14081680|F|0-61:G>A-61:G>A	G/A	1	4277605	NA	NA	NA	NA	NA	NA	NA	GG	GG	GG	GG	GG	GG	GG	GG	GG	GA	GG	GA	GA	GA	GG	GA	GA	GA	GA	GA	GA	GA	GA	GA	GA	GG	GG	GA	GA	GA	GA	GG	GG	GG	GG	GG	GA	GA	GG
100047939|F|0-21:T>C-21:T>C	T/C	1	4334630	NA	NA	NA	NA	NA	NA	NA	CC	CC	CC	CC	TC	TC	TC	TC	CC	CC	CC	CC	CC	CC	CC	CC	CC	TC	TC	CC	CC	CC	CC	CC	CC	CC	CC	CC	CC	CC	CC	CC	CC	CC	CC	CC	CC	TC	CC
14082308|F|0-7:G>C-7:G>C	G/C	1	4359720	NA	NA	NA	NA	NA	NA	NA	CC	CC	CC	CC	GC	GC	GC	GC	CC	CC	CC	CC	CC	CC	CC	CC	CC	GC	CC	CC	CC	CC	CC	CC	CC	CC	CC	CC	CC	CC	CC	CC	CC	CC	CC	CC	CC	CC	CC
14076450|F|0-21:C>T-21:C>T	C/T	1	4363475	NA	NA	NA	NA	NA	NA	NA	CC	CC	CC	CC	TT	CT	CT	CT	CC	CC	CC	CC	CC	CC	CC	CC	CC	CT	CC	CC	CC	CC	CC	CC	CC	CC	CC	CC	CC	CC	CC	CC	CC	CC	CC	CC	CC	CC	CC
100044563|F|0-57:G>C-57:G>C	G/C	1	4363538	NA	NA	NA	NA	NA	NA	NA	GG	GG	GG	GG	CC	GC	GC	GC	GG	GG	GG	GG	GG	GG	GG	GG	GG	GG	GG	GG	GG	GG	GG	GG	GG	GG	GG	GG	GG	GG	GG	GG	GG	GG	GG	GG	GG	GG	NA
14085152|F|0-15:C>T-15:C>T	C/T	1	4414819	NA	NA	NA	NA	NA	NA	NA	TT	TT	TT	TT	CC	CT	CT	CT	TT	TT	TT	TT	TT	TT	TT	TT	TT	CT	TT	TT	TT	TT	TT	TT	TT	TT	TT	TT	TT	TT	TT	TT	TT	TT	TT	TT	TT	TT	TT
14085154|F|0-43:A>T-43:A>T	A/T	1	4450646	NA	NA	NA	NA	NA	NA	NA	TT	TT	TT	TT	AA	AT	AT	AT	TT	TT	TT	TT	TT	TT	TT	TT	TT	AT	TT	TT	TT	TT	TT	TT	TT	TT	TT	TT	TT	TT	TT	TT	TT	TT	TT	TT	TT	TT	TT
100042081|F|0-38:A>T-38:A>T	A/T	1	4718399	NA	NA	NA	NA	NA	NA	NA	AA	AA	AA	AA	AA	AA	AA	AA	AA	AA	AA	AA	AA	AA	AA	AA	AA	AA	AA	AT	AA	AA	AT	AA	AA	AA	AA	AA	AA	AT	AA	AA	AA	AA	AA	AA	AA	AA	AT
14075928|F|0-66:A>T-66:A>T	A/T	1	4841848	NA	NA	NA	NA	NA	NA	NA	TT	TT	TT	TT	AA	AT	AT	AT	TT	TT	TT	TT	TT	TT	TT	TT	TT	AT	TT	TT	TT	TT	TT	TT	TT	TT	TT	TT	TT	TT	TT	TT	TT	TT	TT	TT	TT	TT	TT
14059235|F|0-8:C>G-8:C>G	C/G	1	4956559	NA	NA	NA	NA	NA	NA	NA	CC	CC	CC	CC	CC	CC	CC	CC	CC	CC	CC	CC	CC	CG	CC	CC	CC	CC	CC	CG	CC	CC	CG	CC	CC	CC	CC	CG	CC	CG	CG	CC	CC	CC	CC	CC	CC	CC	CC
100052606|F|0-67:T>A-67:T>A	T/A	1	5291390	NA	NA	NA	NA	NA	NA	NA	TT	TT	TT	TT	TT	TT	TT	TT	TT	TT	TT	TT	TT	TT	TT	AA	TT	TT	TA	TA	TA	TA	TA	TA	TT	TT	TT	TA	TT	AA	TT	TT	TT	TT	TT	TT	TT	AA	TT
14057695|F|0-67:T>A-67:T>A	T/A	1	5728793	NA	NA	NA	NA	NA	NA	NA	TT	TT	TT	TA	TT	TT	TT	TT	TT	TA	TT	TA	AA	TT	TT	TT	AA	TT	TT	TA	TA	TA	TA	TT	AA	TT	TT	TT	AA	TT	TT	TT	TT	TT	TT	TT	AA	TT	TA
100091378|F|0-18:T>C-18:T>C	T/C	1	5809238	NA	NA	NA	NA	NA	NA	NA	TT	TT	TT	TT	TT	TT	TT	TT	TT	TT	TT	TC	TT	CC	TT	CC	TT	TT	TC	TC	TC	TT	TC	TC	TT	TT	TT	TC	TT	TC	CC	TT	TT	TT	TT	TT	TT	TT	TT
100046775|F|0-61:A>G-61:A>G	A/G	1	5840555	NA	NA	NA	NA	NA	NA	NA	AA	AA	AA	AA	AA	AA	AA	AA	AA	AA	AA	AA	AA	GG	AA	GG	AA	AA	AG	AG	AA	AG	AG	AG	AA	AA	AA	AG	AA	AG	GG	AA	AA	AA	AA	AA	AA	AA	AA
100084143|F|0-41:T>C-41:T>C	T/C	1	6058746	NA	NA	NA	NA	NA	NA	NA	TT	TT	TT	TT	TT	TT	TT	TT	TT	TT	TT	TT	TT	NA	TT	CC	TT	TT	TC	TC	TC	TC	TC	TC	TT	TT	TT	TC	TT	TC	NA	TT	TT	TT	TT	TT	TT	TT	TT
14061739|F|0-35:A>G-35:A>G	A/G	1	6245091	NA	NA	NA	NA	NA	NA	NA	AA	AA	AA	AA	AA	AA	AA	AA	AA	AA	AA	AA	AA	GG	AA	GG	AA	AA	AG	AG	AG	AG	AG	AG	AA	AA	AA	AG	AA	AG	GG	AA	AA	AA	AA	AA	AA	AA	AA
100079830|F|0-16:A>G-16:A>G	A/G	1	6276666	NA	NA	NA	NA	NA	NA	NA	AA	AA	AA	AA	AA	AA	AA	AA	AA	AA	AA	AA	AA	GG	AA	GG	AA	AA	AG	AG	AG	AG	AG	AG	AA	AA	AA	AG	AA	AG	GG	AA	AA	AA	AA	AA	AA	AA	AA
100042744|F|0-41:T>C-41:T>C	T/C	1	6689992	NA	NA	NA	NA	NA	NA	NA	TT	TT	TT	TT	TT	TT	TT	TT	TT	TT	TT	TT	TT	TT	TC	CC	TT	TT	TC	TC	TT	TC	TC	TC	TT	TT	TT	TT	TT	TC	TT	TT	TT	TT	TT	TT	TT	TC	TT
14082075|F|0-13:A>G-13:A>G	A/G	1	6989701	NA	NA	NA	NA	NA	NA	NA	AA	AA	AA	AA	AA	AA	AA	AA	AA	AA	AA	AA	AA	AA	AA	GG	AA	AA	AG	AG	AG	AG	AG	AG	AA	AA	AA	AG	AA	AG	AA	AA	AA	AA	AA	AA	AA	AG	AA
14059667|F|0-9:C>A-9:C>A	C/A	1	6989767	NA	NA	NA	NA	NA	NA	NA	CC	CC	CC	CC	CC	CC	CC	CC	CC	CA	CC	CA	AA	CC	CC	CC	AA	CC	CC	CA	CA	CA	CA	CC	AA	CC	CC	CC	AA	CC	CC	CC	CC	CC	CC	CC	AA	CC	CC
100090344|F|0-51:T>A-51:T>A	T/A	1	7037318	NA	NA	NA	NA	NA	NA	NA	TT	TT	TT	TT	TT	TT	TT	TT	TT	TT	TT	TT	TT	AA	TT	AA	TT	TT	TA	TA	TA	TT	TA	TA	TT	TT	TT	TA	TT	TA	AA	TT	TT	TT	TT	TT	TT	TA	TT
14077465|F|0-33:G>C-33:G>C	G/C	1	7111534	NA	NA	NA	NA	NA	NA	NA	GG	CC	CC	CC	GG	GC	GC	GC	GC	GC	CC	GC	CC	CC	GC	CC	CC	GC	CC	GC	GC	GC	GC	CC	CC	GG	CC	CC	CC	CC	CC	CC	GG	CC	GG	CC	CC	CC	GC
14074561|F|0-33:G>C-33:G>C	G/C	1	7140165	NA	NA	NA	NA	NA	NA	NA	GG	GG	GG	GG	GG	GG	GG	GG	GG	GG	GG	GG	GG	CC	GG	GG	GG	GG	GG	GC	GG	GG	GC	GG	GG	GG	GG	GG	GG	GG	CC	GG	GG	GG	GG	GG	GG	GG	GG
100052748|F|0-16:G>A-16:G>A	G/A	1	7151554	NA	NA	NA	NA	NA	NA	NA	GG	GG	GG	GG	GG	GG	GG	GG	GG	GG	GG	GG	GG	AA	GG	GG	GG	GG	GG	GA	GG	GG	GA	GG	GG	GG	GG	GG	GG	GG	AA	GG	GG	GG	GG	GG	GG	GG	GG
14057916|F|0-51:C>G-51:C>G	C/G	1	7200792	NA	NA	NA	NA	NA	NA	NA	CC	CC	CC	CG	CC	CC	CG	CG	CC	GG	GG	CG	GG	GG	CC	GG	GG	CC	CG	CG	CG	CG	CG	CG	GG	CC	CG	CG	GG	CG	GG	CC	CC	CC	CC	CC	GG	CG	CG
14057660|F|0-47:T>A-47:T>A	T/A	1	7201345	NA	NA	NA	NA	NA	NA	NA	TT	TT	TT	TT	TT	TT	TT	TT	TT	TT	TT	TT	TT	AA	TT	TT	TT	TT	TT	TA	TT	TT	TA	TT	TT	TT	TT	TT	TT	TT	AA	TT	TT	TT	TT	TT	TT	TT	TT
14055621|F|0-35:A>C-35:A>C	A/C	1	7381627	NA	NA	NA	NA	NA	NA	NA	AA	AA	AA	AC	NA	AA	AA	AA	AA	CC	AA	AC	CC	AA	AA	CC	CC	AA	AC	AC	AC	AC	AC	AC	CC	AA	AA	AC	CC	AC	AA	AA	AA	AA	AA	AA	CC	AC	AC
100096284|F|0-27:G>A-27:G>A	G/A	1	7555598	NA	NA	NA	NA	NA	NA	NA	GG	GG	GG	GA	GG	GG	GG	GG	GG	AA	GG	GA	AA	GG	GG	AA	AA	GG	GA	GA	GA	GA	GA	GA	AA	GG	GG	GA	AA	GA	GG	GG	GG	AA	GG	GG	AA	GA	GA
100090127|F|0-26:T>G-26:T>G	T/G	1	7561647	NA	NA	NA	NA	NA	NA	NA	TT	TT	TT	TG	TT	TT	TT	TT	TT	GG	TT	TG	GG	GG	TT	GG	GG	TT	TG	TG	TG	TG	TG	TG	GG	NA	TT	TG	GG	TG	GG	TT	TT	TT	TT	TT	GG	TG	TG
100074190|F|0-46:C>T-46:C>T	C/T	1	7633798	NA	NA	NA	NA	NA	NA	NA	CC	CC	CC	CT	CC	CC	CC	CC	CC	NA	CC	CT	TT	TT	CC	TT	TT	CC	CT	CT	CT	CT	CT	CT	TT	CC	CC	CT	TT	CT	TT	CC	CC	CC	CC	CC	TT	CC	CT
100053326|F|0-47:C>T-47:C>T	C/T	1	7636882	NA	NA	NA	NA	NA	NA	NA	CC	CC	CC	CT	CC	CC	CC	CC	CC	TT	CC	CT	TT	TT	CC	TT	TT	CC	CT	CT	CT	CT	CT	CT	TT	CC	CC	CT	TT	CT	TT	CC	CC	CC	CC	CC	TT	CC	CT
14056711|F|0-50:T>C-50:T>C	T/C	1	7637575	NA	NA	NA	NA	NA	NA	NA	TT	TT	TT	TC	TT	TT	TT	TT	TT	CC	TT	TC	CC	CC	TT	CC	CC	TT	TC	TC	TC	TC	TC	TC	CC	TT	TT	TC	CC	TC	CC	TT	TT	TT	TT	TT	CC	TT	TC
14081942|F|0-38:C>T-38:C>T	C/T	1	8317218	NA	NA	NA	NA	NA	NA	NA	CC	CT	CT	CT	CC	CT	CT	CT	CC	TT	CT	TT	TT	TT	CT	CT	TT	CC	CT	CT	CT	CT	CT	CT	TT	CC	CT	CT	TT	CT	TT	CC	CC	CT	CC	CC	TT	TT	CT
100097436|F|0-44:G>C-44:G>C	G/C	1	8624675	NA	NA	NA	NA	NA	NA	NA	GG	GG	GG	GG	GG	GG	GG	GG	GG	GG	GG	GG	GG	CC	GG	NA	GG	GG	GG	GC	GG	GG	GC	GG	GG	GG	GG	GG	GG	GG	CC	GG	GG	GG	GG	GG	GG	GG	GG
100073199|F|0-53:C>A-53:C>A	C/A	1	8861830	NA	NA	NA	NA	NA	NA	NA	CC	CC	CC	CC	CC	CC	CC	CC	CC	CC	CC	CC	CC	AA	CC	CC	CC	CC	CC	CA	CC	CC	CA	CC	CC	CC	CC	CC	CC	CC	AA	CC	CC	CC	CC	CC	CC	CC	CC
100071384|F|0-36:G>A-36:G>A	G/A	1	8861896	NA	NA	NA	NA	NA	NA	NA	GG	GG	GG	GG	GG	GG	GG	GG	GG	GG	GG	GG	GG	AA	GG	GG	GG	GG	GG	GA	GG	GG	GA	GG	GG	GG	GG	GG	GG	GG	AA	GG	GG	GG	GG	GG	GG	GG	GG
14056997|F|0-28:A>G-28:A>G	A/G	1	8960314	NA	NA	NA	NA	NA	NA	NA	AA	AA	AA	AG	AA	AA	AA	AA	AA	GG	AA	AG	GG	NA	AA	NA	GG	AA	AG	AG	AG	AG	AG	AG	GG	AA	AA	AG	GG	AA	NA	AA	AA	AA	AA	AA	GG	GG	AG
100051644|F|0-30:A>G-30:A>G	A/G	1	10232650	NA	NA	NA	NA	NA	NA	NA	AA	AA	AG	AG	AA	AA	AA	AA	AA	AG	AA	GG	GG	GG	AA	GG	GG	AA	AG	AG	AG	AG	AG	AG	GG	AA	AA	AG	GG	AG	GG	AG	AA	AA	AA	AA	GG	GG	AG
100065927|F|0-47:G>T-47:G>T	G/T	1	10248841	NA	NA	NA	NA	NA	NA	NA	GG	GG	GG	GT	GG	GG	GG	GG	GG	TT	GG	GT	TT	TT	GG	TT	TT	GG	GT	GT	GT	GT	GT	GT	TT	GG	GG	GT	TT	GT	TT	GG	GG	GG	GG	GG	TT	TT	GT
100074283|F|0-31:G>A-31:G>A	G/A	1	10289541	NA	NA	NA	NA	NA	NA	NA	GG	GG	GG	GA	GG	GG	GG	GG	GG	AA	GG	GA	AA	GG	GG	GG	AA	GG	GA	GA	GA	GA	GA	GA	GA	GG	GG	GA	AA	GG	GG	GG	GG	GG	GG	GG	AA	AA	GA
100084180|F|0-27:G>A-27:G>A	G/A	1	10946240	NA	NA	NA	NA	NA	NA	NA	GG	GG	GG	GA	GG	GG	GG	GG	GG	NA	GG	AA	AA	AA	GG	AA	AA	GG	GA	GA	GA	GA	GA	GA	AA	GG	GG	GG	AA	GA	AA	GG	GG	GG	GG	GG	AA	NA	GA
100097730|F|0-51:C>G-51:C>G	C/G	1	10994120	NA	NA	NA	NA	NA	NA	NA	CC	CC	CC	CG	CC	CC	CC	CC	CC	GG	CC	CG	GG	GG	CC	GG	GG	CC	CG	CG	CG	CG	CG	CG	GG	CC	CC	CG	GG	CG	GG	CC	CC	CC	CC	CC	GG	GG	CG
100075285|F|0-17:G>A-17:G>A	G/A	1	11925199	NA	NA	NA	NA	NA	NA	NA	GG	GA	GA	GA	GA	GA	GA	GA	GA	GG	GA	GG	GG	GG	GG	GG	GG	GG	GA	GG	GG	GG	GG	GA	GG	GA	GA	GG	GG	GG	GG	GA	GG	GA	GG	GG	GG	GG	GG
100065579|F|0-30:T>C-30:T>C	T/C	1	12271101	NA	NA	NA	NA	NA	NA	NA	TT	TT	TT	TT	TT	TT	TT	TT	TT	TT	TT	TT	TT	CC	TT	CC	TT	TT	TC	TC	TC	TT	TC	TC	TT	TT	TT	TT	TT	TC	CC	TT	TT	TT	TT	TT	TT	TT	TT
100051964|F|0-49:G>A-49:G>A	G/A	1	12330009	NA	NA	NA	NA	NA	NA	NA	GG	GG	GG	GG	GG	GG	GG	GG	GG	GG	GG	GG	GG	AA	GG	AA	GG	GG	GA	GA	GG	GG	GA	GA	GG	GG	GG	GG	GG	GA	AA	GG	GG	GG	GG	GG	GG	GG	GG
14057009|F|0-45:G>A-45:G>A	G/A	1	12343735	NA	NA	NA	NA	NA	NA	NA	GG	GG	GG	GG	GG	GG	GG	GG	GG	GG	GG	GG	GG	AA	GG	AA	GG	GG	GA	GA	GG	GA	GA	GA	GG	GG	GG	GG	GG	GA	AA	GG	GA	GG	GG	GG	GG	GG	GG
100042270|F|0-21:A>T-21:A>T	A/T	1	12348806	NA	NA	NA	NA	NA	NA	NA	AA	AA	AA	AT	AA	AA	AA	AA	AA	NA	AA	AT	TT	TT	AA	TT	TT	AA	AT	AT	AT	AT	AT	AT	TT	AA	AA	TT	TT	AT	TT	AA	AA	AA	AA	AA	TT	TT	TT
14055118|F|0-43:G>C-43:G>C	G/C	1	12446859	NA	NA	NA	NA	NA	NA	NA	GG	GG	GG	GG	GG	GG	GG	GG	GG	GG	GG	GG	GG	CC	GG	GG	GG	GG	GG	GC	GG	GG	GC	GG	GG	GG	GG	GG	GG	GG	CC	GG	GG	GG	GG	GG	GG	GC	GG
100097652|F|0-63:T>G-63:T>G	T/G	1	13220663	NA	NA	NA	NA	NA	NA	NA	TT	TT	TT	TT	TT	TT	TT	TT	TT	TG	TT	TG	TG	GG	TT	TG	TG	TT	TG	TG	TG	TG	TG	TG	TG	TT	TT	TG	TG	TG	GG	TT	TT	TT	TT	TT	TG	TG	TG
100103912|F|0-41:T>C-41:T>C	T/C	1	16455783	NA	NA	NA	NA	NA	NA	NA	CC	CC	CC	CC	CC	TC	CC	CC	TC	CC	CC	CC	CC	CC	CC	CC	CC	CC	CC	CC	CC	CC	CC	CC	CC	CC	CC	CC	CC	CC	CC	CC	CC	CC	CC	CC	CC	CC	CC
100075046|F|0-36:G>T-36:G>T	G/T	1	16618520	NA	NA	NA	NA	NA	NA	NA	GG	GG	GG	GT	GG	GT	GG	GG	GT	TT	GG	GT	GT	GG	GG	TT	TT	GG	GT	GT	GT	GT	GT	GT	GG	GG	GG	GT	TT	GT	GG	GG	GG	TT	GG	GG	TT	GT	TT
100074186|F|0-16:A>G-16:A>G	A/G	1	16933706	NA	NA	NA	NA	NA	NA	NA	AA	AA	AA	AG	AA	AG	AA	AA	AG	GG	AA	AG	AG	AA	AA	GG	GG	AA	AG	AG	AG	AG	AG	AG	AA	AA	AA	AG	GG	AG	AA	AA	AA	GG	AA	AA	GG	AG	GG
100080195|F|0-17:T>G-17:T>G	T/G	1	16933769	NA	NA	NA	NA	NA	NA	NA	TT	TT	TT	TG	TT	TG	TT	TT	TG	GG	TT	TG	GG	GG	TT	GG	GG	TT	TG	TG	TG	TG	TG	TG	GG	TT	TT	TG	GG	TG	GG	TT	TT	GG	TT	TT	GG	GG	GG
14058708|F|0-63:T>A-63:T>A	T/A	1	17146415	NA	NA	NA	NA	NA	NA	NA	TT	TT	TT	TA	TT	TA	TT	TT	TA	AA	TT	TA	TA	TT	TT	AA	AA	TT	TA	TA	TA	TA	TT	TA	TT	TT	TT	TA	AA	TA	TT	TT	TT	AA	TT	TT	AA	TA	AA
100050437|F|0-65:A>G-65:A>G	A/G	1	17340696	NA	NA	NA	NA	NA	NA	NA	AA	AA	AA	AG	AA	AG	AA	AA	AG	GG	AA	GG	GG	GG	AA	GG	GG	AA	AG	AG	AG	AG	AG	AG	GG	AA	AA	GG	GG	AG	GG	AA	AA	GG	AA	AA	GG	GG	GG
14058773|F|0-15:A>G-15:A>G	A/G	1	17349637	NA	NA	NA	NA	NA	NA	NA	AA	AA	AA	AG	AA	AA	AA	AA	AA	AA	AA	AA	AG	AA	AA	GG	AA	AA	AG	AG	AG	AG	AG	AG	AA	AA	AA	AG	AG	AG	AA	AA	AA	AA	AA	AA	AA	AA	GG
14082956|F|0-51:T>C-51:T>C	T/C	1	17571013	NA	NA	NA	NA	NA	NA	NA	TT	TT	TT	TC	TT	TT	TT	TT	TT	TC	TT	TC	TC	TC	TT	TT	TC	TT	TT	TC	TC	TC	TC	TT	TC	TT	TT	TC	TC	TT	TC	TT	TT	TT	TT	TT	TC	TC	TT
14076846|F|0-27:A>G-27:A>G	A/G	1	17603382	NA	NA	NA	NA	NA	NA	NA	AA	AA	AA	AG	AA	AG	AA	AA	AG	GG	AA	AG	GG	GG	AA	GG	GG	AA	AG	AG	AG	AG	AG	AG	GG	AA	AA	AG	GG	AG	GG	AA	AA	GG	AA	AA	GG	GG	GG
100052690|F|0-37:T>A-37:T>A	T/A	1	17826802	NA	NA	NA	NA	NA	NA	NA	TT	TT	TT	TA	TT	TA	TT	TT	TA	TT	TT	TT	TA	TT	TT	AA	TT	TT	TA	TA	TA	TA	TA	TA	TT	TT	TT	TA	TA	TA	TT	TT	TT	AA	TT	TT	TT	AA	AA
100042196|F|0-20:G>C-20:G>C	G/C	1	18254486	NA	NA	NA	NA	NA	NA	NA	GG	GG	GG	GG	GG	GG	GG	GG	GG	CC	GG	GC	GC	CC	GG	GG	CC	GG	GG	GC	GG	GG	GC	GG	CC	GG	GG	GC	GC	GG	CC	GG	GG	GG	GG	GG	CC	GG	GG
100051628|F|0-31:A>T-31:A>T	A/T	1	18353536	NA	NA	NA	NA	NA	NA	NA	AA	AA	AA	AA	AA	AA	AA	AA	AA	TT	AA	AT	AT	TT	AA	AA	TT	AA	AA	AT	AA	AA	AT	AA	TT	AA	AA	AA	AT	AA	TT	AA	AA	AA	AA	AA	TT	AA	AA
100089527|F|0-11:C>T-11:C>T	C/T	1	18415082	NA	NA	NA	NA	NA	NA	NA	CC	CC	CC	CT	CC	CT	CC	CC	CT	CC	CC	CC	CT	CC	CC	TT	CC	CC	CT	CC	CT	CT	CT	CT	CC	CC	CC	CT	CT	CT	CC	CC	CC	CT	CC	CC	CC	TT	TT
14083114|F|0-11:A>G-11:A>G	A/G	1	18464623	NA	NA	NA	NA	NA	NA	NA	AA	AA	AA	AG	AA	AG	AA	AA	AG	GG	AA	AG	GG	GG	AA	GG	GG	AA	AG	AG	AG	AG	AG	AG	GG	AA	AA	AG	AG	AG	GG	AA	AA	AG	AA	AA	GG	GG	GG
14073716|F|0-14:T>C-14:T>C	T/C	1	18487618	NA	NA	NA	NA	NA	NA	NA	TT	TT	TT	TC	TT	TC	TT	TT	TC	TC	TT	TC	CC	CC	TT	CC	CC	TT	TC	TC	TC	TC	TC	TC	CC	TT	TT	TC	CC	TC	CC	TT	TT	TC	TT	TT	CC	CC	CC
14081529|F|0-20:G>T-20:G>T	G/T	1	18610244	NA	NA	NA	NA	NA	NA	NA	GG	GG	GG	GT	GG	GT	GG	GG	GT	TT	GG	GT	TT	TT	GG	TT	TT	GG	GT	GT	GT	GT	GT	GT	TT	GG	GG	GT	TT	GT	TT	GG	GG	GT	GG	GG	TT	TT	TT
14077194|F|0-58:T>C-58:T>C	T/C	1	18610621	NA	NA	NA	NA	NA	NA	NA	TC	TT	TT	TC	TT	TC	TT	TT	TC	TC	TT	TC	CC	CC	TT	CC	CC	TT	TC	TC	TC	TC	TC	TC	CC	TT	TT	TC	CC	TC	CC	TT	TT	TC	TT	TT	CC	CC	CC
100089324|F|0-66:A>T-66:A>T	A/T	1	18655362	NA	NA	NA	NA	NA	NA	NA	AA	AA	AA	AT	AA	AT	AA	AA	AT	AA	AA	AA	AT	AA	AA	TT	AA	AA	AT	AT	AT	AT	AT	AT	AA	AA	AA	AT	AT	AT	AA	AA	AA	AT	AA	AA	AA	AT	TT
14077004|F|0-39:G>A-39:G>A	G/A	1	18904937	NA	NA	NA	NA	NA	NA	NA	GG	GG	GG	GG	GG	GG	GG	GG	GG	GG	GG	GG	GG	AA	GG	GG	GG	GG	GG	GA	GG	GG	GA	GG	GG	GG	GG	GG	GG	GG	AA	GG	GG	GG	GG	GG	GG	GG	GG
100074016|F|0-14:A>G-14:A>G	A/G	1	19923944	NA	NA	NA	NA	NA	NA	NA	AG	AA	AA	AA	AA	AA	AA	AA	AA	AA	AA	AG	AA	AA	AG	AA	AA	AA	AG	AG	AG	AG	AG	AG	AA	AG	AA	AA	AA	AA	AA	AA	AG	AA	AG	AA	AA	AA	AA
100099311|F|0-35:A>G-35:A>G	A/G	1	20111792	NA	NA	NA	NA	NA	NA	NA	AA	AA	AA	AA	AG	AA	AG	AG	AA	GG	AA	AG	AG	GG	AA	AG	GG	AA	AG	AG	AG	AG	AG	AG	GG	AA	AA	AA	AG	AG	GG	AA	AA	AA	AA	AA	GG	GG	AG
100043732|F|0-57:C>A-57:C>A	C/A	1	20265903	NA	NA	NA	NA	NA	NA	NA	CC	CC	CC	CA	CC	CC	CC	CC	CC	AA	CC	CA	CA	AA	CC	AA	AA	CC	CA	CA	CA	CA	CA	CA	AA	CC	CC	CA	CA	AA	AA	CC	CC	CC	CC	CC	AA	AA	AA
100051742|F|0-42:G>C-42:G>C	G/C	1	20500740	NA	NA	NA	NA	NA	NA	NA	CC	CC	CC	GC	CC	CC	CC	CC	CC	GG	GG	GC	GG	GG	CC	GG	GG	CC	GC	GC	GC	GC	GC	GC	GG	CC	CC	GC	GG	GG	GG	CC	CC	CC	CC	CC	GG	GG	GG
100071978|F|0-21:C>A-21:C>A	C/A	1	20586212	NA	NA	NA	NA	NA	NA	NA	CC	CC	CC	CA	CC	CC	CC	CC	CC	AA	AA	CA	AA	AA	CC	AA	AA	CC	CA	CA	CA	CA	CA	CA	AA	CC	CC	CA	AA	AA	AA	CC	CC	CC	CC	CC	AA	AA	AA
14078851|F|0-5:A>C-5:A>C	A/C	1	20979346	NA	NA	NA	NA	NA	NA	NA	AA	AA	AA	AC	AA	AA	AA	AA	AA	AC	AA	AC	AC	CC	AA	CC	CC	AA	AC	AC	AC	AC	AC	AC	CC	AA	AA	AC	CC	CC	CC	AA	AA	AA	AA	AA	CC	CC	CC
14078761|F|0-33:C>A-33:C>A	C/A	1	21272609	NA	NA	NA	NA	NA	NA	NA	CC	CC	CC	CA	CC	CA	CA	CA	CA	AA	AA	CA	CA	CC	CC	AA	AA	CC	CA	CA	CA	CA	CA	CA	AA	CC	CA	CC	AA	AA	CC	CC	CC	AA	CC	CC	AA	CC	AA
14058851|F|0-28:C>T-28:C>T	C/T	1	21274009	NA	NA	NA	NA	NA	NA	NA	CC	CC	CC	CT	CC	CT	CT	CT	CT	TT	TT	CT	TT	TT	CC	TT	TT	CC	CT	CT	CT	CT	CT	CT	TT	CC	CT	CT	TT	TT	TT	CC	CC	TT	CC	CC	TT	TT	TT
14076100|F|0-36:G>C-36:G>C	G/C	1	21529786	NA	NA	NA	NA	NA	NA	NA	GG	GG	GG	GC	GG	GC	GC	GC	GC	CC	CC	GC	GC	CC	GG	CC	CC	GG	GC	GC	GC	GC	GC	GC	CC	GG	GC	GC	CC	CC	CC	GG	GG	CC	GG	GG	CC	CC	CC
14076100|F|0-60:C>T-60:C>T	C/T	1	21529787	NA	NA	NA	NA	NA	NA	NA	CC	CC	CC	CT	CC	CT	CT	CT	CT	NA	TT	CT	CT	NA	CC	TT	TT	CC	CT	CT	CT	CT	CT	CT	TT	CT	CT	CT	TT	TT	TT	CC	CC	TT	CC	CC	TT	TT	TT
100074479|F|0-45:C>G-45:C>G	C/G	1	21529855	NA	NA	NA	NA	NA	NA	NA	CC	CC	CC	CG	CC	CG	CG	CG	CG	NA	GG	CG	CG	NA	CC	GG	GG	CC	CG	CG	CG	CG	CG	CG	GG	CC	CG	CG	GG	GG	GG	CC	CC	GG	CC	CC	GG	GG	GG
14078946|F|0-23:T>C-23:T>C	T/C	1	21551671	NA	NA	NA	NA	NA	NA	NA	TT	TT	TT	TC	TT	TC	TC	TC	TC	CC	CC	TC	TC	NA	TT	CC	CC	TT	TC	TC	TC	TC	TC	TC	CC	TT	TC	TC	CC	CC	CC	TT	TT	CC	TT	TT	CC	CC	CC
100092875|F|0-6:A>G-6:A>G	A/G	1	21714392	NA	NA	NA	NA	NA	NA	NA	AA	AA	AA	AG	AA	AG	AG	AG	AG	GG	GG	AG	AG	GG	AA	GG	GG	AA	AG	AG	AG	AG	AG	AG	GG	AA	AG	AG	GG	GG	GG	AA	AA	GG	AA	AA	GG	GG	GG
100049387|F|0-47:T>A-47:T>A	T/A	1	21826851	NA	NA	NA	NA	NA	NA	NA	TT	TT	TT	TA	TT	TA	TA	TA	TA	AA	AA	TA	TA	AA	TT	AA	AA	TT	TA	TA	TA	TA	TA	TA	AA	TT	TA	TA	AA	AA	AA	TT	TT	AA	TT	TT	AA	AA	AA
100054113|F|0-39:A>T-39:A>T	A/T	1	21874042	NA	NA	NA	NA	NA	NA	NA	NA	AA	AA	AT	AA	AT	AT	AT	AT	TT	TT	TT	AT	TT	AA	TT	TT	AA	AT	TT	TT	TT	TT	AT	TT	AA	AT	AT	TT	TT	TT	AA	AA	TT	AA	AA	TT	TT	TT
14058310|F|0-38:C>T-38:C>T	C/T	1	21874108	NA	NA	NA	NA	NA	NA	NA	NA	CC	CC	CT	CC	CT	CT	CT	CT	CT	TT	TT	CT	TT	CC	TT	TT	CC	CT	TT	TT	TT	TT	CT	TT	CC	CT	CT	TT	TT	TT	CC	CC	TT	CC	CC	TT	TT	TT
100082973|F|0-21:C>T-21:C>T	C/T	1	21946634	NA	NA	NA	NA	NA	NA	NA	CC	CC	CC	CT	CC	CT	CT	CT	CT	TT	TT	CT	CT	CT	CC	TT	TT	CC	CT	CT	CT	CT	CT	CT	TT	CC	CT	CT	TT	TT	TT	CC	CC	TT	CC	CC	TT	TT	TT
100096217|F|0-44:G>A-44:G>A	G/A	1	22017117	NA	NA	NA	NA	NA	NA	NA	AA	AA	AA	AA	AA	AA	AA	AA	AA	GG	AA	GA	GA	GG	AA	AA	GG	AA	GA	GA	GA	GA	GA	GA	AA	AA	AA	GA	GA	AA	GG	AA	AA	AA	NA	AA	GG	GG	AA
14085003|F|0-9:T>C-9:T>C	T/C	1	22517821	NA	NA	NA	NA	NA	NA	NA	TT	TT	TT	TC	TT	TC	TC	TC	TC	CC	CC	TC	TT	CC	TT	CC	CC	TT	TC	TC	TC	TC	TC	TC	CC	TT	TT	TC	CC	CC	CC	TT	TT	CC	TT	TT	CC	CC	CC
14085002|F|0-66:A>G-66:A>G	A/G	1	22517823	NA	NA	NA	NA	NA	NA	NA	AA	AA	AA	AG	AA	AG	AG	AG	AG	GG	GG	AG	AA	GG	AA	GG	GG	AA	AG	AG	AG	AG	AG	AG	GG	AA	AA	AG	GG	GG	GG	AA	AA	GG	AA	AA	GG	GG	GG
14082253|F|0-54:T>C-54:T>C	T/C	1	22517887	NA	NA	NA	NA	NA	NA	NA	TT	TT	TT	TC	TT	TC	TC	TC	TC	TC	CC	TC	TT	CC	TT	CC	CC	TT	TC	TC	TC	TC	TC	TC	CC	TT	TT	TC	CC	CC	CC	TT	TT	CC	TT	TT	CC	CC	CC
100098740|F|0-8:A>G-8:A>G	A/G	1	22527521	NA	NA	NA	NA	NA	NA	NA	AA	AA	AA	AG	AA	AG	AG	AG	AG	GG	GG	AG	AA	GG	AA	GG	GG	AA	AG	AG	AG	AG	AG	AG	GG	AA	AA	AG	GG	GG	GG	AA	AA	GG	AA	AA	GG	GG	GG
100085153|F|0-11:C>G-11:C>G	C/G	1	22831461	NA	NA	NA	NA	NA	NA	NA	CC	CC	CC	CG	CC	CG	CG	CG	CG	GG	GG	CG	CG	GG	CC	GG	GG	CC	CG	CG	CG	CG	CG	CG	GG	CC	CG	CG	GG	GG	GG	CC	CC	GG	CC	CC	GG	GG	GG
14082209|F|0-45:T>A-45:T>A	T/A	1	22867331	NA	NA	NA	NA	NA	NA	NA	TT	TT	TT	TT	TT	TT	TT	TT	TT	TT	TT	TT	TT	TT	TA	TT	TT	TA	TT	TT	TT	TT	TT	TT	TT	TT	TT	TT	TT	TT	TT	TT	TT	TT	TT	TT	TT	TT	TT
14076849|F|0-5:T>A-5:T>A	T/A	1	22867394	NA	NA	NA	NA	NA	NA	NA	TT	TT	TT	TT	TT	TT	TT	TT	TT	TT	TT	TT	TA	TT	TA	TT	TT	TA	TT	TT	TA	TA	TT	TT	TT	TT	TT	TT	TT	TT	TT	TT	TT	TT	TT	TT	TT	TT	TT
14075405|F|0-68:A>G-68:A>G	A/G	1	22878743	NA	NA	NA	NA	NA	NA	NA	AA	AA	AA	AA	AA	AA	AA	AA	AA	AA	AA	AA	AG	AA	AG	AA	AA	AG	AA	AA	AA	AA	AA	AA	AA	AA	AA	AA	AA	AA	AA	AA	AA	AA	AA	AA	AA	AA	AA
14081669|F|0-59:T>G-59:T>G	T/G	1	22879536	NA	NA	NA	NA	NA	NA	NA	TT	TT	TT	TT	TT	TT	TT	TT	TT	TT	TT	TT	TT	TT	TG	TT	TT	TG	TT	TT	TT	TT	TT	TT	TT	TT	TT	TT	TT	TT	TT	TT	TT	TT	TT	TT	TT	TT	TT
14074320|F|0-46:A>T-46:A>T	A/T	1	23155635	NA	NA	NA	NA	NA	NA	NA	TT	TT	TT	TT	TT	TT	TT	TT	TT	AT	TT	TT	TT	TT	AT	TT	TT	AT	TT	TT	TT	TT	TT	TT	TT	TT	TT	TT	TT	TT	TT	TT	TT	TT	TT	TT	TT	TT	TT
14078999|F|0-13:C>T-13:C>T	C/T	1	23156023	NA	NA	NA	NA	NA	NA	NA	CC	CC	CC	CT	CC	CT	CT	CT	CT	CC	TT	CC	CT	TT	CT	TT	CC	CT	CT	CT	CT	CT	CT	CT	TT	CC	CT	TT	CT	TT	TT	CC	CC	TT	CC	CC	CC	TT	TT
14073731|F|0-5:A>G-5:A>G	A/G	1	23157275	NA	NA	NA	NA	NA	NA	NA	AA	AA	AA	AA	AA	AA	AA	AA	AA	AA	AA	AA	AA	AA	AG	AA	AA	AG	AA	AA	AA	AA	AA	AA	AA	AA	AA	AA	AA	AA	AA	AA	AA	AA	AA	AA	AA	AA	AA
14085644|F|0-30:G>A-30:G>A	G/A	1	23210866	NA	NA	NA	NA	NA	NA	NA	GG	GG	GG	GA	GG	GA	GA	GA	GA	GG	AA	GG	GG	AA	GG	AA	GG	GG	GA	GA	GA	GA	GA	GA	AA	GG	GA	GA	GA	AA	AA	GG	GG	AA	GG	GG	GG	AA	AA
14076827|F|0-54:G>A-54:G>A	G/A	1	23243577	NA	NA	NA	NA	NA	NA	NA	AA	AA	AA	GA	AA	GA	GA	GA	GA	AA	GG	AA	AA	GG	GA	GG	AA	GA	GA	GA	GA	GA	GA	GA	GG	AA	GG	GA	GA	GG	GG	AA	AA	GG	AA	AA	AA	GG	GG
14057415|F|0-27:C>A-27:C>A	C/A	1	23352234	NA	NA	NA	NA	NA	NA	NA	CC	CC	CC	CA	CC	CA	CA	CA	CA	CC	AA	CC	CC	AA	CC	AA	CC	CC	CA	CA	CA	CA	CA	CA	AA	CC	CA	CA	CA	AA	AA	CC	CC	AA	CC	CC	CC	CA	AA
100071499|F|0-33:G>A-33:G>A	G/A	1	23389428	NA	NA	NA	NA	NA	NA	NA	AA	GG	GG	GG	GG	GG	GG	GG	GG	GG	GG	AA	GG	GG	GG	GG	NA	GA	GG	GA	GA	GA	GA	GG	GG	AA	GG	GG	GG	GG	GG	GG	GG	GG	GG	GG	NA	GG	GG
100071499|F|0-41:G>A-41:G>A	G/A	1	23389429	NA	NA	NA	NA	NA	NA	NA	NA	GG	GG	GG	GG	GG	GG	GG	GG	GA	GG	AA	GA	GG	GG	GG	AA	GG	GG	GG	GG	GG	GG	GG	GG	NA	GG	GG	GA	GG	GG	GG	GG	GG	GG	GG	AA	GA	GG
100043000|F|0-34:A>G-34:A>G	A/G	1	23625380	NA	NA	NA	NA	NA	NA	NA	GG	GG	GG	GG	AG	AG	AG	AG	GG	GG	GG	GG	GG	GG	AG	GG	GG	AG	GG	GG	GG	GG	GG	GG	GG	AG	GG	AG	GG	GG	GG	GG	AG	GG	AG	AG	GG	GG	GG
14073626|F|0-37:A>G-37:A>G	A/G	1	23667913	NA	NA	NA	NA	NA	NA	NA	GG	GG	GG	GG	AA	AG	AG	AG	GG	GG	GG	GG	GG	GG	AG	GG	GG	AG	GG	GG	GG	GG	GG	GG	GG	AA	GG	AG	GG	GG	GG	GG	AA	GG	AA	AA	GG	GG	GG
14073485|F|0-28:A>G-28:A>G	A/G	1	23737941	NA	NA	NA	NA	NA	NA	NA	AA	AG	AG	AG	AA	AG	AG	AA	AG	AG	AA	AG	AG	AG	AG	AG	AG	AA	AG	AG	AG	AG	AG	AG	AG	AG	AG	AA	AG	AG	AG	AA	AA	AG	AA	AA	AG	AA	AA
14077388|F|0-26:G>A-26:G>A	G/A	1	24157829	NA	NA	NA	NA	NA	NA	NA	AA	AA	AA	AA	GG	GA	GA	GA	AA	AA	AA	AA	AA	AA	AA	AA	AA	AA	AA	AA	AA	AA	AA	AA	AA	AA	AA	GA	AA	AA	AA	GG	GG	AA	GG	GG	AA	AA	AA
14076933|F|0-17:C>A-17:C>A	C/A	1	24191689	NA	NA	NA	NA	NA	NA	NA	AA	AA	AA	AA	CC	CA	CA	CA	AA	AA	AA	AA	AA	AA	AA	AA	AA	AA	AA	AA	AA	AA	AA	AA	AA	AA	AA	CA	AA	AA	AA	CC	CC	AA	CC	CC	AA	AA	AA
14060630|F|0-34:C>A-34:C>A	C/A	1	24192229	NA	NA	NA	NA	NA	NA	NA	CC	CC	CC	CA	CC	CC	CC	CC	CC	AA	CC	CA	CA	AA	CC	AA	AA	CC	CA	CA	CA	CA	CA	CA	AA	CC	CC	CA	AA	AA	AA	CC	CC	CC	NA	CC	AA	AA	AA
14062258|F|0-65:T>G-65:T>G	T/G	1	24207581	NA	NA	NA	NA	NA	NA	NA	GG	GG	GG	GG	TT	TG	TG	TG	GG	GG	GG	GG	GG	GG	GG	GG	GG	GG	GG	GG	GG	GG	GG	GG	GG	GG	GG	GG	GG	GG	GG	TT	TT	GG	TT	TT	GG	GG	GG
100051783|F|0-38:T>C-38:T>C	T/C	1	24459559	NA	NA	NA	NA	NA	NA	NA	CC	CC	CC	TC	TT	TC	TC	TT	TT	TT	TT	TC	TC	TT	TC	TT	TT	CC	TC	TC	TC	TC	TC	TC	TT	CC	TT	TT	TT	TT	TT	TT	TT	TT	TT	TT	TT	TT	TT
14074135|F|0-18:T>C-18:T>C	T/C	1	24498370	NA	NA	NA	NA	NA	NA	NA	CC	CC	CC	CC	TT	TC	TC	TC	CC	CC	CC	CC	CC	CC	CC	CC	CC	CC	CC	CC	CC	CC	CC	CC	CC	CC	CC	TC	CC	CC	CC	TT	TT	CC	TT	TT	CC	CC	CC
14078696|F|0-49:A>G-49:A>G	A/G	1	24574589	NA	NA	NA	NA	NA	NA	NA	GG	GG	GG	GG	AA	AG	AG	AG	GG	GG	GG	GG	GG	GG	GG	GG	GG	GG	GG	GG	GG	GG	GG	GG	GG	GG	GG	AG	GG	GG	GG	AA	AA	GG	AA	AA	GG	GG	GG
14077655|F|0-39:C>T-39:C>T	C/T	1	24665514	NA	NA	NA	NA	NA	NA	NA	TT	CC	CC	CC	CC	CC	CC	CC	CC	CC	CC	CT	CC	CC	TT	CC	CC	TT	CT	CT	CT	CT	CT	CT	CC	TT	CC	CC	CC	CC	CC	CC	CC	CC	CC	CC	CC	CC	CC
14086945|F|0-35:G>A-35:G>A	G/A	1	24665580	NA	NA	NA	NA	NA	NA	NA	GG	AA	AA	AA	AA	AA	AA	AA	AA	AA	AA	GA	AA	AA	GG	AA	AA	GG	GA	GA	GA	GA	GA	GA	AA	GG	AA	AA	AA	AA	AA	AA	AA	AA	AA	AA	AA	AA	AA
14074256|F|0-60:T>C-60:T>C	T/C	1	24667565	NA	NA	NA	NA	NA	NA	NA	CC	CC	CC	CC	TT	TC	TC	TC	CC	CC	CC	CC	CC	CC	CC	CC	CC	CC	CC	CC	CC	CC	CC	CC	CC	CC	CC	TC	CC	CC	CC	TT	TT	CC	TT	TT	CC	CC	CC
100090367|F|0-34:C>T-34:C>T	C/T	1	24773098	NA	NA	NA	NA	NA	NA	NA	CC	TT	TT	TT	CC	CT	CT	CT	TT	NA	TT	CT	TT	TT	CC	TT	TT	CC	CT	CT	CT	CT	CT	CT	TT	CC	TT	CT	TT	TT	TT	CC	CC	CT	CC	CC	TT	TT	CT
14058768|F|0-58:C>A-58:C>A	C/A	1	24775076	NA	NA	NA	NA	NA	NA	NA	CC	AA	AA	AA	CC	CA	CA	CA	AA	NA	AA	AA	AA	AA	CC	AA	AA	CC	CA	CA	CA	CA	CA	CA	AA	CC	AA	CA	AA	AA	AA	CC	AA	CA	AA	CC	AA	AA	CA
14073477|F|0-66:T>A-66:T>A	T/A	1	24775140	NA	NA	NA	NA	NA	NA	NA	TT	AA	AA	AA	TT	TA	TA	TA	AA	AA	AA	TA	AA	AA	TT	AA	AA	TT	TA	TA	TA	TA	TA	TA	AA	TT	AA	TA	AA	AA	AA	TT	AA	TA	AA	TT	AA	AA	TA
100075319|F|0-48:T>A-48:T>A	T/A	1	24851080	NA	NA	NA	NA	NA	NA	NA	TT	TT	TT	TT	TT	TT	TT	TT	TT	TT	TT	TT	TT	TT	TT	TT	TT	TT	TT	TT	TT	TT	TT	TT	TT	TT	TT	TT	TT	TT	TT	TT	AA	TT	AA	TT	TT	TT	TT
100053037|F|0-29:T>A-29:T>A	T/A	1	24888172	NA	NA	NA	NA	NA	NA	NA	AA	AA	AA	TA	AA	AA	AA	AA	AA	TT	AA	TA	TT	TT	AA	TT	TT	AA	TA	TA	TA	TA	TA	TA	TT	AA	AA	TA	TT	TT	TT	AA	AA	AA	AA	AA	TT	TT	AA
100073345|F|0-18:G>A-18:G>A	G/A	1	24907167	NA	NA	NA	NA	NA	NA	NA	AA	GG	GG	GG	GG	GG	GG	GG	GG	GG	GG	GA	GG	GG	GA	GG	GG	AA	GA	GA	GA	GA	GA	GA	GG	AA	GA	GG	GG	GG	GG	AA	AA	GA	AA	GG	GG	GG	GG
100046675|F|0-25:G>A-25:G>A	G/A	1	24907233	NA	NA	NA	NA	NA	NA	NA	GG	GG	GG	GA	GG	GG	GG	GG	GG	AA	GG	GA	AA	AA	GG	AA	AA	GG	GA	GA	GA	GA	GA	GA	AA	GG	GG	GA	AA	AA	AA	GG	GG	GG	GG	GG	AA	AA	AA
100090368|F|0-49:C>T-49:C>T	C/T	1	25021146	NA	NA	NA	NA	NA	NA	NA	CC	CC	CC	CT	CC	CC	CC	CC	CC	TT	CC	CT	TT	TT	CT	TT	TT	CC	CT	CT	CT	CT	CT	CT	TT	CC	CC	CT	TT	TT	TT	CC	CC	CC	CC	CC	TT	TT	TT
100053022|F|0-53:A>G-53:A>G	A/G	1	25028203	NA	NA	NA	NA	NA	NA	NA	AA	AA	AA	AG	AA	AA	AA	AA	AA	GG	AA	GG	GG	GG	AG	GG	GG	AA	AG	AG	AG	AG	AG	AG	AG	AA	AA	AG	GG	GG	GG	AA	AA	AA	AA	AA	GG	GG	GG
100089828|F|0-30:T>A-30:T>A	T/A	1	25093111	NA	NA	NA	NA	NA	NA	NA	TT	TT	TT	TA	TT	TT	TT	TT	TT	AA	TT	TA	AA	AA	TT	AA	AA	TT	TA	TA	TA	TA	TA	TA	AA	TT	TT	TA	AA	AA	AA	TT	TT	TT	TT	TT	AA	AA	TA
14076189|F|0-6:T>C-6:T>C	T/C	1	25124571	NA	NA	NA	NA	NA	NA	NA	CC	CC	CC	TC	CC	CC	CC	CC	CC	TT	CC	TC	TT	TT	TC	TT	TT	CC	TC	TC	TC	TC	TC	TC	TT	CC	CC	TC	TT	TT	TT	CC	CC	CC	CC	CC	TT	TT	TT
14074827|F|0-27:A>T-27:A>T	A/T	1	25162687	NA	NA	NA	NA	NA	NA	NA	AA	AA	AA	AT	AA	AA	AA	AA	AA	TT	AA	AT	TT	TT	AT	TT	TT	AA	AT	AT	AT	AT	AT	AT	TT	AA	AA	AT	TT	TT	TT	AA	AA	AA	AA	AA	TT	TT	TT
100045625|F|0-61:C>A-61:C>A	C/A	1	25222602	NA	NA	NA	NA	NA	NA	NA	CC	CC	CC	CA	CC	CC	CC	CC	CC	AA	CC	AA	AA	AA	CA	AA	AA	CC	AA	CA	CA	CA	CA	AA	AA	CC	CC	CA	AA	AA	AA	CC	CC	CC	CC	CC	AA	AA	AA
100053612|F|0-14:T>C-14:T>C	T/C	1	25222668	NA	NA	NA	NA	NA	NA	NA	TT	TT	TT	TT	TT	TT	TT	TT	TT	TT	TT	TT	TT	TT	TC	TC	TT	TT	TC	TT	TT	TT	TT	TC	TT	TT	TT	TT	TT	TT	TT	TT	TT	TT	TT	TT	TT	TT	TT
100084959|F|0-12:T>C-12:T>C	T/C	1	25257895	NA	NA	NA	NA	NA	NA	NA	TT	TT	TT	TC	TT	TT	TT	TT	TT	TT	TT	TT	TC	CC	TT	CC	TT	TT	CC	TC	TC	TC	TC	CC	CC	TT	TT	TC	TC	CC	CC	TT	TT	TT	NA	TT	TT	CC	CC
100082263|F|0-26:T>G-26:T>G	T/G	1	25279816	NA	NA	NA	NA	NA	NA	NA	TT	TT	TT	TG	TT	TT	TT	TT	TT	NA	TT	TG	GG	GG	TT	GG	GG	TT	GG	TG	TG	TG	TG	GG	GG	TT	TT	TG	GG	GG	GG	TT	TT	TT	TT	TT	GG	GG	TG
100051669|F|0-36:A>G-36:A>G	A/G	1	25319133	NA	NA	NA	NA	NA	NA	NA	AA	AA	AA	AG	AA	AA	AA	AA	AA	GG	AA	AG	GG	GG	AA	GG	GG	AA	AG	AG	AG	AG	AG	AG	GG	AA	AA	AG	GG	GG	GG	AA	AA	AA	AA	AA	GG	GG	AG
100050141|F|0-48:T>G-48:T>G	T/G	1	25319199	NA	NA	NA	NA	NA	NA	NA	GG	GG	GG	TG	GG	GG	GG	GG	GG	TT	GG	TG	TT	TT	GG	TT	TT	GG	TG	TG	TG	TG	TG	TG	TT	GG	GG	TG	TT	TT	TT	GG	GG	GG	GG	GG	TT	TT	TG
100080407|F|0-34:G>A-34:G>A	G/A	1	25414763	NA	NA	NA	NA	NA	NA	NA	GG	GG	GG	GA	GG	GG	GG	GG	GG	GG	GG	GG	GA	AA	GG	AA	GG	GG	GA	GA	GA	GA	GA	GA	AA	GG	GG	GA	GA	AA	AA	GG	GG	GG	GG	GG	GG	AA	GA
100045488|F|0-67:T>A-67:T>A	T/A	1	25446430	NA	NA	NA	NA	NA	NA	NA	TT	TT	TT	TA	TT	TT	TT	TT	TT	TT	TT	TT	TA	AA	TT	AA	TT	TT	TA	TA	TA	TA	TA	TA	AA	TT	TT	TA	TA	AA	AA	TT	TT	TT	TT	TT	TT	AA	TA
100073798|F|0-31:T>A-31:T>A	T/A	1	25477680	NA	NA	NA	NA	NA	NA	NA	AA	AA	AA	TA	AA	AA	AA	AA	AA	AA	AA	AA	TA	TT	AA	TT	AA	AA	TA	TA	TA	TA	TA	TA	TT	AA	AA	TA	TA	TT	TT	AA	AA	AA	AA	AA	AA	TT	TA
14057309|F|0-52:G>A-52:G>A	G/A	1	25479169	NA	NA	NA	NA	NA	NA	NA	GG	GG	GG	GA	GG	GG	GG	GG	GG	GG	GG	GG	GA	AA	GG	AA	GG	GG	GA	GA	GA	GA	GA	GA	AA	GG	GG	GA	GA	AA	AA	GG	GG	GG	GG	GG	GG	AA	GA
100072766|F|0-14:A>G-14:A>G	A/G	1	25483136	NA	NA	NA	NA	NA	NA	NA	AA	AA	AA	AG	AA	AA	AA	AA	AA	AA	AA	AA	AG	GG	AA	GG	AA	AA	AG	AG	AG	AG	AG	AG	GG	AA	AA	AG	AG	GG	GG	AA	AA	AA	AA	AA	AA	GG	AG
100051422|F|0-10:T>C-10:T>C	T/C	1	25597168	NA	NA	NA	NA	NA	NA	NA	TT	TT	TT	TT	TT	TC	TT	TT	TT	NA	TT	TT	TT	TT	TC	TT	TT	TT	TT	TT	TT	TT	TT	TT	TC	TT	TC	TT	TT	TT	TT	TT	TT	TT	TT	TT	TT	TT	TT
14075544|F|0-63:C>T-63:C>T	C/T	1	25626980	NA	NA	NA	NA	NA	NA	NA	CC	CC	CC	CC	TT	CT	CT	CT	CC	CC	CC	CC	CC	CC	CC	CC	CC	CC	CC	CC	CC	CC	CC	CC	CC	CC	CC	CC	CC	CC	CC	CC	CC	CC	CC	CC	CC	CC	CC
100052757|F|0-50:C>G-50:C>G	C/G	1	25641503	NA	NA	NA	NA	NA	NA	NA	CC	CC	CC	CG	GG	CG	CG	CG	CC	GG	CC	CG	GG	GG	CC	GG	GG	CC	CG	CG	CG	CG	CG	CG	GG	CC	CC	CG	GG	GG	GG	CC	CC	CC	CC	CC	GG	GG	GG
100048613|F|0-27:G>T-27:G>T	G/T	1	25647785	NA	NA	NA	NA	NA	NA	NA	GG	GG	GG	GG	TT	GG	GT	GT	GG	NA	GG	GG	GG	GG	GG	GG	GG	GG	GG	GG	GG	GG	GG	GG	GG	GG	GG	GG	GG	GG	GG	GG	GG	GG	GG	GG	GG	GG	GG
100048026|F|0-60:C>A-60:C>A	C/A	1	25740077	NA	NA	NA	NA	NA	NA	NA	CC	CC	CC	CC	CC	CC	CC	CC	CC	AA	CC	CA	CA	CC	CC	CC	AA	CC	CC	CC	CC	CC	CC	CC	CC	CC	CC	CC	CA	CC	CC	CC	CC	CC	CC	CC	AA	CC	CC
100073858|F|0-17:C>G-17:C>G	C/G	1	25923704	NA	NA	NA	NA	NA	NA	NA	CC	CC	CC	CC	CC	CC	CC	CC	CC	NA	CC	CC	CC	CC	CC	CC	NA	CC	CC	CC	CC	CC	CC	CC	CC	CC	CC	CC	CC	CC	CC	CC	CC	CC	CC	CC	NA	CC	CC
14074848|F|0-23:G>C-23:G>C	G/C	1	26390629	NA	NA	NA	NA	NA	NA	NA	GG	GG	GG	GG	CC	GG	GC	GC	GG	GC	GG	GC	GC	GG	GG	GG	CC	GG	GG	GG	GG	GG	GG	GG	GG	GG	GG	GG	GC	GG	GG	GG	GG	GG	GG	GG	CC	GG	GG
100079846|F|0-43:T>A-43:T>A	T/A	1	26657866	NA	NA	NA	NA	NA	NA	NA	TT	TT	TT	TT	TT	TT	TT	TT	TT	TA	TT	TA	TA	AA	TT	TT	AA	TT	TT	TA	TT	TT	TA	TT	TT	TT	TT	TT	TA	TT	AA	TT	TT	TT	TT	TT	AA	TA	TA
100066128|F|0-40:A>T-40:A>T	A/T	1	26760922	NA	NA	NA	NA	NA	NA	NA	AA	AA	AA	AA	AA	AA	AA	AA	AA	TT	AA	AT	AT	AA	AA	AA	TT	AA	AA	AA	AA	AA	AA	AA	AA	AA	AA	AA	AT	AA	AA	AA	AA	AA	AA	AA	TT	AA	AA
100043663|F|0-62:C>T-62:C>T	C/T	1	26829595	NA	NA	NA	NA	NA	NA	NA	CC	CC	CC	CC	CC	CC	CC	CC	CC	NA	CC	CT	CT	CC	CC	CC	TT	CC	CC	CC	CC	CC	CC	CC	CC	CC	CC	CC	CT	CC	CC	CC	CC	CC	CC	CC	TT	CC	CC
14074226|F|0-15:C>T-15:C>T	C/T	1	26834153	NA	NA	NA	NA	NA	NA	NA	CC	CC	CC	CC	CC	CC	CC	CC	CC	TT	CC	CT	TT	TT	CC	CC	TT	CC	CC	CT	CT	CT	CT	CC	CC	CC	CC	CC	TT	CC	TT	CC	CC	CC	CC	CC	TT	CC	CT
100050410|F|0-22:A>G-22:A>G	A/G	1	26851028	NA	NA	NA	NA	NA	NA	NA	AA	AA	AA	AA	AA	AA	AA	AA	AA	AG	AA	AG	AG	NA	AA	AA	GG	AG	AA	AA	AA	AA	AA	AA	AA	AA	AA	AA	AG	AA	NA	AA	AA	AA	AA	AA	GG	AA	AA
14076153|F|0-41:A>G-41:A>G	A/G	1	26851094	NA	NA	NA	NA	NA	NA	NA	AA	AA	AA	AA	AA	AA	AA	AA	AA	GG	AA	AG	AG	AA	AA	AA	GG	AA	AA	AA	AA	AA	AA	AA	AA	AA	AA	AA	AG	AA	AA	AA	AA	AA	AA	AA	GG	AA	AA
100092930|F|0-22:T>A-22:T>A	T/A	1	26878372	NA	NA	NA	NA	NA	NA	NA	TT	TT	TT	TT	TT	TT	TT	TT	TT	NA	TT	TT	AA	TT	TT	TT	TT	TT	TT	TT	TA	TA	TT	TT	TT	TT	TT	TT	AA	TT	TT	TT	TT	TT	TT	TT	NA	TT	TT
100050412|F|0-27:C>T-27:C>T	C/T	1	26880704	NA	NA	NA	NA	NA	NA	NA	CC	CC	CC	CC	CC	CC	CC	CC	CC	CT	CC	CT	CT	CC	CC	CC	TT	CC	CC	CC	CC	CC	CC	CC	CC	CC	CC	CC	CT	CC	CC	CC	CC	CC	CC	CC	TT	CC	CC
100074329|F|0-68:C>G-68:C>G	C/G	1	26880770	NA	NA	NA	NA	NA	NA	NA	CC	CC	CC	CC	CC	CC	CC	CC	CC	GG	CC	CG	GG	CC	CC	CC	GG	CC	CC	CC	CG	CG	CC	CC	CC	CC	CC	CC	GG	CC	CC	CC	CC	CC	CC	CC	GG	CC	CC
100044383|F|0-16:A>C-16:A>C	A/C	1	26894213	NA	NA	NA	NA	NA	NA	NA	AA	AA	AA	AA	AA	AA	AA	AA	AA	NA	AA	AA	CC	CC	AA	AA	NA	AA	AA	AC	AC	AC	AC	AA	AA	AA	AA	AA	CC	AA	CC	AA	AA	AA	AA	AA	NA	AA	AC
100092931|F|0-32:C>G-32:C>G	C/G	1	26894936	NA	NA	NA	NA	NA	NA	NA	CC	CC	CC	CC	CC	CC	CC	CC	CC	CC	CC	CG	CG	NA	CC	CC	GG	CC	CC	CC	CC	CC	CC	CC	CC	CC	CC	CC	CG	CC	NA	CC	CC	CC	CC	CC	GG	CC	CC
100075009|F|0-21:G>A-21:G>A	G/A	1	26896798	NA	NA	NA	NA	NA	NA	NA	GG	GG	GG	GG	GG	GG	GG	GG	GG	AA	GG	GA	GA	GG	GG	GG	AA	GG	GG	GG	GG	GG	GG	GG	GG	GG	GG	GG	GA	GG	GG	GG	GG	GG	GG	GG	AA	GG	GG
100044382|F|0-28:G>A-28:G>A	G/A	1	26914636	NA	NA	NA	NA	NA	NA	NA	GG	GG	GG	GG	GG	GG	GG	GG	GG	GA	GG	AA	GA	GG	GG	GG	AA	GG	GG	GG	GG	GG	GG	GG	GG	GG	GG	GG	GG	GG	GG	GG	GG	GG	GG	GG	AA	GG	GG
100071593|F|0-15:A>G-15:A>G	A/G	1	26915349	NA	NA	NA	NA	NA	NA	NA	AA	AA	AA	AA	AA	AA	AA	AA	AA	NA	AA	AA	AA	GG	AA	AA	NA	AA	AG	AG	AA	AA	AG	AA	AA	AA	AA	AA	AA	AA	GG	AA	AA	AA	AA	AA	NA	AA	AG
100071593|F|0-26:G>A-26:G>A	G/A	1	26915350	NA	NA	NA	NA	NA	NA	NA	GG	GG	GG	GG	GG	GG	GG	GG	GG	AA	GG	GA	GA	NA	GG	GG	AA	GG	GG	GG	GG	GG	GG	GG	GG	GG	GG	GG	GA	GG	NA	GG	GG	GG	GG	GG	AA	GG	GG
14074361|F|0-34:G>C-34:G>C	G/C	1	27258364	NA	NA	NA	NA	NA	NA	NA	GG	GG	GG	GG	GG	GG	GG	GG	GG	CC	GG	GC	CC	CC	GG	GG	CC	GG	GG	GC	GC	GC	GC	GG	GG	GG	GG	GC	CC	GG	CC	GG	GG	GG	GG	GG	CC	CC	GG
100054376|F|0-11:A>T-11:A>T	A/T	1	27289051	NA	NA	NA	NA	NA	NA	NA	TT	TT	TT	AT	TT	TT	TT	TT	TT	AA	TT	AT	AT	TT	TT	AA	AA	TT	AT	AT	AT	AT	AT	AT	TT	TT	TT	TT	AT	AT	TT	TT	TT	TT	TT	TT	AA	TT	TT
14076564|F|0-48:C>G-48:C>G	C/G	1	27290344	NA	NA	NA	NA	NA	NA	NA	CC	CC	CC	CG	CC	CC	CC	CC	CC	GG	CC	CG	CG	CC	CC	GG	GG	CG	CG	CG	CC	CG	CG	CG	CC	CC	CC	CC	CG	CG	CC	CC	CC	CC	CC	NA	GG	CC	CC
14076564|F|0-67:C>T-67:C>T	C/T	1	27290345	NA	NA	NA	NA	NA	NA	NA	CC	CC	CC	CC	CC	CC	CC	CC	CC	NA	CC	CC	CC	CC	CC	NA	NA	CC	CC	CC	CC	CC	CC	CC	CC	CC	CC	CT	CC	CC	CC	CC	CC	CC	CC	TT	NA	CC	CC
14079166|F|0-22:G>T-22:G>T	G/T	1	27290704	NA	NA	NA	NA	NA	NA	NA	GG	GG	GG	GG	GG	GG	GG	GG	GG	GG	GG	GG	GG	GG	GG	GG	GG	GG	GG	GG	GG	GG	GG	GG	GG	GG	GG	GG	GG	GG	GG	GG	GG	GG	GG	TT	GG	GG	GG
14082378|F|0-13:T>C-13:T>C	T/C	1	27294204	NA	NA	NA	NA	NA	NA	NA	TT	TT	TT	TC	TT	TT	TT	TT	TT	NA	TT	TC	TC	TT	TT	CC	CC	TT	TC	TC	TC	TT	TC	TC	TT	TT	TT	TT	TC	TC	TT	TT	TT	TT	TT	NA	CC	TT	TT
14076557|F|0-39:C>A-39:C>A	C/A	1	27338004	NA	NA	NA	NA	NA	NA	NA	CC	CC	CC	CA	CC	CC	CC	CC	CC	AA	CC	CA	AA	AA	CC	AA	AA	CC	CA	CA	CA	CA	CA	CA	CC	CC	CC	CA	AA	AA	AA	CC	CC	CC	CC	CC	AA	AA	CC
14082007|F|0-15:A>T-15:A>T	A/T	1	27365735	NA	NA	NA	NA	NA	NA	NA	AA	AA	AA	AT	AA	AA	AA	AA	AA	TT	AA	TT	TT	TT	AA	TT	TT	AA	AT	AT	AT	AT	AT	AT	AA	AA	AA	AT	TT	TT	TT	AA	AA	AA	AA	AA	TT	TT	AA
100048244|F|0-25:A>T-25:A>T	A/T	1	27502964	NA	NA	NA	NA	NA	NA	NA	AA	AA	AA	AA	AT	AT	AT	AT	TT	AA	TT	AA	AA	AA	AA	AA	AA	AA	AA	AA	AA	AA	AA	AA	TT	AA	TT	AA	AA	AA	AA	AA	AA	TT	AA	AA	AA	AA	AT
14059485|F|0-10:C>T-10:C>T	C/T	1	27562073	NA	NA	NA	NA	NA	NA	NA	CC	CC	CC	CC	CC	CT	CT	CC	CC	CT	CC	CT	TT	TT	CC	CC	TT	CC	CT	CT	CT	CT	CT	CT	CT	CC	CC	CT	TT	CT	TT	CC	CC	CC	CC	CC	TT	CT	CC
100053357|F|0-43:G>A-43:G>A	G/A	1	27658069	NA	NA	NA	NA	NA	NA	NA	GG	GG	GG	GG	GG	GG	GG	GG	GG	GG	GG	GG	GG	AA	GG	GG	GG	GG	GA	GA	GG	GA	GA	GA	GG	GG	GG	GA	GG	GA	AA	GG	GG	GG	GG	GG	GG	GG	GG
100090041|F|0-45:A>C-45:A>C	A/C	1	27687982	NA	NA	NA	NA	NA	NA	NA	AA	AA	AA	AA	AA	AA	AA	AA	AA	CC	AA	AC	AC	AA	AA	AA	CC	AA	AA	AC	AA	AA	AC	AA	AA	AA	AA	AA	AC	AA	AA	AA	AA	AA	AA	AA	CC	AA	AA
14084980|F|0-63:C>T-63:C>T	C/T	1	27734388	NA	NA	NA	NA	NA	NA	NA	CC	CC	CC	CC	CC	CC	CC	CC	CC	TT	CC	CT	CT	TT	CC	CC	TT	CC	CT	CT	CC	CT	CT	CT	CC	CC	CC	CT	CT	CT	TT	CC	CC	CC	CC	CC	TT	TT	CC
100088695|F|0-8:C>G-8:C>G	C/G	1	27797929	NA	NA	NA	NA	NA	NA	NA	CC	CC	CC	CG	CC	CC	CC	CC	CC	GG	CC	CG	GG	GG	CC	GG	GG	CC	GG	CG	CG	CG	CG	GG	GG	CC	CC	GG	GG	GG	GG	CC	CC	CC	CC	CC	GG	GG	CG
100100270|F|0-36:T>C-36:T>C	T/C	1	28092786	NA	NA	NA	NA	NA	NA	NA	TT	TT	TT	TT	TT	TT	TT	TT	TT	CC	TT	TC	CC	TT	TT	TT	CC	TT	TT	TC	TC	TC	TC	TT	TT	TT	TT	TT	CC	TT	TT	TT	TT	TT	TT	TT	CC	TT	TC
14082960|F|0-10:A>C-10:A>C	A/C	1	28190497	NA	NA	NA	NA	NA	NA	NA	AA	AA	AA	AC	AA	AA	AA	AA	AA	CC	AA	AC	CC	CC	AA	CC	CC	AA	AC	AC	AC	AC	AC	AC	CC	AA	AA	AC	AC	CC	CC	AA	AA	AA	AA	AA	CC	CC	AC
100070906|F|0-30:A>G-30:A>G	A/G	1	28354104	NA	NA	NA	NA	NA	NA	NA	AA	AA	AA	AG	AA	AA	AA	AA	AA	AA	AA	AA	AA	GG	AA	GG	AA	AA	AG	AG	AA	AA	AG	AG	AA	AA	AA	AG	AA	GG	GG	AA	AA	AA	AA	NA	AA	GG	AA
14056300|F|0-54:T>C-54:T>C	T/C	1	28417966	NA	NA	NA	NA	NA	NA	NA	TT	TT	TT	TT	TT	TT	TT	TT	TT	TT	TT	TT	TC	NA	TT	NA	TT	TT	NA	TT	TC	TC	TT	NA	CC	TT	TT	TT	CC	NA	NA	TT	TT	TT	TT	TT	TT	NA	TT
100085158|F|0-45:T>A-45:T>A	T/A	1	28485650	NA	NA	NA	NA	NA	NA	NA	TT	TT	TT	TA	TT	TT	TT	TT	TT	TT	TT	TT	TA	AA	TT	AA	TT	TT	AA	TA	TA	TA	TA	AA	AA	TT	TT	AA	AA	AA	AA	TT	TT	TT	TT	TT	TT	AA	TA
14085632|F|0-14:T>C-14:T>C	T/C	1	28494150	NA	NA	NA	NA	NA	NA	NA	TT	TT	TT	TC	TT	TT	TT	TT	TT	NA	TT	TT	TT	CC	TT	CC	TT	TT	CC	TC	TC	TC	TC	CC	TT	TT	TT	TC	TT	CC	CC	TT	TT	TT	TT	TT	TT	CC	TC
14076923|F|0-57:T>C-57:T>C	T/C	1	28494204	NA	NA	NA	NA	NA	NA	NA	TT	TT	TT	TC	TT	TT	TT	TT	TT	TT	TT	TT	TT	CC	TT	CC	TT	TC	CC	TC	TC	TT	TC	CC	TT	TT	TT	TC	TT	CC	CC	TT	TT	TT	TT	TT	TT	CC	TC
100072745|F|0-12:T>C-12:T>C	T/C	1	28494525	NA	NA	NA	NA	NA	NA	NA	TT	CC	CC	TC	TT	TC	TC	TT	CC	CC	CC	TC	TC	TT	TC	TT	CC	TT	TT	TC	TT	TT	TC	TT	TT	TT	CC	TT	TC	TT	TT	TT	TT	CC	TT	TT	CC	TT	TT
14073663|F|0-13:T>G-13:T>G	T/G	1	28494591	NA	NA	NA	NA	NA	NA	NA	TT	TT	TT	TG	TT	TT	TT	TT	TT	TT	TT	TT	TT	GG	TT	GG	TT	TT	TG	TG	TG	TG	TG	TG	TT	TT	TT	TG	TT	GG	GG	TT	TT	TT	TT	TT	TT	GG	TT
14079467|F|0-38:G>C-38:G>C	G/C	1	28508060	NA	NA	NA	NA	NA	NA	NA	GG	GG	GG	GC	GG	GG	GG	GG	GG	GG	GG	GG	GG	CC	GG	CC	GG	GG	GC	GC	GC	GC	GC	GC	GG	GG	GG	GC	GG	CC	CC	GG	GG	GG	GG	GG	GG	CC	GG
100065990|F|0-17:C>G-17:C>G	C/G	1	28509133	NA	NA	NA	NA	NA	NA	NA	CC	GG	GG	CG	CC	CG	CG	CC	GG	GG	GG	CG	CG	CC	CG	CC	GG	CC	CC	CG	CC	CC	CG	CC	CC	CC	GG	CC	CG	CC	CC	CC	CC	GG	CC	CC	GG	CC	CC
100073460|F|0-60:T>C-60:T>C	T/C	1	28607303	NA	NA	NA	NA	NA	NA	NA	CC	TT	TT	TT	TT	TT	TT	TT	TT	TT	TT	TC	TT	TT	TT	TT	TT	TC	TT	TC	TC	TC	TC	TT	TT	CC	TT	TT	TT	TT	TT	TT	TT	TT	TT	TT	TT	TT	TT
14086651|F|0-5:G>A-5:G>A	G/A	1	28671200	NA	NA	NA	NA	NA	NA	NA	GG	GG	GG	GG	GG	GG	GG	GG	GG	GG	GG	GG	GA	GG	GG	GG	GG	GG	GG	GG	GA	GA	GG	GG	AA	GG	GG	GG	GA	GG	GG	GG	GG	GG	GG	GG	GG	GG	GG
14082213|F|0-62:G>A-62:G>A	G/A	1	28854103	NA	NA	NA	NA	NA	NA	NA	AA	GG	GG	GG	GG	GG	GG	GG	GG	GG	GG	GG	GG	GG	GG	GG	GG	GA	GG	GA	GA	GA	GA	GG	GG	AA	GG	GG	GG	GG	GG	AA	GG	GG	GG	GG	GG	GG	GG
14086098|F|0-18:G>C-18:G>C	G/C	1	28885319	NA	NA	NA	NA	NA	NA	NA	NA	GG	GG	GG	GG	GG	GG	GG	GG	GG	GG	GG	GC	GG	GG	GG	GG	GG	GG	GC	GC	GC	GC	GG	CC	NA	GG	GC	GC	GG	GG	NA	GG	GG	GG	CC	GG	GG	GC
14077371|F|0-45:C>T-45:C>T	C/T	1	28885381	NA	NA	NA	NA	NA	NA	NA	TT	CC	CC	CC	CC	CC	CC	CC	CC	CC	CC	CT	CC	CC	CC	CC	CC	CT	CC	CT	CT	CT	CT	CC	CC	TT	CC	CC	CC	CC	CC	TT	CC	CC	CC	CC	CC	CC	CC
14085524|F|0-13:T>A-13:T>A	T/A	1	28886809	NA	NA	NA	NA	NA	NA	NA	AA	TT	TT	TT	AA	TT	TT	TT	TT	TT	TT	TA	TA	TT	TA	TT	TT	AA	TA	TA	TA	TA	TA	TA	AA	AA	TT	TA	TA	TT	TT	AA	NA	TT	NA	AA	TT	TT	TA
100092216|F|0-20:C>A-20:C>A	C/A	1	28887350	NA	NA	NA	NA	NA	NA	NA	AA	CC	CC	CC	CC	CC	CC	CC	CC	CC	CC	CA	CC	CC	CC	CC	CC	CA	CC	CA	CA	CA	CA	CC	CC	AA	CC	CC	CC	CC	CC	AA	CC	CC	CC	CC	CC	CC	CC
14073662|F|0-55:T>C-55:T>C	T/C	1	28901870	NA	NA	NA	NA	NA	NA	NA	CC	TT	TT	TT	TT	TT	TT	TT	TT	TT	TT	TC	TT	TT	TT	TT	TT	TC	TT	TC	TC	CC	TC	TT	NA	CC	TT	TC	TT	TT	TT	CC	TT	TT	TT	CC	TT	TT	TT
14074429|F|0-5:A>G-5:A>G	A/G	1	28915362	NA	NA	NA	NA	NA	NA	NA	GG	AA	AA	AA	GG	AG	AG	AG	AA	AA	AA	AG	AA	AA	AG	AA	AA	GG	AG	AG	AG	AG	AG	AG	AA	GG	AA	AG	AA	AA	AA	GG	GG	AA	GG	GG	AA	AA	AA
14077255|F|0-22:T>G-22:T>G	T/G	1	28974166	NA	NA	NA	NA	NA	NA	NA	TT	TT	TT	TT	TT	TG	TG	TG	TT	TT	TT	TT	TT	TT	TG	TT	TT	TT	TG	TT	TT	TT	TT	TG	TT	TT	TT	TT	TT	TT	TT	TT	TT	TT	TT	TT	TT	TT	TT
100052029|F|0-49:G>T-49:G>T	G/T	1	28974229	NA	NA	NA	NA	NA	NA	NA	GG	GG	GG	GG	GG	GG	GG	GG	GG	GG	GG	GG	GT	GG	GG	GG	GG	GG	GG	GT	GT	GT	GT	GG	TT	GG	GG	GG	GT	GG	GG	GG	GG	GG	GG	GG	GG	GG	GT
14088015|F|0-20:T>C-20:T>C	T/C	1	28998159	NA	NA	NA	NA	NA	NA	NA	NA	CC	CC	CC	TT	CC	CC	TC	CC	CC	CC	CC	CC	CC	CC	CC	CC	TC	CC	CC	CC	CC	CC	CC	CC	NA	CC	TC	CC	CC	CC	NA	CC	CC	CC	TC	CC	CC	CC
14088014|F|0-21:T>G-21:T>G	T/G	1	28998160	NA	NA	NA	NA	NA	NA	NA	TT	GG	GG	GG	TT	TG	TG	TG	GG	GG	GG	TG	GG	GG	GG	GG	GG	TG	GG	TG	TG	TG	TG	GG	GG	TT	GG	GG	GG	GG	GG	TT	GG	GG	GG	GG	GG	GG	GG
14074126|F|0-50:T>A-50:T>A	T/A	1	29076775	NA	NA	NA	NA	NA	NA	NA	TT	AA	AA	TA	NA	AA	AA	AA	AA	AA	AA	TA	TA	AA	TA	AA	AA	TT	TA	TA	TT	TA	TA	TA	TT	TT	AA	AA	TA	AA	AA	TT	TT	AA	TT	NA	AA	AA	TA
14074549|F|0-29:G>T-29:G>T	G/T	1	29183639	NA	NA	NA	NA	NA	NA	NA	TT	GG	GG	GG	GG	GT	GT	GT	GG	GG	GG	GT	GG	GG	GT	GG	GG	GT	GT	GT	GT	GT	GT	GT	GG	TT	GG	GG	GG	GG	GG	TT	GG	GG	GG	GG	GG	GG	GG
14085585|F|0-12:A>T-12:A>T	A/T	1	29197478	NA	NA	NA	NA	NA	NA	NA	AA	TT	TT	TT	AA	AT	AT	AT	TT	TT	TT	AT	TT	TT	AT	TT	TT	AT	TT	AT	AT	AT	AT	TT	TT	AA	TT	AT	TT	TT	TT	AA	TT	TT	TT	AA	TT	TT	TT
14075274|F|0-62:T>A-62:T>A	T/A	1	29257798	NA	NA	NA	NA	NA	NA	NA	TT	AA	AA	AA	AA	AA	AA	AA	AA	AA	AA	TA	AA	AA	TA	AA	AA	TT	TA	TA	TA	TA	TA	TA	AA	TT	AA	AA	AA	AA	AA	TT	TT	AA	TT	AA	AA	AA	AA
14076687|F|0-37:T>A-37:T>A	T/A	1	29279250	NA	NA	NA	NA	NA	NA	NA	TT	AA	AA	AA	TT	TA	TA	TT	AA	AA	AA	TA	AA	AA	TA	AA	AA	TT	TA	TA	TA	TA	TA	TA	AA	TT	AA	TA	AA	AA	AA	TT	TT	AA	TT	TT	AA	AA	TT
14079769|F|0-21:A>G-21:A>G	A/G	1	29306543	NA	NA	NA	NA	NA	NA	NA	AA	GG	GG	GG	GG	GG	GG	GG	GG	GG	GG	AG	GG	GG	AG	GG	GG	AA	GG	AG	AG	AG	AG	GG	GG	AA	GG	GG	GG	GG	GG	AA	AA	GG	AA	GG	GG	GG	GG
14074168|F|0-7:T>G-7:T>G	T/G	1	29329327	NA	NA	NA	NA	NA	NA	NA	TT	GG	GG	GG	GG	TG	TG	TG	GG	GG	GG	TG	GG	GG	TG	GG	GG	TT	TG	TG	TG	TG	TG	TG	GG	TT	GG	GG	GG	GG	GG	TT	TT	GG	TT	GG	GG	GG	GG
14084762|F|0-39:G>A-39:G>A	G/A	1	29406801	NA	NA	NA	NA	NA	NA	NA	GG	NA	NA	NA	AA	AA	AA	AA	NA	AA	NA	GA	AA	AA	GA	AA	AA	GA	AA	GA	GA	GA	GA	AA	AA	GG	NA	AA	AA	AA	AA	GG	AA	NA	AA	AA	AA	AA	AA
14081919|F|0-68:T>G-68:T>G	T/G	1	29447515	NA	NA	NA	NA	NA	NA	NA	TT	TT	TT	TT	TT	TT	TT	TT	TT	TT	TT	TT	GG	GG	TT	GG	TT	TT	TG	TG	TG	TG	TG	TG	GG	TT	TT	TG	TG	GG	GG	TT	TT	TT	TT	TT	TG	TT	TG
14073625|F|0-30:A>C-30:A>C	A/C	1	29450697	NA	NA	NA	NA	NA	NA	NA	AA	CC	CC	CC	AA	AC	AC	AC	CC	CC	CC	AC	CC	CC	AC	CC	CC	AA	CC	AC	AC	AC	AC	CC	CC	AA	CC	AC	CC	CC	CC	AA	AA	CC	AA	AA	CC	CC	CC
100084271|F|0-63:T>C-63:T>C	T/C	1	29450903	NA	NA	NA	NA	NA	NA	NA	TT	CC	CC	CC	TT	TC	TC	TC	CC	TT	CC	TT	TT	TT	TC	TT	TT	TT	TC	TT	TT	TT	TT	TC	TT	TT	CC	TC	TT	TT	TT	TT	TT	CC	TT	TT	TT	TT	TT
14074000|F|0-37:G>A-37:G>A	G/A	1	29454396	NA	NA	NA	NA	NA	NA	NA	GG	AA	AA	AA	GG	GA	GA	GA	AA	AA	AA	GA	AA	AA	GA	AA	AA	GG	AA	GA	GA	GA	GA	AA	AA	GG	AA	GA	AA	AA	AA	GG	GG	AA	GG	GG	AA	AA	AA
14086675|F|0-44:A>G-44:A>G	A/G	1	29459874	NA	NA	NA	NA	NA	NA	NA	AA	AA	AA	AA	GG	AG	AG	AG	AA	AA	AA	AA	AA	AA	AA	AA	AA	AA	AA	AA	AA	AA	AA	AA	AA	AA	AA	AG	AA	AA	AA	AA	AA	AA	AA	GG	AA	AA	AA
14085686|F|0-16:G>C-16:G>C	G/C	1	29459935	NA	NA	NA	NA	NA	NA	NA	GG	GG	GG	GG	GG	GG	GG	GG	GG	GG	GG	GG	CC	CC	GG	CC	GG	GG	GC	GC	GC	GC	GC	GC	CC	GG	GG	GC	GC	CC	CC	GG	GG	GG	GG	GG	GC	GG	GC
100071341|F|0-14:C>G-14:C>G	C/G	1	29470501	NA	NA	NA	NA	NA	NA	NA	CC	CC	CC	CC	GG	CG	CG	CG	CC	CC	CC	CC	CC	CC	CC	CC	CC	CC	CC	CC	CC	CC	CC	CC	CC	CC	CC	CG	CC	CC	CC	CC	CC	CC	CC	GG	CC	CC	CC
14084908|F|0-14:A>G-14:A>G	A/G	1	29472276	NA	NA	NA	NA	NA	NA	NA	AA	GG	GG	GG	AA	AG	AG	AG	GG	AA	GG	AA	AA	GG	AG	GG	AA	AA	AG	AG	AG	AG	AG	AG	AA	AA	GG	AG	AA	GG	GG	AA	AA	GG	AA	AA	AG	AA	AG
14076030|F|0-49:G>A-49:G>A	G/A	1	29582239	NA	NA	NA	NA	NA	NA	NA	AA	GG	GG	GG	GG	GG	GG	GG	GG	GG	GG	GA	GG	GG	GG	GG	GG	GA	GA	GA	GA	GA	GA	GA	GG	AA	GG	GG	GG	GG	GG	AA	GG	GG	GG	GG	GG	GG	GG
14079757|F|0-32:C>T-32:C>T	C/T	1	29582301	NA	NA	NA	NA	NA	NA	NA	TT	CC	CC	CC	CC	CC	CC	CC	CC	CC	CC	CT	CC	CC	CC	CC	CC	CT	CT	CT	CT	CT	CT	CT	CC	TT	CC	CC	CC	CC	CC	TT	CC	CC	CC	CC	CC	CC	CC
100094205|F|0-8:G>A-8:G>A	G/A	1	29630337	NA	NA	NA	NA	NA	NA	NA	GG	GG	GG	GG	GG	GG	GG	GG	GG	AA	GG	GA	AA	GG	GG	GG	GA	GG	GG	GG	GA	GA	GG	GG	GG	GG	GG	GG	AA	GG	GG	GG	GG	GG	GG	GG	AA	GG	GG
100072797|F|0-38:G>A-38:G>A	G/A	1	29630906	NA	NA	NA	NA	NA	NA	NA	AA	GG	GG	GG	GG	GG	GG	GG	GG	GG	GG	GA	GG	GG	GG	GG	GG	GA	GA	GA	GA	GA	GA	GA	GG	AA	GG	GG	GG	GG	GG	AA	GG	GG	GG	GG	GG	NA	GG
14081636|F|0-17:A>T-17:A>T	A/T	1	29649907	NA	NA	NA	NA	NA	NA	NA	TT	TT	TT	TT	TT	TT	TT	TT	TT	AA	TT	AT	AA	TT	TT	TT	AA	TT	TT	TT	AT	AT	TT	TT	TT	TT	TT	TT	AA	TT	TT	TT	TT	TT	TT	TT	AA	TT	TT
14086492|F|0-18:A>T-18:A>T	A/T	1	29706791	NA	NA	NA	NA	NA	NA	NA	TT	AA	AA	AA	AA	AA	AA	AA	AA	AA	AA	AT	AA	AA	AA	AA	AA	NA	AT	AT	AT	AT	AT	AT	AA	TT	AA	AA	AA	AA	AA	TT	AA	AA	AA	AA	AA	AA	NA
14075120|F|0-41:T>A-41:T>A	T/A	1	29764508	NA	NA	NA	NA	NA	NA	NA	AA	TT	TT	TT	TT	TT	TT	TT	TT	TT	TT	TA	TT	TT	TT	TT	TT	TA	TA	TA	TA	TA	TA	TA	TT	AA	TT	TT	TT	TT	TT	AA	TT	TT	TT	TT	TT	TT	TT
14085963|F|0-51:G>A-51:G>A	G/A	1	29768864	NA	NA	NA	NA	NA	NA	NA	GG	AA	AA	AA	GG	GA	GA	GA	AA	NA	AA	GG	AA	AA	GA	AA	NA	GG	GA	GA	GA	GA	GA	GA	AA	GG	AA	GA	AA	AA	AA	GG	GG	AA	GG	GG	NA	AA	AA
100085650|F|0-27:C>T-27:C>T	C/T	1	29788823	NA	NA	NA	NA	NA	NA	NA	CC	CC	CC	CC	CC	CC	CC	CC	CC	NA	CC	CC	CC	TT	CC	CC	NA	CC	CC	CT	CC	CC	CC	CC	CC	CC	CC	CC	CC	CC	TT	CC	CC	CC	CC	CC	NA	CC	CT
100085650|F|0-52:C>T-52:C>T	C/T	1	29788824	NA	NA	NA	NA	NA	NA	NA	CC	CC	CC	CC	CC	CC	CC	CC	CC	TT	CC	CT	CT	NA	CC	CC	TT	CC	CC	CC	CC	CC	CC	CC	CC	CC	CC	CC	CT	CC	TT	CC	CC	CC	CC	CC	TT	CC	CC
100042639|F|0-58:A>T-58:A>T	A/T	1	29789841	NA	NA	NA	NA	NA	NA	NA	AA	AA	AA	AA	AA	AA	AA	AA	AA	AA	AA	AA	AA	TT	AA	AA	AA	AA	AA	AT	AA	AA	AT	AA	AA	AA	AA	AA	AA	AA	TT	AA	AA	AA	AA	AA	AA	AA	TT
100053740|F|0-40:T>A-40:T>A	T/A	1	29856163	NA	NA	NA	NA	NA	NA	NA	TT	AA	AA	AA	TT	TA	TA	TA	AA	NA	AA	TT	AA	AA	TA	AA	NA	TT	TA	TA	TA	TA	TA	TA	AA	TT	AA	TA	AA	AA	AA	AA	TT	AA	TT	TT	AA	AA	AA
14075661|F|0-51:A>G-51:A>G	A/G	1	29873112	NA	NA	NA	NA	NA	NA	NA	AA	GG	GG	GG	AA	AG	AG	AG	GG	NA	GG	AG	GG	GG	AG	GG	GG	AA	AG	AG	AG	AG	AG	AG	GG	AA	GG	AG	GG	GG	GG	GG	AA	GG	AA	AA	GG	GG	GG
14079504|F|0-11:T>C-11:T>C	T/C	1	29933138	NA	NA	NA	NA	NA	NA	NA	TT	TT	TT	TT	TT	TT	TT	TT	TT	CC	TT	TC	CC	CC	TT	CC	CC	TT	TC	TC	TC	TC	TC	TC	CC	TT	CC	TC	CC	CC	CC	TT	TT	CC	TT	TT	CC	CC	CC
100071265|F|0-61:C>G-61:C>G	C/G	1	29939120	NA	NA	NA	NA	NA	NA	NA	CC	CC	CC	CC	CC	CC	CC	CC	CC	CC	CC	CC	CG	CC	CC	CC	CC	CC	CC	CC	CG	CG	CC	CC	CC	CC	CC	CC	GG	CC	CC	CC	CC	CC	CC	CC	CC	GG	NA
100076009|F|0-6:G>T-6:G>T	G/T	1	30011880	NA	NA	NA	NA	NA	NA	NA	GG	GG	GG	GG	GG	GG	GG	GG	GG	TT	GG	GT	GT	TT	GG	TT	TT	GG	GT	GT	GT	GT	GT	GT	TT	GG	GG	GT	TT	TT	TT	GG	GG	GG	GG	GG	TT	GG	TT
100088584|F|0-41:C>A-41:C>A	C/A	1	30018946	NA	NA	NA	NA	NA	NA	NA	CC	CC	CC	CC	CC	CC	CC	CC	CC	NA	CC	CC	AA	NA	CC	NA	NA	CC	CC	CC	CA	CA	CC	CC	AA	CC	CC	CC	AA	NA	NA	CC	CC	CC	CC	CC	AA	CC	NA
100088584|F|0-31:A>C-31:A>C	A/C	1	30018950	NA	NA	NA	NA	NA	NA	NA	AA	AA	AA	AC	AA	AA	AA	AA	AA	CC	AA	AC	CC	CC	AA	CC	CC	AA	AC	AC	AA	AC	AC	AC	NA	AA	AA	AC	CC	CC	CC	AA	AA	AA	AA	AA	CC	AA	CC
100043324|F|0-37:T>C-37:T>C	T/C	1	30033364	NA	NA	NA	NA	NA	NA	NA	TT	TT	TT	TT	TT	TT	TT	TT	TT	CC	TT	TC	TC	CC	TT	CC	CC	TT	TC	TC	TC	TT	TC	TC	TT	TT	TT	TC	TC	CC	CC	TT	TT	TT	TT	TT	TC	TT	TT
14054387|F|0-13:G>C-13:G>C	G/C	1	30102867	NA	NA	NA	NA	NA	NA	NA	GG	GG	GG	GG	GG	GG	GG	GG	GG	CC	GG	GC	CC	CC	GC	CC	CC	GG	GC	GC	GC	GC	GC	GC	CC	GG	GG	GC	CC	CC	CC	GG	GG	GG	GG	GG	CC	GG	CC
100070159|F|0-36:T>C-36:T>C	T/C	1	30187802	NA	NA	NA	NA	NA	NA	NA	TT	TT	TT	TT	TT	TT	TT	TT	TT	CC	TT	TC	CC	NA	TT	TT	CC	TT	TT	TC	TT	TT	TC	TT	CC	TT	TT	TT	CC	TT	NA	TT	TT	TT	TT	TT	CC	TT	CC
100097960|F|0-36:G>A-36:G>A	G/A	1	30187868	NA	NA	NA	NA	NA	NA	NA	GG	GG	GG	GG	GG	GG	GG	GG	GG	AA	GG	GA	AA	NA	GG	GG	AA	GG	GG	GA	GG	GG	GA	GG	AA	GG	GG	GG	AA	GG	NA	GG	GG	GG	GG	GG	AA	GG	AA
100075863|F|0-36:G>A-36:G>A	G/A	1	30217154	NA	NA	NA	NA	NA	NA	NA	GG	GG	GG	GG	GG	GG	GG	GG	GG	AA	GG	GA	AA	AA	GG	GG	AA	GG	GA	GA	GA	GA	GA	GA	GG	GG	GG	GA	AA	GG	AA	GG	GG	GG	GG	GG	GA	GG	AA
100065117|F|0-12:G>A-12:G>A	G/A	1	30267020	NA	NA	NA	NA	NA	NA	NA	GG	GG	GG	GG	GG	GG	GG	GG	GG	AA	GG	GA	AA	AA	GG	GG	AA	GG	GA	GA	GA	GA	GA	GA	NA	GG	GG	GA	AA	GG	AA	GG	GG	GG	GG	GG	AA	GG	AA
100065118|F|0-12:A>G-12:A>G	A/G	1	30267021	NA	NA	NA	NA	NA	NA	NA	AG	GG	GG	GG	GG	GG	GG	GG	GG	AG	GG	AA	AA	AA	GG	GG	AA	GG	AG	AG	AG	AG	AG	AG	AA	GG	GG	AG	AA	AG	AA	GG	GG	GG	GG	GG	AA	GG	AA
100066082|F|0-22:C>G-22:C>G	C/G	1	30286828	NA	NA	NA	NA	NA	NA	NA	CC	CC	CC	CC	CC	CC	CC	CC	CC	GG	CC	CG	GG	GG	CC	CC	GG	CC	CG	CG	CG	CG	CG	CG	GG	CC	CC	CG	GG	CC	GG	CC	CC	CC	CC	CC	GG	CC	GG
100042944|F|0-10:T>C-10:T>C	T/C	1	30286884	NA	NA	NA	NA	NA	NA	NA	TT	TT	TT	TT	TT	TT	TT	TT	TT	CC	TT	TC	CC	CC	TT	TT	CC	TT	TC	TC	TC	TC	TC	TC	CC	TT	TT	TC	CC	TT	CC	TT	TT	TT	TT	TT	CC	TT	CC
100043877|F|0-57:G>C-57:G>C	G/C	1	30388394	NA	NA	NA	NA	NA	NA	NA	GG	GG	GG	GG	GG	GG	GG	GG	GG	GG	GG	GG	GG	GG	GG	CC	GG	GG	GC	GC	GC	GC	GC	GC	GG	GG	GG	GG	GG	CC	GG	GG	GG	GG	GG	GG	GG	GG	GG
14057040|F|0-59:C>G-59:C>G	C/G	1	30427419	NA	NA	NA	NA	NA	NA	NA	CC	CC	CC	CC	CC	CC	CC	CC	CC	GG	CC	CG	CG	GG	CC	CC	GG	CC	CG	CG	CG	CG	CG	CG	CC	CC	CC	CG	GG	CC	GG	CC	CC	CC	CC	CC	CG	CC	CC
100080300|F|0-26:C>T-26:C>T	C/T	1	30430579	NA	NA	NA	NA	NA	NA	NA	CC	CC	CC	CC	CC	CC	CC	CC	CC	CC	CC	CC	CT	CC	CC	CC	CC	CC	CC	CC	CC	CC	CC	CC	TT	CC	CC	CC	CC	CC	CC	CC	CC	CC	CC	CC	CT	CC	TT
100048881|F|0-21:A>G-21:A>G	A/G	1	30432791	NA	NA	NA	NA	NA	NA	NA	AA	AA	AA	AA	AA	AA	AA	AA	AA	AA	AA	AA	AG	AA	AA	AA	AA	AA	AA	AA	AA	AG	AA	AA	GG	AA	AA	AA	AA	AA	AA	AA	AA	AA	AA	AA	GG	AA	GG
100050044|F|0-11:A>T-11:A>T	A/T	1	30623092	NA	NA	NA	NA	NA	NA	NA	AA	AA	AA	AA	AA	AA	AA	AA	AA	TT	AA	AT	AT	TT	AA	AA	TT	AA	AT	AT	AT	AT	AT	AT	AA	AA	AA	AT	TT	AA	TT	AA	AA	AA	AA	AA	AT	AA	AA
14086014|F|0-61:G>A-61:G>A	G/A	1	30678294	NA	NA	NA	NA	NA	NA	NA	AA	AA	AA	AA	AA	AA	AA	AA	AA	AA	AA	AA	AA	AA	AA	AA	AA	AA	AA	AA	AA	AA	AA	AA	AA	AA	AA	AA	AA	AA	AA	AA	AA	AA	AA	AA	AA	AA	AA
14076909|F|0-11:C>A-11:C>A	C/A	1	30678360	NA	NA	NA	NA	NA	NA	NA	CC	CC	CC	CC	CC	CC	CC	CC	CC	CC	CC	CA	CC	CC	CC	CC	CC	CC	CC	CC	CC	CC	CC	CC	CC	CC	CC	CC	CC	CC	CC	CC	CC	CC	CC	CC	CC	CC	CC
14076883|F|0-15:T>C-15:T>C	T/C	1	30701479	NA	NA	NA	NA	NA	NA	NA	TT	TT	TT	TT	TT	TT	TT	TT	TT	TT	TT	TT	TT	TT	TT	TT	TT	TT	TT	TT	TT	TT	TT	TT	TT	TT	TT	TT	TT	TT	TT	TT	TT	TT	TT	TT	TT	TT	TT
14084825|F|0-26:T>C-26:T>C	T/C	1	30711748	NA	NA	NA	NA	NA	NA	NA	TT	TT	TT	TT	CC	TC	TC	TC	TT	TT	TT	TT	TC	TT	TC	TT	TT	TT	TT	TC	TT	TT	TC	TT	CC	TT	TT	TC	TT	TT	TT	TT	CC	TT	CC	CC	TC	TC	CC
100049944|F|0-62:A>G-62:A>G	A/G	1	30729842	NA	NA	NA	NA	NA	NA	NA	AA	AA	AA	AA	GG	AA	AG	GG	AA	AA	AA	AA	AG	AA	AG	AA	AA	AA	AA	AG	AA	AA	AG	AA	GG	AA	AA	AG	AA	AA	AA	AA	GG	AA	GG	GG	AG	AG	GG
14073548|F|0-14:A>C-14:A>C	A/C	1	30733488	NA	NA	NA	NA	NA	NA	NA	AA	AA	AA	AA	AA	AA	AA	AA	AA	AA	AA	AA	AA	AA	AA	AA	AA	AA	AA	AA	AA	AA	AA	AA	AA	AA	AA	AA	AA	AA	AA	AA	AA	AA	AA	AA	AA	AA	AA
14076468|F|0-63:G>T-63:G>T	G/T	1	30766766	NA	NA	NA	NA	NA	NA	NA	GG	GG	GG	GG	TT	GT	GT	TT	GG	GG	GG	GG	GT	GG	GT	GG	GG	GG	GG	GT	GG	GG	GT	GG	GT	GG	GG	GT	GG	GG	GG	GG	TT	GG	TT	TT	GT	GT	GT
14079178|F|0-12:T>C-12:T>C	T/C	1	30766832	NA	NA	NA	NA	NA	NA	NA	TC	TC	TC	TC	TT	TC	TC	TT	TC	TC	TC	TC	TC	TC	TC	TC	TC	TC	TC	TC	TC	TC	TC	TC	TT	TC	TC	TC	TC	TC	TC	TC	TT	TC	TT	TT	TC	TC	TT
100050375|F|0-44:G>A-44:G>A	G/A	1	30768266	NA	NA	NA	NA	NA	NA	NA	GA	GA	GA	GA	GG	GA	GA	GG	GA	GA	GA	GA	GA	GA	GA	GA	GA	GA	GA	GA	GA	GA	GA	GA	GG	GA	GA	GA	GA	GA	GA	GA	GG	GA	GG	GG	GA	GA	GG
14075450|F|0-50:A>C-50:A>C	A/C	1	30949550	NA	NA	NA	NA	NA	NA	NA	AA	AA	AA	AA	AA	AA	AA	AA	AA	AA	AA	AA	AA	AA	AA	AA	AA	AA	AA	AA	AA	AA	AA	AA	AA	AA	AA	AA	AA	AA	AA	AA	AA	AA	AA	AA	AA	AA	AA
100091672|F|0-9:A>G-9:A>G	A/G	1	31026100	NA	NA	NA	NA	NA	NA	NA	AA	AA	AA	AA	GG	AG	AG	GG	AA	AA	AA	AA	AG	AA	AG	AA	AA	AA	AA	AG	AA	AA	AG	AA	GG	AA	AA	AG	AA	AA	AA	AA	GG	AA	GG	GG	AG	AG	GG
14084779|F|0-25:G>C-25:G>C	G/C	1	31047860	NA	NA	NA	NA	NA	NA	NA	GG	GG	GG	GG	CC	GC	GC	CC	GG	GG	GG	GG	GC	GG	GC	GG	GG	GG	GG	GC	GG	GG	GC	GG	CC	GG	GG	GC	GG	GG	GG	GG	CC	GG	CC	CC	GC	GC	CC
100042843|F|0-51:A>G-51:A>G	A/G	1	31070737	NA	NA	NA	NA	NA	NA	NA	GG	AA	AA	AA	GG	AG	AG	AG	AA	AA	AA	AG	AG	AA	AA	AA	AA	GG	AG	AG	AG	AG	AG	AG	GG	AA	AA	AG	AA	AA	AA	AA	AA	AA	AA	AA	AG	AG	GG
100049759|F|0-38:G>A-38:G>A	G/A	1	31314671	NA	NA	NA	NA	NA	NA	NA	GG	GG	GG	GG	GG	GG	GG	GG	GG	AA	GG	GA	GA	AA	GA	AA	AA	GG	GA	GA	GA	GA	GA	GA	AA	GG	GG	GA	AA	AA	AA	GG	GG	GG	GG	GG	GA	AA	GG
100071596|F|0-26:T>A-26:T>A	T/A	1	31354828	NA	NA	NA	NA	NA	NA	NA	TT	TT	TT	TT	TT	TT	TT	TT	TT	AA	TT	TA	TA	AA	TA	AA	AA	TT	TA	TA	TA	TA	TA	TA	AA	TT	TT	TA	AA	AA	AA	TT	TT	TT	TT	TT	AA	AA	AA
100088976|F|0-48:A>T-48:A>T	A/T	1	31399826	NA	NA	NA	NA	NA	NA	NA	AA	AA	AA	AA	AA	AA	AA	AA	AA	TT	AA	AT	AT	TT	AT	TT	TT	AA	AT	AT	AT	AT	AT	AT	TT	AA	AA	AT	TT	TT	TT	AA	AA	AA	AA	AA	AT	TT	AA
100083313|F|0-63:A>T-63:A>T	A/T	1	31406031	NA	NA	NA	NA	NA	NA	NA	AA	AA	AA	AA	AA	AA	AA	AA	AA	AA	AA	AT	AA	AT	AA	AA	AT	AA	AT	AT	AA	AA	AT	AT	AA	AA	AA	AA	AA	AA	AT	AA	AA	AA	AA	AA	AT	AA	AA
14077457|F|0-19:C>G-19:C>G	C/G	1	31406530	NA	NA	NA	NA	NA	NA	NA	CC	CG	CG	CG	CG	CG	CG	CG	CG	CC	CG	CC	CC	CC	CG	CC	CC	CC	CG	CG	CC	CC	CG	CG	CC	CG	CG	CG	CC	CC	CC	CG	CG	CG	CG	CC	CC	CG	CC
100050006|F|0-7:A>G-7:A>G	A/G	1	31406596	NA	NA	NA	NA	NA	NA	NA	AA	AG	AG	AG	AG	AG	AG	AG	AG	AA	AG	AA	AA	AA	AG	AA	AA	AA	AG	AG	AA	AA	AG	AG	AA	AG	AG	AG	AA	AA	AA	AG	AG	AG	AG	AA	AA	AG	AA
100091767|F|0-36:T>A-36:T>A	T/A	1	31592592	NA	NA	NA	NA	NA	NA	NA	TT	TT	TT	TT	TT	TT	TT	TT	TT	AA	TT	TA	TA	AA	TA	AA	AA	TT	TA	TA	TA	TA	TA	TA	AA	TT	TT	TA	AA	AA	AA	TT	TT	TT	TT	TT	TA	TT	TT
100087769|F|0-23:C>A-23:C>A	C/A	1	31605709	NA	NA	NA	NA	NA	NA	NA	CC	CC	CC	CC	CC	CC	CC	CC	CC	AA	CC	CA	CA	AA	CA	AA	AA	CC	CA	CA	CA	CA	CA	CA	AA	CC	CC	CA	AA	AA	AA	CC	CC	CC	CC	CC	AA	CC	AA
100072141|F|0-23:C>T-23:C>T	C/T	1	31709305	NA	NA	NA	NA	NA	NA	NA	TT	TT	TT	TT	TT	TT	TT	TT	TT	TT	TT	TT	TT	TT	CT	TT	TT	TT	TT	TT	TT	TT	TT	TT	TT	TT	TT	TT	TT	TT	TT	TT	TT	TT	TT	TT	TT	TT	CT
100070833|F|0-57:G>T-57:G>T	G/T	1	31816767	NA	NA	NA	NA	NA	NA	NA	GG	GG	GG	GG	GG	GG	GG	GG	GG	GG	GG	GG	GG	GG	GG	GG	GG	GG	GG	GG	GG	GG	GG	GG	GG	GG	GG	GG	GG	GG	GG	GG	GG	GG	GG	GG	GG	GG	GG
100049514|F|0-11:T>A-11:T>A	T/A	1	31856442	NA	NA	NA	NA	NA	NA	NA	TT	TT	TT	TT	AA	TA	TA	TA	TT	TT	TT	TT	TT	TT	TA	TT	TT	TT	TT	TT	TT	TT	TT	TT	TT	TT	TT	TT	TA	TT	TT	TT	TT	TT	TT	TT	TT	TT	TT
100073450|F|0-44:G>T-44:G>T	G/T	1	31886328	NA	NA	NA	NA	NA	NA	NA	GG	GG	GG	GG	GG	GG	GG	GG	GG	GG	GG	GG	GG	GG	GG	GG	GG	GG	GG	GG	GG	GG	GG	GG	GG	GG	GG	GG	GG	GG	GG	GG	GG	GG	GG	GG	GG	GG	GG
100051077|F|0-46:G>A-46:G>A	G/A	1	31887323	NA	NA	NA	NA	NA	NA	NA	GG	GG	GG	GG	GG	GG	GG	GG	GG	NA	GG	GG	GG	GG	GG	GG	GG	GG	GG	GG	GG	GG	GG	GG	GG	GG	GG	GG	GG	GG	GG	GG	GG	GG	GG	GG	GG	GG	GG
100075124|F|0-52:T>C-52:T>C	T/C	1	31918049	NA	NA	NA	NA	NA	NA	NA	TT	TT	TT	TT	TT	TC	TC	TC	CC	CC	TT	TC	CC	CC	TT	CC	CC	TT	TC	TC	TC	TC	TC	TC	CC	TT	TT	TC	CC	CC	CC	TT	TT	TT	TT	TT	TC	CC	TC
100043742|F|0-30:C>G-30:C>G	C/G	1	31918115	NA	NA	NA	NA	NA	NA	NA	CC	CC	CC	CC	CC	CG	CG	CG	GG	GG	CC	GG	GG	GG	CC	GG	GG	CC	CG	CG	CG	CG	CG	CG	GG	CC	CC	CG	GG	GG	GG	CC	CC	CC	CC	CC	CG	GG	CG
14077463|F|0-61:T>A-61:T>A	T/A	1	31925530	NA	NA	NA	NA	NA	NA	NA	TT	TT	TT	TT	AA	TA	TA	TA	TT	TT	TT	TT	TT	TT	TT	TT	TT	TT	TT	TT	TT	TT	TT	TT	TT	TT	TT	TT	TT	TT	TT	TT	TT	TT	TT	TT	TT	TT	TT
14077387|F|0-59:C>A-59:C>A	C/A	1	32024529	NA	NA	NA	NA	NA	NA	NA	AA	AA	AA	AA	CC	CA	CA	AA	AA	AA	AA	AA	AA	AA	AA	AA	AA	AA	AA	AA	AA	AA	AA	AA	NA	AA	AA	AA	AA	AA	AA	AA	AA	AA	AA	AA	AA	AA	AA
14084756|F|0-29:C>A-29:C>A	C/A	1	32242990	NA	NA	NA	NA	NA	NA	NA	CC	CA	CA	CA	CC	CA	CA	CC	CC	CC	CC	CC	CC	CC	CA	CC	CC	CC	CC	CA	CC	CC	CA	CC	CC	CC	CC	CC	CC	CC	CC	CC	CC	CC	CC	CC	CA	CC	CC
100045608|F|0-32:T>A-32:T>A	T/A	1	32255026	NA	NA	NA	NA	NA	NA	NA	TT	TT	TT	TT	TT	TT	TT	TT	TT	TT	TT	TT	TT	NA	TT	TT	TT	TT	TT	TT	TT	TT	TT	TT	TT	TT	TT	TT	TT	TT	NA	TT	TT	TT	TT	TT	TT	TT	NA
14083477|F|0-7:A>T-7:A>T	A/T	1	32330852	NA	NA	NA	NA	NA	NA	NA	AA	AA	AA	AA	AA	AA	AA	AA	AA	TT	AA	AT	AT	TT	AA	TT	TT	AA	AT	AT	AT	AT	AT	AT	TT	AA	AA	AA	TT	TT	TT	AA	AA	AA	AA	AA	AT	AA	AT
14083923|F|0-9:G>A-9:G>A	G/A	1	32427376	NA	NA	NA	NA	NA	NA	NA	GG	GG	GG	GG	GG	GG	GG	GG	GG	GA	GG	GA	GA	AA	GG	AA	AA	GG	GA	GA	GA	GA	GA	GA	GA	GG	GG	GG	AA	AA	AA	GG	GG	GG	GG	GG	GA	GG	GA
100073113|F|0-7:C>T-7:C>T	C/T	1	32533145	NA	NA	NA	NA	NA	NA	NA	CC	CC	CC	CC	CC	CC	CC	CC	CC	TT	CC	CT	CT	TT	CC	TT	TT	CC	CT	CT	CT	CT	CT	CT	TT	CC	CC	CC	TT	TT	TT	CC	CC	CC	CC	CC	CT	CC	TT
100052018|F|0-62:A>C-62:A>C	A/C	1	32649988	NA	NA	NA	NA	NA	NA	NA	AA	AA	AA	AA	AA	AA	AA	AA	AA	AA	AA	AA	AA	AA	AA	AA	AA	AA	AA	AC	AC	AA	AC	AA	AA	AA	AA	AA	AA	AC	AA	AA	AA	AA	AA	AA	AA	AA	AA
100087406|F|0-8:G>A-8:G>A	G/A	1	32703961	NA	NA	NA	NA	NA	NA	NA	GG	GG	GG	GG	GG	GG	GG	GG	GG	GA	GG	GA	AA	AA	GA	AA	AA	GG	GA	GA	GA	GA	GA	GA	AA	GG	GG	GG	AA	GA	AA	GG	GG	GG	GG	GG	GA	GG	AA
14076529|F|0-16:A>T-16:A>T	A/T	1	32770720	NA	NA	NA	NA	NA	NA	NA	AA	AA	AA	AA	AA	AA	AA	AA	AA	TT	AA	AT	TT	TT	AA	TT	TT	AA	AT	AT	AT	AT	AT	AT	TT	AA	AA	AA	TT	AT	TT	AA	AA	AA	AA	AA	AT	AA	TT
100073773|F|0-6:T>C-6:T>C	T/C	1	32889970	NA	NA	NA	NA	NA	NA	NA	TT	TT	TT	TT	TT	TT	TT	TT	TT	CC	TT	TC	CC	CC	TT	NA	CC	TT	TT	TT	TC	TC	TT	TT	NA	TT	TT	TT	CC	TT	CC	TT	TT	TT	TT	TT	CC	TT	CC
100073773|F|0-53:G>A-53:G>A	G/A	1	32889971	NA	NA	NA	NA	NA	NA	NA	GG	GG	GG	GG	GG	GG	GG	GG	GG	AA	GG	GA	AA	AA	GG	AA	AA	GG	GA	GA	GA	GA	GA	GA	AA	GG	GG	GG	AA	GA	AA	GA	GG	GG	GG	GG	AA	GG	AA
100083628|F|0-33:T>C-33:T>C	T/C	1	32955310	NA	NA	NA	NA	NA	NA	NA	TT	TT	TT	TT	TT	TT	TT	TT	TT	TT	TT	TT	TT	TT	TT	CC	TT	TT	TC	TC	TC	TC	TC	TC	CC	TT	TT	TT	TT	CC	TT	TT	TT	TT	TT	TT	TT	TT	TT
100047646|F|0-15:G>A-15:G>A	G/A	1	32956513	NA	NA	NA	NA	NA	NA	NA	GG	GG	GG	GG	GG	GG	GG	GG	GG	NA	GG	GA	AA	AA	GG	GG	AA	GG	GG	GG	GA	GA	GG	GG	GG	GG	GG	GG	AA	GG	AA	GG	GG	GG	GG	GG	GA	GG	AA
14079645|F|0-30:G>A-30:G>A	G/A	1	32974207	NA	NA	NA	NA	NA	NA	NA	GG	GG	GG	GG	GG	GG	GG	GG	GG	AA	GG	GA	AA	AA	GG	AA	AA	GG	GA	GA	GA	GA	GA	GA	AA	GG	GG	GG	AA	AA	AA	GG	GG	GG	GG	GG	GA	GG	GA
14056284|F|0-58:T>C-58:T>C	T/C	1	33051593	NA	NA	NA	NA	NA	NA	NA	TT	TT	TT	TT	TT	TT	TT	TT	TT	CC	TC	TC	CC	CC	TT	TT	CC	TT	TT	TT	TC	TC	TT	TT	TT	TT	TT	TT	CC	TT	CC	TT	TT	TT	TT	TT	TC	TT	TC
100051545|F|0-63:T>C-63:T>C	T/C	1	33176400	NA	NA	NA	NA	NA	NA	NA	TT	TT	TT	TT	TT	TT	TT	TT	TT	CC	TT	TC	TC	CC	TC	CC	CC	TT	TC	TC	TC	TC	TC	TC	CC	TT	TT	TT	CC	CC	CC	TT	TT	TT	TT	TT	CC	TT	CC
100096103|F|0-64:T>A-64:T>A	T/A	1	33202091	NA	NA	NA	NA	NA	NA	NA	TT	TT	TT	TT	TT	TT	TT	TT	TT	TT	TT	TT	TT	TT	TA	TT	TT	TT	TT	TT	TT	TT	TT	TT	TT	TT	TT	TT	TT	TT	TT	TT	TT	TT	TT	TT	TT	TT	TT
14075809|F|0-12:C>T-12:C>T	C/T	1	33249713	NA	NA	NA	NA	NA	NA	NA	CC	CC	CC	CC	CC	CC	CC	CC	CC	TT	CC	CT	CT	TT	CT	TT	TT	CC	CT	CT	CT	CT	CT	CT	TT	CC	CC	CC	TT	TT	TT	CC	CC	CC	CC	CC	TT	CC	TT
100048728|F|0-36:A>C-36:A>C	A/C	1	33274696	NA	NA	NA	NA	NA	NA	NA	AA	AA	AA	AA	AA	AA	AA	AA	AA	NA	AA	AC	AC	CC	AA	CC	CC	AA	AC	AC	AC	AC	AC	AC	CC	AA	AA	AA	CC	CC	CC	AA	AA	AA	AA	AA	CC	AA	CC
100094030|F|0-5:A>T-5:A>T	A/T	1	33344781	NA	NA	NA	NA	NA	NA	NA	AA	AA	AA	AA	AA	AA	AA	AA	AA	TT	AA	AT	AT	TT	AA	TT	TT	AA	AT	AT	AT	AT	AT	AT	TT	AA	AA	AA	TT	TT	TT	AA	AA	AA	AA	AA	TT	AA	TT
100071494|F|0-16:C>T-16:C>T	C/T	1	33578745	NA	NA	NA	NA	NA	NA	NA	CC	CC	CC	CC	CC	CC	CC	CC	CT	NA	CC	CT	CT	CC	CC	NA	CC	CC	CC	CT	CT	CT	CT	CC	TT	CC	CC	CC	CT	CC	CC	CC	CC	CC	CC	CC	CT	CC	TT
14073909|F|0-51:C>G-51:C>G	C/G	1	33688933	NA	NA	NA	NA	NA	NA	NA	CC	CC	CC	CC	CC	CC	CC	CC	CC	CC	CC	CC	CC	GG	CG	CC	CC	CC	CC	CG	CG	CG	CG	CC	CC	CC	CC	CC	CC	CG	GG	CC	CC	CC	CC	CC	CC	CC	CC
100053055|F|0-63:G>A-63:G>A	G/A	1	33689191	NA	NA	NA	NA	NA	NA	NA	GG	GG	GG	GG	GG	GG	GG	GG	GG	GG	GG	GG	GG	AA	GA	GG	GG	GG	GG	GA	GG	GG	GA	GG	GG	GG	GG	GG	GG	GG	AA	GG	GG	GG	GG	GG	GG	GG	GG
14060022|F|0-6:G>C-6:G>C	G/C	1	33851581	NA	NA	NA	NA	NA	NA	NA	GG	GG	GG	GG	GG	GG	GG	GG	GG	GG	GG	GC	GC	GG	GG	GG	GG	GG	GG	GC	GC	GC	GC	GG	CC	GG	GG	GG	GC	GG	GG	GG	GG	GG	GG	GG	GC	GC	GG
100049936|F|0-43:A>C-43:A>C	A/C	1	33851629	NA	NA	NA	NA	NA	NA	NA	AA	AA	AC	AA	AA	AA	AA	AA	AA	AA	AA	AC	AC	AA	AA	AA	AA	AA	AA	AC	AC	AC	AC	AA	CC	AA	AA	AA	AC	AA	AA	AA	AA	AA	AA	AA	AC	AC	AA
14074315|F|0-55:C>T-55:C>T	C/T	1	33868573	NA	NA	NA	NA	NA	NA	NA	CC	CC	CC	CC	CC	CC	CC	CC	CC	CC	CC	CC	CT	CC	CT	TT	CC	CT	CT	CT	CT	CT	CT	CT	CC	CC	CC	CC	CC	TT	CC	CC	CC	CC	CC	CC	CC	CC	CC
14082748|F|0-52:T>C-52:T>C	T/C	1	33868639	NA	NA	NA	NA	NA	NA	NA	TT	TT	TT	TT	TT	TT	TT	TT	TT	TT	TT	TT	TC	TT	TC	CC	TT	TC	TC	TC	TT	TC	TC	TC	TT	TT	TT	TT	TT	CC	TT	TT	TT	TT	TT	TT	TT	TT	TT
100046560|F|0-62:C>T-62:C>T	C/T	1	33901652	NA	NA	NA	NA	NA	NA	NA	CC	CC	CC	CC	CC	CC	CC	CC	CC	TT	CC	CT	CT	CC	CC	CC	TT	CC	CC	CT	CT	CT	CC	CC	TT	CC	CC	CC	TT	CC	CC	CC	CC	CC	CC	CC	TT	CC	TT
100083781|F|0-25:T>C-25:T>C	T/C	1	33901718	NA	NA	NA	NA	NA	NA	NA	TT	TT	TT	TT	TT	TT	TT	TT	TT	CC	TT	TC	TC	TT	TT	CC	CC	TT	TC	TC	TC	TC	TC	TC	CC	TT	TT	TT	CC	TC	TT	TT	TT	TT	TT	TT	CC	TT	CC
14082151|F|0-68:T>G-68:T>G	T/G	1	33948084	NA	NA	NA	NA	NA	NA	NA	TT	TT	TT	TT	TT	TG	TT	TT	TT	TT	TT	TT	TT	TT	TG	TT	TT	TT	TG	TT	TT	TT	TT	TG	TT	TT	TT	TG	TT	TT	TT	TT	TT	TT	TT	TT	TT	TT	TT
100073765|F|0-28:T>C-28:T>C	T/C	1	33996808	NA	NA	NA	NA	NA	NA	NA	TT	TT	TT	TT	TT	TT	TT	TT	TT	CC	TT	TC	TC	CC	TT	TT	CC	TT	TT	TC	TC	TC	TC	TT	CC	TT	TT	TT	CC	TT	CC	TT	TT	TT	TT	TT	CC	TT	TT
100045281|F|0-35:C>G-35:C>G	C/G	1	34015040	NA	NA	NA	NA	NA	NA	NA	CC	CC	CC	CC	CC	CG	CG	CG	CG	CC	GG	CC	CC	CC	CC	GG	CC	CC	CG	CG	CG	CG	CG	CG	CC	CC	GG	CG	CC	GG	CC	CC	CC	GG	CC	CC	CC	GG	CC
100049932|F|0-61:C>G-61:C>G	C/G	1	34073550	NA	NA	NA	NA	NA	NA	NA	CC	CC	CC	CC	CC	CC	CC	CC	CC	GG	CC	GG	CG	GG	CC	CC	GG	CC	CC	CG	CG	CG	CG	CC	GG	CC	CC	CC	GG	CC	GG	CC	CC	CC	CC	CC	GG	CC	CC
14059717|F|0-48:C>T-48:C>T	C/T	1	34101007	NA	NA	NA	NA	NA	NA	NA	CC	CC	CC	CC	CC	CC	CC	CC	CC	TT	CC	CT	CT	TT	CC	CC	TT	CC	CC	CT	CT	CT	CT	CC	TT	CC	CC	CC	TT	CC	TT	CC	CC	CC	CC	CC	TT	CC	CC
100052691|F|0-7:T>C-7:T>C	T/C	1	34149177	NA	NA	NA	NA	NA	NA	NA	CC	CC	CC	CC	CC	TT	TC	TC	TT	TT	TT	TT	TC	TT	TC	CC	TT	TC	TC	TC	TC	TC	TC	TC	TT	TT	TT	TC	TT	CC	TT	TT	CC	TT	CC	CC	TT	CC	CC
14077504|F|0-49:G>T-49:G>T	G/T	1	34187749	NA	NA	NA	NA	NA	NA	NA	TT	GG	GG	GG	GG	TT	GT	GT	GT	NA	GG	TT	GT	TT	GT	GG	TT	GT	GT	GT	GT	GT	GT	GT	TT	TT	TT	GT	TT	GG	TT	TT	TT	GT	TT	TT	TT	GG	TT
100053206|F|0-45:C>T-45:C>T	C/T	1	34198742	NA	NA	NA	NA	NA	NA	NA	CC	TT	TT	TT	TT	CC	CT	CT	CT	CT	TT	TT	TT	TT	CT	TT	TT	CC	CT	CT	CT	CT	CT	CT	TT	CC	CC	CT	TT	TT	TT	CC	CC	CT	CC	CC	TT	TT	TT
14082941|F|0-38:A>G-38:A>G	A/G	1	34212313	NA	NA	NA	NA	NA	NA	NA	GG	AA	AA	AA	AA	GG	AG	AG	AG	AG	AA	GG	AG	GG	AG	AA	GG	GG	AG	AG	GG	AG	AG	AG	GG	GG	GG	AG	GG	AA	GG	GG	GG	AG	GG	GG	GG	AA	GG
14073590|F|0-55:G>T-55:G>T	G/T	1	34218610	NA	NA	NA	NA	NA	NA	NA	TT	GG	GG	GG	GG	TT	GT	GT	GT	TT	GG	TT	GT	TT	GT	GG	TT	TT	GT	GT	GT	GT	GT	GT	TT	TT	TT	GT	TT	GG	TT	TT	TT	GT	TT	TT	TT	GG	TT
14082488|F|0-9:A>T-9:A>T	A/T	1	34241747	NA	NA	NA	NA	NA	NA	NA	TT	AA	AA	AA	AA	TT	AT	AT	AT	TT	AA	TT	AT	TT	AT	AA	TT	TT	AT	AT	AT	AT	AT	AT	TT	TT	TT	AT	TT	AT	TT	TT	TT	AT	TT	TT	TT	AA	TT
100053883|F|0-41:T>A-41:T>A	T/A	1	34432524	NA	NA	NA	NA	NA	NA	NA	TT	AA	AA	AA	TT	TA	TA	TT	TA	TT	TT	TT	TT	TT	AA	AA	TT	TT	TA	TA	TA	TA	TA	TA	AA	TT	TT	TA	TT	AA	TT	TT	TT	TT	TT	TT	TT	TA	TT
14082188|F|0-16:T>A-16:T>A	T/A	1	34503902	NA	NA	NA	NA	NA	NA	NA	TT	TT	TT	TT	AA	TA	TA	AA	TA	AA	AA	TA	TA	AA	TT	NA	AA	TT	AA	TA	TA	TA	TA	AA	NA	AA	AA	TA	AA	TT	AA	AA	AA	AA	AA	TT	AA	TA	AA
100053897|F|0-34:T>C-34:T>C	T/C	1	34588969	NA	NA	NA	NA	NA	NA	NA	TT	TT	TT	TT	TT	TT	TT	TT	TT	CC	TT	TC	TT	CC	TT	TT	CC	TT	TT	TC	TT	TT	TC	TT	TT	TT	TT	TT	TC	TT	CC	TT	TT	TT	TT	TT	CC	TT	TT
100049346|F|0-41:G>T-41:G>T	G/T	1	34627345	NA	NA	NA	NA	NA	NA	NA	GG	GG	GG	GG	GG	GG	GG	GG	GG	TT	GG	GT	GG	TT	GG	TT	TT	GG	GT	GT	GG	GG	GT	GT	TT	GG	GG	GG	GT	GT	TT	GG	GG	GG	GG	GG	TT	GG	TT
14076239|F|0-66:G>T-66:G>T	G/T	1	34646176	NA	NA	NA	NA	NA	NA	NA	GG	GG	GG	GG	GG	GG	GG	GG	GG	GG	GG	GG	GG	GG	GG	GG	GG	GG	GT	GG	GG	GG	GG	GT	GG	GG	GG	GG	GG	GG	GG	GG	GG	GG	GG	GG	GG	GG	GG
14081594|F|0-68:A>G-68:A>G	A/G	1	34668318	NA	NA	NA	NA	NA	NA	NA	GG	AA	AA	AA	AA	AG	AG	AG	AA	AG	AA	GG	GG	NA	AA	GG	NA	GG	AG	AG	GG	GG	AG	AG	GG	AA	AA	AG	GG	GG	NA	AA	AA	AA	AA	GG	GG	AG	GG
14081594|F|0-34:A>G-34:A>G	A/G	1	34668322	NA	NA	NA	NA	NA	NA	NA	GG	AA	AA	AA	AA	AG	AG	AG	AA	AG	AA	GG	GG	GG	AA	GG	GG	GG	AG	AG	GG	GG	AG	AG	GG	AA	AA	AG	GG	GG	GG	AA	AA	AA	AA	GG	GG	AG	GG
14080685|F|0-21:C>A-21:C>A	C/A	1	34668384	NA	NA	NA	NA	NA	NA	NA	CC	CC	CC	CC	CC	CA	CC	CC	CA	CC	CC	CC	CC	CC	CC	CC	CC	CC	CA	CC	CC	CC	CC	CA	CC	CC	AA	CA	CC	CC	CC	CC	CC	CA	CC	CC	CC	CA	CC
14083126|F|0-58:A>T-58:A>T	A/T	1	34669333	NA	NA	NA	NA	NA	NA	NA	TT	AA	AA	AA	AA	AT	AT	AT	AA	TT	AA	TT	TT	TT	AA	TT	TT	TT	AT	AT	TT	TT	AT	AT	TT	AA	AA	AT	TT	TT	TT	AA	AA	AA	AA	TT	TT	AT	TT
14085467|F|0-31:A>G-31:A>G	A/G	1	34669624	NA	NA	NA	NA	NA	NA	NA	GG	AA	AA	AA	AA	AG	AG	AG	AA	GG	AA	GG	GG	GG	AA	NA	GG	GG	AG	GG	GG	GG	AG	AG	NA	AA	AA	AG	GG	GG	GG	AA	AA	AA	AA	GG	GG	AG	NA
14076525|F|0-31:A>G-31:A>G	A/G	1	34688974	NA	NA	NA	NA	NA	NA	NA	GG	AA	AA	AA	AA	AG	AG	AG	AA	GG	AA	GG	GG	GG	AA	GG	GG	GG	AG	AG	GG	GG	AG	AG	GG	AA	AA	AG	GG	GG	GG	AA	AA	AA	AA	GG	GG	AG	GG
14079897|F|0-9:C>T-9:C>T	C/T	1	34805500	NA	NA	NA	NA	NA	NA	NA	TT	CC	CC	CC	CC	CC	CC	CC	CC	NA	CC	CT	CT	CC	CC	CC	CC	TT	CC	CT	CT	CT	CT	CC	CC	CC	CC	CT	CC	CC	CC	CC	CC	CC	CC	TT	CC	CC	CC
100052639|F|0-10:A>G-10:A>G	A/G	1	34880772	NA	NA	NA	NA	NA	NA	NA	AA	AA	AA	AA	AA	AA	AA	AA	AA	AG	AA	AG	AA	GG	AA	AA	GG	AA	AA	AG	AA	AA	AG	AA	GG	AA	AA	AA	AA	AA	GG	AA	AA	AA	AA	AA	GG	AA	GG
14073421|F|0-50:C>T-50:C>T	C/T	1	34901893	NA	NA	NA	NA	NA	NA	NA	TT	CC	CC	CC	CC	CC	CC	CC	CC	CC	CC	CT	CT	CC	CC	CC	CC	TT	CC	CT	CT	CT	CT	CC	CC	CC	CC	CT	CC	CC	CC	CC	TT	CC	TT	TT	CC	CC	CC
100071524|F|0-34:G>T-34:G>T	G/T	1	34909589	NA	NA	NA	NA	NA	NA	NA	GG	GG	GG	GG	GG	GG	GG	GG	GG	TT	GG	GT	GG	TT	GG	GG	TT	GG	GG	GT	GG	GG	GT	GG	GG	GG	GG	GG	GT	GG	TT	GG	NA	GG	NA	GG	TT	GG	GG
100071524|F|0-6:G>T-6:G>T	G/T	1	34909593	NA	NA	NA	NA	NA	NA	NA	GG	GG	GG	GG	GG	GG	GG	GG	GG	NA	GG	GG	GT	NA	GG	GG	NA	GG	GG	GG	GG	GG	GG	GG	GG	GG	GG	GG	GG	GG	NA	GG	TT	GG	TT	GG	NA	GG	GG
100065336|F|0-33:G>A-33:G>A	G/A	1	34924549	NA	NA	NA	NA	NA	NA	NA	GG	GG	GG	GG	GG	GG	GG	GG	GG	GG	GG	GG	GA	GG	GG	GG	GG	GG	GG	GG	GG	GG	GG	GG	GG	GG	GG	GG	GG	GG	GG	GG	AA	GG	AA	GG	GG	GG	GG
100052678|F|0-14:C>G-14:C>G	C/G	1	34924602	NA	NA	NA	NA	NA	NA	NA	CC	CC	CC	CC	CC	CC	CC	CC	CC	CC	CC	CG	CC	GG	CC	CC	GG	CC	CC	CG	CC	CC	CG	CC	GG	CC	CC	CC	CG	CC	GG	CC	CC	CC	CC	CC	GG	CC	GG
100080889|F|0-12:T>C-12:T>C	T/C	1	34944291	NA	NA	NA	NA	NA	NA	NA	TT	TT	TT	TT	TT	TT	TT	TT	TT	TC	TT	TC	TT	CC	TT	TT	CC	TT	TT	TC	TT	TT	TC	TT	NA	TT	TT	TT	TC	TT	CC	TT	TT	TT	TT	TT	CC	TT	NA
100047169|F|0-63:C>G-63:C>G	C/G	1	34944620	NA	NA	NA	NA	NA	NA	NA	CC	CC	CC	CC	CC	CC	CC	CC	CC	GG	CC	CG	CC	GG	CC	CC	GG	CC	CC	CG	CC	CC	CG	CC	CC	CC	CC	CC	CG	CC	GG	CC	CC	CC	CC	CC	GG	CC	CC
14054997|F|0-61:C>T-61:C>T	C/T	1	34998963	NA	NA	NA	NA	NA	NA	NA	CC	CC	CC	CC	CC	CC	CC	CC	CC	TT	CC	CT	CC	TT	CC	CC	TT	CC	CC	CT	CC	CC	CT	CC	CC	CC	CC	CC	CT	CC	TT	CC	CC	CC	CC	CC	TT	CC	TT
14058368|F|0-38:T>C-38:T>C	T/C	1	35126741	NA	NA	NA	NA	NA	NA	NA	TT	TT	TT	TT	TT	TT	TT	TT	TT	CC	TT	TC	TT	CC	TT	TT	CC	TT	TT	TC	TT	TT	TC	TT	TT	TT	TT	TT	TC	TT	CC	TT	TT	TT	TT	TT	CC	TT	TT
14076995|F|0-23:T>A-23:T>A	T/A	1	35126810	NA	NA	NA	NA	NA	NA	NA	TT	TT	TT	TT	TT	TT	TA	TA	TT	TT	TT	TT	TA	TT	TA	AA	TT	TT	TA	TA	TA	TA	TA	TA	AA	TT	TT	TA	AA	TA	TT	TT	TT	TT	TT	TT	TT	TA	TT
100085184|F|0-13:A>C-13:A>C	A/C	1	35149525	NA	NA	NA	NA	NA	NA	NA	AC	AC	AC	AC	AC	AC	AC	AC	AC	AA	AC	AC	AA	AA	AC	AA	AA	AC	AC	AC	AC	AC	AC	AC	AA	AC	AC	AC	AA	AC	AA	AC	AC	AC	AC	AC	AA	AC	AA
100042541|F|0-45:A>G-45:A>G	A/G	1	35149726	NA	NA	NA	NA	NA	NA	NA	AG	AG	AG	AG	AG	AG	AG	AG	AG	AA	AG	AG	AA	AA	AG	AG	AA	AG	AG	AG	AG	AG	AG	AG	AA	AG	AG	AG	AA	AG	AA	AG	AG	AG	AG	AG	AA	AG	AA
100048681|F|0-10:A>G-10:A>G	A/G	1	35190427	NA	NA	NA	NA	NA	NA	NA	AA	AA	AA	AA	AA	AA	AG	GG	AA	AA	AA	AA	GG	AA	AG	GG	AA	AA	AG	AG	AG	AG	AG	AA	GG	AA	AA	GG	AG	AG	AA	NA	AA	AA	NA	AA	NA	AG	AA
14075674|F|0-34:A>G-34:A>G	A/G	1	35193727	NA	NA	NA	NA	NA	NA	NA	AA	AA	AA	AA	AA	AG	AG	AG	AA	AA	AA	AA	AG	AA	AG	GG	AA	AA	AG	AG	AG	AG	AG	AG	GG	AA	AA	AG	AG	AG	AA	AA	AA	AA	AA	AA	AA	AG	AA
14084997|F|0-50:A>T-50:A>T	A/T	1	35194227	NA	NA	NA	NA	NA	NA	NA	AA	AA	AA	AA	AA	AT	AT	AT	AA	AA	AA	AA	AT	AA	AT	TT	AA	AA	AT	AT	AT	AT	AT	AT	TT	AA	AA	AT	AT	AT	AA	AA	AA	AA	AA	AA	AA	AT	AA
14077537|F|0-11:T>C-11:T>C	T/C	1	35323821	NA	NA	NA	NA	NA	NA	NA	TT	CC	CC	CC	TT	TC	TC	TT	TT	TT	TT	TT	TT	TT	TC	TT	TT	TT	TT	TT	TT	TT	TT	TT	TT	TT	TT	TT	TT	TT	TT	TT	TT	TT	TT	TT	TT	TT	TT
14079999|F|0-13:T>C-13:T>C	T/C	1	35377161	NA	NA	NA	NA	NA	NA	NA	TT	TT	TT	TT	TT	TT	TT	TT	TT	TT	TT	TT	TT	TT	TC	TT	TT	TT	TT	TT	TT	TT	TT	TT	TT	TT	TT	TT	TT	TT	TT	TT	CC	TT	CC	TT	TT	TT	TT
100075839|F|0-65:A>G-65:A>G	A/G	1	35534975	NA	NA	NA	NA	NA	NA	NA	AA	AA	AA	AA	AA	AA	AA	AA	AA	NA	GG	AA	AA	AA	AA	AA	AA	AA	AA	AA	AA	AA	AA	AA	AA	AA	AG	AA	AA	AA	AA	AA	AA	AG	AA	AA	AA	AA	AA
100089255|F|0-56:G>A-56:G>A	G/A	1	35551265	NA	NA	NA	NA	NA	NA	NA	GG	GG	GG	GG	GG	GG	GG	GG	GG	AA	GG	GA	GG	AA	GG	GG	AA	GG	GG	GA	GG	GG	GA	GG	AA	GG	GG	GG	GA	GG	AA	GG	GG	GG	GG	GG	AA	GG	GA
100089255|F|0-19:C>T-19:C>T	C/T	1	35551268	NA	NA	NA	NA	NA	NA	NA	CC	CC	CT	CC	CC	CC	CC	CC	CC	NA	CC	CT	CC	TT	CC	CC	TT	CC	CC	CT	CC	CC	CT	CC	TT	CC	CC	CC	CT	CC	TT	CC	CC	CC	CC	CC	TT	CC	CC
100043087|F|0-67:A>C-67:A>C	A/C	1	35656409	NA	NA	NA	NA	NA	NA	NA	AA	AA	AA	AA	AA	AA	AA	AA	AA	AA	AA	AA	AC	AA	AA	AA	AA	AA	AA	AA	AA	AA	AC	AA	AA	AA	AA	AA	AA	AA	AA	AA	CC	AA	CC	AA	AA	AA	AA
100084429|F|0-20:C>T-20:C>T	C/T	1	35817077	NA	NA	NA	NA	NA	NA	NA	CC	CC	CC	CC	CC	CC	CC	CC	CC	CT	CC	CT	CC	TT	CC	CC	TT	CC	CC	CT	CC	CC	CT	CC	TT	CC	CC	CC	CT	CC	TT	CC	CC	CC	CC	CC	CT	CC	TT
14077064|F|0-27:C>A-27:C>A	C/A	1	35848124	NA	NA	NA	NA	NA	NA	NA	CC	CC	CC	CC	CC	CC	CC	CC	CC	AA	CC	CA	CC	AA	CA	CC	AA	CC	CC	CA	CC	CC	CA	CC	AA	CC	CC	CC	CC	CC	AA	CC	AA	CC	AA	CC	CA	CC	AA
14081771|F|0-45:T>C-45:T>C	T/C	1	35929427	NA	NA	NA	NA	NA	NA	NA	TT	TT	TT	TT	TC	TC	TC	CC	CC	CC	TT	TC	CC	CC	TC	CC	CC	TC	TC	TC	TC	TC	TC	TC	CC	TT	TC	TC	CC	CC	CC	CC	CC	TC	CC	TT	CC	CC	CC
14073803|F|0-26:G>A-26:G>A	G/A	1	36167905	NA	NA	NA	NA	NA	NA	NA	GG	GG	GG	GG	GG	GG	GG	GG	GG	GG	GG	GG	GG	GG	GA	GG	GG	GG	GG	GG	GG	GG	GG	GG	GG	GG	GG	GG	GG	GG	GG	GG	GG	GG	GG	GG	GG	GG	GG
14075125|F|0-31:C>G-31:C>G	C/G	1	36201467	NA	NA	NA	NA	NA	NA	NA	GG	GG	GG	GG	GG	GG	GG	GG	GG	GG	GG	GG	GG	GG	CG	GG	GG	GG	GG	GG	CG	GG	GG	GG	GG	GG	GG	GG	GG	GG	GG	GG	GG	GG	GG	GG	GG	GG	GG
14080232|F|0-39:A>G-39:A>G	A/G	1	36206631	NA	NA	NA	NA	NA	NA	NA	AA	AA	AA	AA	AA	AA	AA	AA	AA	AA	AA	AA	AA	AA	AG	AA	AA	AA	AA	AA	AA	AA	AA	AA	AA	AA	AA	AA	AA	AA	AA	AA	AA	AA	AA	AA	AA	AA	AA
100051129|F|0-53:G>A-53:G>A	G/A	1	36207535	NA	NA	NA	NA	NA	NA	NA	GG	GG	GG	GG	GG	GA	GA	GA	GA	GG	AA	GA	GG	GG	GG	GG	GG	GG	GG	GG	GG	GG	GG	GG	GG	GG	GG	GA	GG	GG	GG	GG	GG	GG	GG	GG	GA	GG	GG
14055797|F|0-21:T>C-21:T>C	T/C	1	36248685	NA	NA	NA	NA	NA	NA	NA	TT	TT	TT	TT	TT	TT	TT	TT	TT	CC	TT	TC	TT	CC	TT	TT	CC	TT	TT	TC	TT	TT	TC	TT	TT	TT	TT	TT	TC	TT	CC	TT	TT	TT	TT	TT	TC	TT	CC
100070627|F|0-63:C>T-63:C>T	C/T	1	36322075	NA	NA	NA	NA	NA	NA	NA	CC	CC	CC	CC	CC	CC	CC	CC	CC	TT	CC	TT	CC	TT	CC	CC	TT	CC	CC	CT	CC	CC	CT	CC	CC	CC	CC	CC	CT	CC	TT	CC	CC	CC	CC	CC	TT	CC	TT
14080100|F|0-13:T>G-13:T>G	T/G	1	36322688	NA	NA	NA	NA	NA	NA	NA	TT	TT	TT	TT	TT	TT	TT	TT	TT	TG	TT	TG	TT	GG	TT	TT	GG	TT	TT	TG	TT	TT	TG	TT	TT	TT	TT	TT	TG	TT	GG	TT	TT	TT	TT	TT	TG	TT	GG
14074807|F|0-62:C>T-62:C>T	C/T	1	36386744	NA	NA	NA	NA	NA	NA	NA	CC	CC	CC	CC	TT	CC	CC	CC	CC	CC	CC	CC	CC	CC	CC	CC	CC	CC	CC	CC	CC	CC	CC	CC	CC	CC	CC	CC	CC	CC	CC	CC	CC	CC	CC	CC	CC	CC	CC
100045659|F|0-39:A>T-39:A>T	A/T	1	36418669	NA	NA	NA	NA	NA	NA	NA	AA	AA	AA	AA	AA	AA	AA	AA	AA	TT	AA	AT	AA	TT	AA	AA	TT	AA	AA	AT	AA	AA	AT	AA	AA	AA	AA	AA	AT	AA	TT	AA	AA	AA	AA	AA	AT	AA	AT
14086099|F|0-23:A>G-23:A>G	A/G	1	36421261	NA	NA	NA	NA	NA	NA	NA	AA	AA	AA	AA	AA	AA	AA	AA	AA	GG	AA	AG	AA	GG	AA	AA	GG	AA	AA	AG	AA	AA	AG	AA	GG	AA	AA	AA	AG	AA	GG	AA	AA	AA	AA	AA	AG	AA	AG
100042542|F|0-10:G>T-10:G>T	G/T	1	36432094	NA	NA	NA	NA	NA	NA	NA	GG	GG	GG	GG	GG	GG	GG	GG	GG	GT	GG	GT	GG	TT	GG	GG	TT	GG	GG	GT	GG	GG	GT	GG	TT	GG	GG	GG	GT	GG	TT	GG	GG	GG	GG	GG	GT	GG	GG
14075898|F|0-61:A>G-61:A>G	A/G	1	36454416	NA	NA	NA	NA	NA	NA	NA	AA	AA	AA	AA	GG	AG	AG	GG	AA	GG	AA	AG	AA	GG	AA	AA	GG	AG	AA	AG	AA	AA	AG	AA	GG	AA	AA	AA	AG	AA	GG	AA	AA	AA	AA	AA	AG	AA	AG
100053744|F|0-59:T>C-59:T>C	T/C	1	36489154	NA	NA	NA	NA	NA	NA	NA	TT	TT	TT	TT	CC	TC	TC	CC	TT	TT	TT	TT	TC	TT	TT	TT	TT	TC	TT	TT	TC	TC	TT	TT	TT	TT	TT	TT	TT	TT	TT	TT	CC	TT	CC	TT	TT	TC	TT
100071786|F|0-26:C>T-26:C>T	C/T	1	36720711	NA	NA	NA	NA	NA	NA	NA	CC	CC	CC	CC	CC	CC	CC	CC	CC	TT	CC	CT	CC	TT	CC	CC	TT	CC	CC	CT	CT	CC	CT	CC	CC	CC	CC	CC	CT	CC	TT	CC	CC	CC	CC	CC	CT	CC	TT
100048847|F|0-6:T>A-6:T>A	T/A	1	36749529	NA	NA	NA	NA	NA	NA	NA	TT	TT	TT	TT	TT	TT	TT	TT	TT	AA	TT	TA	TT	AA	TT	TT	AA	TT	TT	TA	TT	TT	TA	TT	TT	TT	TT	TT	TA	TT	AA	TT	TT	TT	TT	TT	TA	TT	AA
100044501|F|0-28:G>A-28:G>A	G/A	1	36755154	NA	NA	NA	NA	NA	NA	NA	GG	GG	GG	GG	GG	GG	GG	GG	GG	AA	GG	GA	GG	AA	GG	GA	AA	GG	GG	GA	GG	GG	GA	GG	GG	GG	GG	GG	GG	GG	AA	GG	GG	GG	GG	GG	GA	GG	GA
100081111|F|0-5:T>G-5:T>G	T/G	1	36763979	NA	NA	NA	NA	NA	NA	NA	TT	TT	TT	TT	TT	TT	TT	TT	TT	GG	TT	TG	TT	GG	TT	TG	GG	TT	TT	TG	TT	TT	TG	TT	TT	TT	TT	TT	TT	TT	GG	TT	TT	TT	TT	TT	TG	TT	TG
100043295|F|0-58:C>T-58:C>T	C/T	1	36775272	NA	NA	NA	NA	NA	NA	NA	CC	CC	CC	CC	CC	CC	CC	CC	CC	TT	CC	CT	CC	TT	CC	CT	TT	CC	CC	CT	CC	CC	CT	CC	CC	CC	CC	CC	CC	CC	TT	CC	CC	CC	CC	CC	CT	CC	CT
100050703|F|0-63:G>T-63:G>T	G/T	1	36804040	NA	NA	NA	NA	NA	NA	NA	GG	GG	GG	GG	GG	GG	GG	GG	GG	TT	GG	GT	GG	TT	GG	TT	TT	GG	GT	GT	GG	GG	GT	GT	GG	GG	GG	GG	GG	GT	TT	GG	GG	GG	GG	GG	GT	GG	GT
14056595|F|0-53:T>A-53:T>A	T/A	1	36888781	NA	NA	NA	NA	NA	NA	NA	TT	TT	TT	TT	TT	TT	TT	TT	TT	AA	TT	TA	TT	AA	TT	TA	AA	TT	TA	TA	TT	TT	TA	TA	TT	TT	TT	TT	TT	TA	AA	TT	TT	TT	TT	TT	TA	TT	TT
14073560|F|0-38:T>C-38:T>C	T/C	1	36890625	NA	NA	NA	NA	NA	NA	NA	TT	TT	TT	TT	TT	TT	TT	TT	TT	CC	CC	TC	TC	CC	TC	CC	CC	TT	TC	TC	TT	TT	TC	TC	TT	TT	TT	TC	TC	TC	CC	TT	TT	TT	TT	TT	CC	TT	CC
14076526|F|0-6:C>T-6:C>T	C/T	1	36897612	NA	NA	NA	NA	NA	NA	NA	TT	TT	TT	TT	TT	TT	TT	TT	TT	TT	TT	CT	CT	TT	CT	CT	TT	TT	TT	CT	TT	TT	CT	TT	TT	CC	TT	TT	CT	TT	CT	TT	TT	TT	TT	TT	CT	TT	CT
14073766|F|0-50:A>T-50:A>T	A/T	1	36945698	NA	NA	NA	NA	NA	NA	NA	AA	AA	AA	AA	AA	AA	AA	AA	AA	TT	AA	AT	AA	TT	AA	AT	TT	AA	AT	AT	AA	AA	AT	AT	AA	AA	AA	AA	AA	AT	TT	AA	AA	AA	AA	AA	AT	AA	AT
100079704|F|0-6:A>C-6:A>C	A/C	1	37058855	NA	NA	NA	NA	NA	NA	NA	AA	AA	AA	AA	AA	AA	AA	AA	AA	CC	AA	AC	AC	CC	AA	AC	CC	AA	AC	AC	AA	AA	AC	AC	AA	AA	AA	AA	AC	AC	CC	AA	AA	AA	AA	AA	CC	AA	CC
100074931|F|0-28:T>G-28:T>G	T/G	1	37059865	NA	NA	NA	NA	NA	NA	NA	TT	TT	TT	TT	TT	TT	TT	TT	TT	GG	TT	GG	TG	GG	TT	TG	GG	TT	TG	TG	TT	TT	TG	TG	TT	TT	TT	TT	TG	TG	GG	TT	TT	TT	TT	TT	GG	TT	GG
100072647|F|0-39:G>A-39:G>A	G/A	1	37076542	NA	NA	NA	NA	NA	NA	NA	GG	GG	GG	GG	GG	GG	GG	GG	GG	AA	GA	GA	GG	AA	GG	GA	AA	GG	GA	GA	GG	GG	GA	GA	GG	GG	GG	GG	GG	GA	AA	GG	GG	GG	GG	GG	GA	GG	GA
14075753|F|0-46:A>C-46:A>C	A/C	1	37098284	NA	NA	NA	NA	NA	NA	NA	AA	AA	AA	AA	AA	AA	AA	AA	AA	CC	AA	AC	AC	CC	AA	AC	CC	AA	AC	AC	AA	AA	AC	AC	AA	AA	AA	AA	AC	AC	CC	AA	AA	AA	AA	AA	CC	AA	CC
100048520|F|0-9:G>C-9:G>C	G/C	1	37098678	NA	NA	NA	NA	NA	NA	NA	CC	CC	CC	CC	CC	CC	CC	CC	CC	GG	CC	GG	GC	CC	CC	CC	GG	CC	CC	CC	CC	CC	CC	CC	CC	CC	CC	CC	CC	CC	CC	CC	CC	CC	CC	CC	GG	CC	GG
14056416|F|0-62:T>C-62:T>C	T/C	1	37115991	NA	NA	NA	NA	NA	NA	NA	TT	TT	TT	TT	TT	TT	TT	TT	TT	NA	TT	TT	TT	CC	TT	TC	TT	TT	TC	TC	TT	TT	TC	TC	TT	TT	TT	TT	TT	TC	CC	TT	TT	TT	TT	TT	TT	TT	TT
100044177|F|0-25:G>T-25:G>T	G/T	1	37259848	NA	NA	NA	NA	NA	NA	NA	TT	GG	GG	GG	GG	GG	GG	GG	GG	GG	GG	GT	GG	GG	GG	GG	GG	GT	GG	GG	GT	GT	GG	GG	GG	GG	GG	GT	GG	GG	GG	GG	GG	GG	GG	TT	GG	GG	GG
100076290|F|0-64:A>G-64:A>G	A/G	1	37259914	NA	NA	NA	NA	NA	NA	NA	AA	GG	GG	GG	AA	AG	GG	AG	AG	AA	GG	AA	AA	AA	AA	AA	AA	AA	AA	AA	AA	AA	AA	AA	AA	AA	GG	AA	AA	AA	AA	AA	AA	GG	AA	AA	AA	AA	AA
100043247|F|0-43:T>C-43:T>C	T/C	1	37293768	NA	NA	NA	NA	NA	NA	NA	TT	TT	TT	TT	TT	TT	TT	TT	TT	NA	TT	TC	TT	CC	TT	TT	CC	TT	TT	TT	TT	TT	TT	TT	TT	TT	TT	TT	TT	TT	CC	TT	TT	TT	TT	TT	CC	TT	CC
100096256|F|0-25:C>T-25:C>T	C/T	1	37303165	NA	NA	NA	NA	NA	NA	NA	CC	CC	CC	CC	CT	CC	CC	CC	CC	TT	CC	CT	CC	CC	CC	CC	TT	CC	CC	CC	CC	CC	CC	CC	CC	CC	CC	CC	CC	CC	CC	CC	CC	CC	CC	CC	TT	CC	TT
14081742|F|0-60:A>T-60:A>T	A/T	1	37303363	NA	NA	NA	NA	NA	NA	NA	AA	AA	AA	AA	AA	AA	AA	AA	AA	AT	AA	AT	AT	TT	AT	TT	AA	AT	AT	AT	AT	AT	TT	AT	TT	AA	AA	AT	TT	TT	TT	AA	AA	AA	AA	AA	AA	TT	AA
100046851|F|0-42:G>C-42:G>C	G/C	1	37320719	NA	NA	NA	NA	NA	NA	NA	CC	CC	CC	CC	CC	GC	GC	GC	CC	GG	CC	GC	GC	GG	GC	GG	GG	GC	GC	GC	GC	GC	GC	GC	GG	CC	CC	GC	GG	GG	GG	CC	CC	CC	CC	CC	GG	GG	GG
100045911|F|0-24:C>G-24:C>G	C/G	1	37350114	NA	NA	NA	NA	NA	NA	NA	CC	CG	CC	CC	CC	CC	CC	CC	CC	GG	CC	CG	CC	GG	CC	CC	GG	CC	CC	CC	CC	CC	CC	CC	CC	CC	CC	CC	CC	CC	GG	CC	CC	CC	CC	CC	CG	CC	GG
100087775|F|0-19:C>G-19:C>G	C/G	1	37352226	NA	NA	NA	NA	NA	NA	NA	CC	CC	CC	CC	CC	CC	CC	CC	CC	GG	CC	CG	CC	GG	CC	CC	GG	CC	CC	CC	CC	CC	CC	CC	CC	CC	CC	CC	CC	CC	GG	CC	CC	CC	CC	CC	GG	CC	GG
100071777|F|0-48:G>C-48:G>C	G/C	1	37352429	NA	NA	NA	NA	NA	NA	NA	GG	GG	GG	GG	GG	GG	GG	GG	GG	CC	GG	GC	GG	CC	GG	GG	CC	GG	GG	GG	GG	GG	GG	GG	GG	GG	GG	GG	GG	GG	CC	GG	GG	GG	GG	GG	GC	GG	CC
100087944|F|0-23:G>A-23:G>A	G/A	1	37354830	NA	NA	NA	NA	NA	NA	NA	GG	GG	GG	GG	GG	GG	GG	GG	GG	AA	GG	GA	GG	AA	GG	GG	AA	GG	GG	GG	GG	GG	GG	GG	GG	GG	GG	GG	GG	GG	AA	GG	GG	GG	GG	GG	GA	GG	GA
100051865|F|0-18:C>G-18:C>G	C/G	1	37422137	NA	NA	NA	NA	NA	NA	NA	CC	CC	CC	CC	CC	CC	CC	CC	CC	GG	CC	CG	CC	GG	CC	CC	GG	CC	CC	CC	CC	CC	CC	CC	CC	CC	CC	CC	CC	CC	GG	CC	CC	CC	CC	CC	CG	CC	GG
14074326|F|0-16:C>T-16:C>T	C/T	1	37510597	NA	NA	NA	NA	NA	NA	NA	CC	CC	CC	CC	CC	CC	CC	CC	CC	TT	CC	CT	CC	TT	CC	CC	TT	CC	CC	CC	CC	CC	CC	CC	CC	CC	CC	CC	CC	CC	TT	CC	CC	CC	CC	CC	CT	CC	TT
14058630|F|0-48:C>T-48:C>T	C/T	1	37622108	NA	NA	NA	NA	NA	NA	NA	CC	CC	CC	CC	CC	CC	CC	CC	CC	TT	CC	CT	CC	CC	CC	CC	TT	CC	CC	CC	CC	CC	CC	CC	CC	CC	CC	CC	CC	CC	CC	CC	CC	CC	CC	CC	CT	CC	TT
100070951|F|0-7:T>A-7:T>A	T/A	1	37635366	NA	NA	NA	NA	NA	NA	NA	TT	TT	TT	TT	TT	TT	TT	TT	TT	AA	TT	TA	TT	TT	TT	TT	AA	TT	TT	TT	TT	TT	TT	TT	TT	TT	TT	TT	TT	TT	TT	TT	TT	TT	TT	TT	TA	TT	AA
14085043|F|0-33:T>C-33:T>C	T/C	1	37777576	NA	NA	NA	NA	NA	NA	NA	CC	TC	TC	TC	CC	TC	TC	CC	TC	CC	TC	CC	CC	CC	TC	CC	CC	CC	TC	CC	CC	CC	CC	TC	CC	TC	TC	CC	CC	CC	CC	TC	TC	TC	TC	CC	CC	CC	CC
14085043|F|0-42:T>C-42:T>C	T/C	1	37777577	NA	NA	NA	NA	NA	NA	NA	TC	TC	TC	TC	CC	TC	TC	CC	TC	CC	TC	CC	CC	CC	TC	CC	TC	CC	TC	CC	CC	CC	CC	TC	CC	TC	TC	CC	CC	CC	CC	TC	TC	TC	TC	CC	CC	CC	CC
14085043|F|0-51:G>A-51:G>A	G/A	1	37777578	NA	NA	NA	NA	NA	NA	NA	AA	GG	GG	GG	AA	GA	GA	AA	GG	AA	GG	AA	AA	AA	GA	AA	AA	AA	GA	AA	AA	AA	AA	GA	AA	GG	GG	AA	AA	AA	AA	GG	GG	GG	GG	AA	AA	AA	AA
14084818|F|0-15:T>A-15:T>A	T/A	1	37785172	NA	NA	NA	NA	NA	NA	NA	AA	NA	NA	NA	AA	TA	AA	AA	TT	AA	TT	AA	AA	AA	AA	AA	AA	AA	TA	AA	AA	AA	AA	TA	AA	TT	TT	AA	AA	AA	AA	TT	TT	TT	TT	AA	AA	AA	AA
14074732|F|0-61:T>A-61:T>A	T/A	1	37862612	NA	NA	NA	NA	NA	NA	NA	TT	TT	TT	TT	TT	TT	TT	TT	TT	TT	TT	TT	TT	TT	TA	TT	TT	TT	TT	TT	TT	TT	TT	TT	TT	TT	TT	TT	TT	TT	TT	TT	TT	TT	TT	TT	TT	TT	TT
100049134|F|0-47:G>A-47:G>A	G/A	1	37883810	NA	NA	NA	NA	NA	NA	NA	GG	GG	GG	GG	GG	GG	GG	GG	GG	NA	GG	GA	GA	AA	GG	AA	AA	GG	GA	GA	GA	GA	AA	GA	AA	GG	GG	GA	AA	AA	AA	GG	GG	GG	GG	GG	AA	GA	GA
14075077|F|0-5:T>C-5:T>C	T/C	1	37904618	NA	NA	NA	NA	NA	NA	NA	TT	CC	CC	CC	TT	TC	TC	TT	NA	TT	CC	TT	TC	TT	CC	TT	TT	TT	TC	TT	TT	TT	TT	TC	TT	CC	CC	TT	TT	TT	TT	TT	CC	CC	CC	TT	TT	TT	CC
14085936|F|0-12:A>T-12:A>T	A/T	1	37966121	NA	NA	NA	NA	NA	NA	NA	AA	AA	AA	AT	AA	AA	AA	AA	AA	TT	AA	AT	AT	TT	AT	TT	TT	AA	AT	AT	AT	AT	TT	AT	TT	AA	AA	AT	TT	TT	TT	AA	AA	AA	AA	AA	TT	TT	TT
14073402|F|0-47:A>G-47:A>G	A/G	1	37968429	NA	NA	NA	NA	NA	NA	NA	AA	AA	AA	AG	AA	AA	AA	AA	AA	AG	AA	AG	AG	GG	AG	GG	GG	AA	AG	AG	AG	AG	AG	AG	GG	AA	AA	AG	GG	GG	GG	AA	AA	AA	AA	AA	GG	GG	GG
100051452|F|0-42:C>T-42:C>T	C/T	1	38025114	NA	NA	NA	NA	NA	NA	NA	CC	CC	CC	CC	CC	CC	CC	CC	CT	CC	CC	CC	CC	CC	CC	CC	CC	CC	CC	CC	CC	CC	CC	CC	CC	CC	CC	CC	CC	CC	CC	CC	CC	CC	CC	CC	CC	CC	CC
14076667|F|0-43:C>T-43:C>T	C/T	1	38025115	NA	NA	NA	NA	NA	NA	NA	CC	CC	CC	CC	CC	CC	CC	CC	CT	CC	CC	CC	CC	CC	CC	CC	CC	CC	CC	CC	CC	CC	CC	CC	CC	CC	CC	CC	CC	CC	CC	CC	CC	CC	CC	CC	CC	CC	CC
100047968|F|0-19:G>T-19:G>T	G/T	1	38058899	NA	NA	NA	NA	NA	NA	NA	GG	GG	GG	GG	TT	GG	GG	GT	GG	GG	GG	GG	GG	GG	GG	GG	GG	GG	GG	GG	GG	GG	GG	GG	GG	GG	GG	GG	GG	GG	GG	GG	TT	GG	TT	GG	GG	GG	GG
100072898|F|0-18:G>A-18:G>A	G/A	1	38060699	NA	NA	NA	NA	NA	NA	NA	GG	GG	GG	GG	AA	GG	GG	GA	GG	GG	GG	GG	GG	GG	GG	GG	GG	GG	GG	GG	GG	GG	GG	GG	GG	GG	GG	GG	GG	GG	GG	GG	AA	GG	AA	GG	GG	GG	GG
14075720|F|0-9:G>T-9:G>T	G/T	1	38060762	NA	NA	NA	NA	NA	NA	NA	GG	GG	GG	GG	TT	GG	GG	GT	GG	GG	GG	GG	GG	GG	GG	GG	GG	GG	GG	GG	GG	GG	GG	GG	GG	GG	GG	GG	GG	GG	GG	GG	TT	GG	TT	GG	GG	GG	GG
14077292|F|0-27:C>T-27:C>T	C/T	1	38061205	NA	NA	NA	NA	NA	NA	NA	CC	CC	CC	CC	TT	CC	CC	CT	CC	CC	CC	CC	CC	CC	CC	CC	CC	CC	CC	CC	CC	CC	CC	CC	CC	CC	CC	CC	CC	CC	CC	CC	TT	CC	TT	CC	CC	CC	CC
14079340|F|0-7:G>A-7:G>A	G/A	1	38075820	NA	NA	NA	NA	NA	NA	NA	GG	GG	GG	GG	GG	GG	GG	GG	GA	GG	GG	GG	GG	GG	GG	GG	GG	GG	GG	GG	GG	GG	GG	GG	GG	GG	GG	GG	GG	GG	GG	GG	GG	GG	GG	GG	GG	GG	GG
100071619|F|0-34:G>A-34:G>A	G/A	1	38075874	NA	NA	NA	NA	NA	NA	NA	GG	GG	GG	GG	AA	GG	GG	GA	GG	GG	GG	GG	GG	GG	GG	GG	GG	GG	GG	GG	GG	GG	GG	GG	GG	GG	GG	GG	GG	GG	GG	GG	AA	GG	AA	GG	GG	GG	GG
100076642|F|0-43:A>C-43:A>C	A/C	1	38076736	NA	NA	NA	NA	NA	NA	NA	AA	AA	AA	AA	CC	AA	AA	AC	AA	AA	AA	AA	AA	AA	AA	AA	AA	AA	AA	AA	AA	AA	AA	AA	AA	AA	AA	AA	AA	AA	AA	AA	CC	AA	CC	AA	AA	AA	AA
14082675|F|0-55:T>C-55:T>C	T/C	1	38127343	NA	NA	NA	NA	NA	NA	NA	TT	TT	TT	TT	CC	TT	TT	TC	TT	TT	TT	TT	TT	TT	TT	TT	TT	TT	TT	TT	TT	TT	TT	TT	TT	TT	TT	TT	TT	TT	TT	TT	CC	TT	CC	TT	TT	TT	TT
100048411|F|0-13:A>C-13:A>C	A/C	1	38155274	NA	NA	NA	NA	NA	NA	NA	AA	AA	AA	AA	CC	AA	AA	AC	AC	AA	AA	AA	AC	AA	AC	AA	AA	AA	AA	AA	AA	AA	AA	AA	AA	AA	AA	AA	AA	AA	AA	AA	CC	AA	CC	AA	AA	AA	AA
100072028|F|0-47:C>T-47:C>T	C/T	1	38159947	NA	NA	NA	NA	NA	NA	NA	TT	TT	TT	TT	TT	TT	TT	TT	CT	TT	TT	TT	CT	TT	CT	TT	TT	TT	TT	TT	TT	TT	TT	TT	TT	TT	TT	TT	TT	TT	TT	TT	TT	TT	TT	TT	TT	TT	TT
14082783|F|0-43:A>C-43:A>C	A/C	1	38623913	NA	NA	NA	NA	NA	NA	NA	AA	AA	AA	AA	CC	AA	AA	AC	AA	AA	AA	AA	AA	AA	AC	AA	AA	AA	AA	AA	AA	AA	AA	AA	AA	AA	AA	AA	AA	AA	AA	AA	CC	AA	CC	AA	AA	AA	AA
14078307|F|0-29:C>A-29:C>A	C/A	1	38658899	NA	NA	NA	NA	NA	NA	NA	AA	AA	AA	AA	CC	AA	AA	CA	AA	AA	AA	AA	AA	AA	AA	AA	AA	AA	AA	AA	AA	AA	AA	AA	AA	AA	AA	AA	AA	AA	AA	AA	CC	AA	CC	AA	AA	AA	AA
14076791|F|0-15:G>A-15:G>A	G/A	1	38669458	NA	NA	NA	NA	NA	NA	NA	GG	GG	GG	GG	AA	GG	GG	GA	GG	GG	GG	GG	GG	GG	GG	GG	GG	GG	GG	GG	GG	GG	GG	GG	GG	GG	GG	GG	GG	GG	GG	GG	AA	GG	AA	GG	GG	GG	GG
14076192|F|0-29:G>T-29:G>T	G/T	1	38680747	NA	NA	NA	NA	NA	NA	NA	GG	GG	GG	GG	TT	GG	GG	GT	GG	NA	GG	GG	GG	GG	GG	GG	GG	GG	GG	GG	GG	GG	GG	GG	GG	GG	GG	GG	GG	GG	GG	GG	TT	GG	TT	GG	GG	GG	GG
14073374|F|0-32:G>C-32:G>C	G/C	1	38727779	NA	NA	NA	NA	NA	NA	NA	GG	GG	GG	GG	CC	GG	GG	GC	GG	GG	GG	GG	GG	GG	GG	GG	GG	GG	GG	GG	GG	GG	GG	GG	GG	GG	GG	GG	GG	GG	GG	GG	GG	GG	GG	GG	GG	GG	GG
14082798|F|0-11:G>A-11:G>A	G/A	1	38740079	NA	NA	NA	NA	NA	NA	NA	GG	AA	AA	GA	GG	AA	AA	GA	GA	GG	AA	GG	GG	GG	GA	GG	GG	GG	GA	GG	GG	GG	GG	GA	GG	AA	AA	GA	GG	GG	GG	GG	GG	AA	GG	AA	GG	GG	GG
14060924|F|0-19:T>A-19:T>A	T/A	1	38787513	NA	NA	NA	NA	NA	NA	NA	NA	AA	AA	TA	TT	AA	AA	TA	TA	TT	AA	TT	TT	TT	TA	TT	TT	TT	TA	TT	TT	TT	TT	TA	TT	TT	AA	TT	TT	TT	TT	NA	NA	AA	NA	TT	TT	TT	TT
100071212|F|0-53:T>C-53:T>C	T/C	1	38983485	NA	NA	NA	NA	NA	NA	NA	TT	TT	TT	TT	TT	TT	TT	TT	TT	TT	TT	TT	TT	TT	TT	TT	TT	TT	TT	TT	TT	TT	TT	TT	TT	TT	TT	TT	TT	TT	TT	TT	TT	TT	TT	TT	TT	TT	TT
100052550|F|0-40:T>C-40:T>C	T/C	1	39051825	NA	NA	NA	NA	NA	NA	NA	TT	TT	TT	TT	TT	TT	TT	TT	TT	NA	TT	TT	TT	TT	TT	TT	TT	TT	TT	TT	TT	TT	TT	TT	TT	TT	TT	TT	TT	TT	TT	TT	TT	TT	TT	TT	TT	TT	TT
100100484|F|0-7:C>T-7:C>T	C/T	1	39073299	NA	NA	NA	NA	NA	NA	NA	TT	TT	TT	TT	TT	TT	TT	TT	TT	TT	TT	TT	TT	TT	TT	TT	TT	TT	TT	TT	TT	TT	TT	TT	TT	TT	TT	TT	TT	TT	TT	TT	TT	TT	TT	TT	TT	TT	CC
100051017|F|0-51:G>C-51:G>C	G/C	1	39106476	NA	NA	NA	NA	NA	NA	NA	CC	GC	GC	GC	GG	GC	GC	GC	GC	NA	GC	GG	GG	GG	GC	GC	GG	GC	GC	GC	GC	GC	GC	GC	GG	GG	GC	GC	GG	GC	GG	CC	CC	GC	CC	GC	GG	GG	CC
100046600|F|0-9:A>C-9:A>C	A/C	1	39109754	NA	NA	NA	NA	NA	NA	NA	AA	AA	AA	AC	AC	AC	AC	AC	AC	AC	AA	AC	AC	AC	AA	AA	AC	AA	AC	AC	AC	AC	AC	AC	AC	AA	AA	AC	AC	AA	AC	AA	AA	AA	AA	AA	AC	AC	AC
14087013|F|0-41:C>T-41:C>T	C/T	1	39176262	NA	NA	NA	NA	NA	NA	NA	CC	CC	CC	CC	CC	CC	CC	CC	CC	CC	CC	CC	CT	CC	CT	CC	CC	CC	CC	CC	CC	CC	CC	CC	CC	CC	CC	CC	CC	CC	CC	CC	CC	CC	CC	CC	CC	CC	NA
100043890|F|0-27:C>T-27:C>T	C/T	1	39355129	NA	NA	NA	NA	NA	NA	NA	CC	TT	TT	CT	TT	CT	TT	TT	CT	CC	CC	CC	CT	CC	TT	CC	CC	CC	CT	CC	CC	CC	CC	CT	CC	CC	CC	CT	CC	CC	CC	CC	CC	CC	CC	TT	CC	CC	TT
14073974|F|0-61:G>A-61:G>A	G/A	1	39355195	NA	NA	NA	NA	NA	NA	NA	AA	GG	GG	GA	GG	GA	GG	GG	GA	AA	AA	AA	GA	AA	GG	AA	AA	AA	GA	AA	AA	AA	AA	GA	AA	AA	AA	GA	AA	AA	AA	AA	AA	AA	AA	GG	AA	AA	GG
14085454|F|0-46:G>A-46:G>A	G/A	1	39403202	NA	NA	NA	NA	NA	NA	NA	GG	GG	GG	GA	GG	GG	GG	GG	GG	AA	GG	GA	GA	AA	GG	AA	AA	GG	GA	GA	GA	GA	GA	GA	AA	GG	GG	GA	AA	AA	AA	GG	GG	GG	GG	GG	AA	AA	GG
100069937|F|0-35:C>T-35:C>T	C/T	1	39683200	NA	NA	NA	NA	NA	NA	NA	CC	CC	CC	CC	CC	CC	CC	CC	CC	NA	TT	CC	CC	CC	CC	CC	CC	CC	CT	CC	CC	CC	CC	CT	CC	CC	TT	CC	CC	CC	CC	CC	CC	CT	CC	CC	CC	CC	CC
100080185|F|0-10:T>C-10:T>C	T/C	1	39874332	NA	NA	NA	NA	NA	NA	NA	TT	TT	TT	TC	TT	TT	TT	TT	TT	TT	CC	TC	TT	TT	TT	TT	TT	TT	TT	TT	TT	TT	TT	TT	TT	TT	TT	TT	TT	TT	TT	TT	TT	TC	TT	TT	CC	TT	TC
14076817|F|0-63:G>A-63:G>A	G/A	1	39964846	NA	NA	NA	NA	NA	NA	NA	GG	AA	AA	AA	GG	AA	AA	GA	GA	AA	AA	GA	GA	AA	GA	AA	AA	GA	AA	GA	GA	GA	GA	AA	AA	GG	AA	GA	AA	AA	AA	GG	GG	AA	GG	GG	AA	AA	AA
100053888|F|0-33:G>T-33:G>T	G/T	1	39982670	NA	NA	NA	NA	NA	NA	NA	TT	GG	GG	GT	TT	GG	GG	GT	GT	GG	GG	GT	GT	GG	GT	GG	GG	TT	GG	GT	GT	GT	GT	GG	GG	TT	GG	GT	GT	GG	GG	TT	TT	GG	TT	TT	TT	GG	TT
14075499|F|0-20:T>G-20:T>G	T/G	1	39997990	NA	NA	NA	NA	NA	NA	NA	TT	GG	GG	TG	TT	GG	GG	TG	TG	GG	GG	TG	TG	TT	TT	TG	GG	TT	TG	TG	TG	TG	TG	TG	GG	TT	GG	TG	TG	GG	TT	TT	TT	NA	TT	TT	TT	GG	TT
14075499|F|0-41:C>G-41:C>G	C/G	1	39997991	NA	NA	NA	NA	NA	NA	NA	CC	GG	GG	CG	CC	GG	GG	CG	CG	GG	GG	CG	CG	CC	CC	CG	GG	CC	CG	CG	CG	CG	CG	CG	GG	CC	GG	CG	CG	GG	CC	CC	CC	GG	CC	CC	CC	GG	CC
14073280|F|0-26:T>C-26:T>C	T/C	1	40024227	NA	NA	NA	NA	NA	NA	NA	TT	TT	TT	TC	TT	TC	TT	TT	TC	CC	CC	TC	TC	TT	TT	TC	CC	TT	TC	TC	TC	TC	TC	TC	CC	TT	CC	TC	CC	CC	TT	TT	TT	CC	TT	TT	CC	CC	CC
100064822|F|0-31:C>G-31:C>G	C/G	1	40086058	NA	NA	NA	NA	NA	NA	NA	CC	CC	CC	CG	CC	CG	CC	CC	CG	CC	CC	CG	CC	CC	CC	CC	CC	CC	CC	CC	CC	CC	CC	CC	CC	CC	CC	CC	CG	CC	CC	CC	CC	CC	CC	CC	GG	CC	GG
100073285|F|0-45:G>A-45:G>A	G/A	1	40142832	NA	NA	NA	NA	NA	NA	NA	GG	GG	GG	GA	GG	GG	GG	GG	GG	GG	GG	GA	GG	GG	GG	GG	GG	GG	GG	GG	GG	GG	GG	GG	GG	GG	GG	GG	GG	GG	GG	GG	GG	GG	GG	GG	AA	GG	AA
100044752|F|0-50:G>A-50:G>A	G/A	1	40176690	NA	NA	NA	NA	NA	NA	NA	GG	GG	GG	GG	GG	GG	GG	GG	GG	GG	GG	GG	GG	GG	GG	GG	GG	GG	GG	GA	GG	GG	GA	GG	GG	GG	GG	GG	GG	GG	GG	GG	GG	GG	GG	GG	GG	GA	GA
100051007|F|0-39:G>T-39:G>T	G/T	1	40299824	NA	NA	NA	NA	NA	NA	NA	GG	GG	GG	GG	GG	GG	GG	GG	GG	GG	GG	GG	GT	GG	GG	GG	GG	GG	GG	GT	GG	GG	GT	GG	GG	GG	GG	GT	GT	GG	GG	GG	GG	GG	GG	GG	GG	TT	GG
14082896|F|0-40:G>A-40:G>A	G/A	1	40366156	NA	NA	NA	NA	NA	NA	NA	GG	AA	AA	AA	GG	AA	AA	GA	GA	AA	AA	GA	GA	AA	AA	AA	AA	GA	GA	GA	GA	GA	GA	GA	AA	GG	AA	GG	GA	AA	AA	AA	GG	AA	GG	GG	GG	GG	GG
14075867|F|0-22:A>C-22:A>C	A/C	1	41228069	NA	NA	NA	NA	NA	NA	NA	AA	AA	AA	AA	AA	AA	AA	AA	AA	AA	AA	AA	AA	AA	AC	AA	AA	AA	AA	AA	AA	AA	AA	AA	AA	AA	AA	AA	AA	AA	AA	AA	AA	AA	AA	AA	AA	AA	AA
14080057|F|0-15:T>A-15:T>A	T/A	1	41230936	NA	NA	NA	NA	NA	NA	NA	TT	TT	TT	TT	TT	TT	TT	TT	TT	TT	TT	TT	TT	TT	TA	TT	TT	TT	TT	TT	TT	TT	TT	TT	TT	TT	TT	TT	TT	TT	TT	TT	TT	TT	TT	TT	TT	TT	TT
14075183|F|0-65:G>C-65:G>C	G/C	1	41527983	NA	NA	NA	NA	NA	NA	NA	GG	CC	CC	CC	GG	CC	CC	GC	CC	NA	CC	GC	GC	CC	GC	CC	CC	CC	CC	GC	GC	GC	GC	CC	CC	CC	CC	CC	CC	CC	CC	GG	GG	CC	GG	CC	CC	CC	CC
14074615|F|0-65:A>T-65:A>T	A/T	1	41550484	NA	NA	NA	NA	NA	NA	NA	AA	AA	AA	AA	TT	AA	AA	AT	AA	AA	AA	AA	AA	AA	AA	AA	AA	AA	AA	AA	AA	AA	AA	AA	AA	AA	AA	AA	AA	AA	AA	TT	TT	AA	TT	AA	AA	AA	AA
14082484|F|0-62:T>A-62:T>A	T/A	1	41556139	NA	NA	NA	NA	NA	NA	NA	TT	TT	TT	TT	TT	TT	TT	TT	TT	TT	TT	TT	TA	TT	TA	TT	TT	AA	TT	TT	TT	TT	TT	TT	TT	TT	TT	TA	TT	TT	TT	TT	TT	TT	TT	AA	TT	TT	TA
14086461|F|0-5:G>A-5:G>A	G/A	1	41573955	NA	NA	NA	NA	NA	NA	NA	GG	GG	GG	GG	AA	GG	GG	GA	GG	GG	GG	GG	GG	GG	GG	GG	GG	GG	GG	GG	GG	GG	GG	GG	GG	GG	GG	GG	GG	GG	GG	AA	AA	GG	AA	GG	GG	GG	GG
100049774|F|0-15:G>A-15:G>A	G/A	1	41574006	NA	NA	NA	NA	NA	NA	NA	GG	GG	GG	GG	AA	GG	GG	GA	GG	NA	GG	GG	GG	GG	GG	GG	GG	GG	GG	GG	GG	GG	GG	GG	GG	GG	GG	GG	GG	GG	GG	AA	AA	GG	AA	GG	GG	GG	GG
14074496|F|0-40:A>G-40:A>G	A/G	1	41576884	NA	NA	NA	NA	NA	NA	NA	AA	AA	AA	AA	GG	AA	AA	AG	AA	AA	AA	AA	AA	AA	AA	AA	AA	AA	AA	AA	AA	AA	AA	AA	AA	AA	AA	AA	AA	AA	AA	GG	GG	AA	GG	AA	AA	AA	AA
14077359|F|0-44:A>G-44:A>G	A/G	1	41596434	NA	NA	NA	NA	NA	NA	NA	AA	GG	GG	GG	AA	GG	GG	AG	GG	GG	GG	AG	AG	GG	AG	GG	GG	GG	GG	AG	AG	AG	AG	GG	GG	GG	GG	AG	GG	GG	GG	AA	AA	GG	AA	AA	GG	GG	AA
14087448|F|0-57:G>A-57:G>A	G/A	1	41613855	NA	NA	NA	NA	NA	NA	NA	AA	GG	GG	GG	GG	GG	GG	GG	GG	GG	GG	GA	GG	GG	GG	GG	GG	GG	GG	GA	GA	GA	GA	GG	GG	GG	GG	GG	GG	GG	GG	AA	AA	GG	AA	GG	GG	GG	GG
14081673|F|0-13:A>G-13:A>G	A/G	1	41614083	NA	NA	NA	NA	NA	NA	NA	AA	GG	GG	GG	GG	GG	GG	GG	GG	NA	GG	AG	GG	GG	GG	GG	GG	GG	GG	AG	AG	AG	AG	GG	GG	GG	GG	GG	GG	GG	GG	AA	AA	GG	AA	GG	GG	GG	GG
100074404|F|0-12:A>G-12:A>G	A/G	1	41614151	NA	NA	NA	NA	NA	NA	NA	GG	AA	AA	AA	AA	AA	AA	AA	AA	AA	AA	AG	AA	AA	AG	AA	AA	AA	AA	AG	AG	AG	AG	AA	AA	AA	AA	AA	AA	AA	AA	GG	GG	AA	GG	AA	AA	AA	GG
14084266|F|0-31:C>T-31:C>T	C/T	1	41650776	NA	NA	NA	NA	NA	NA	NA	CC	TT	TT	TT	TT	TT	TT	TT	TT	TT	TT	CT	TT	TT	TT	TT	TT	TT	TT	CT	CT	CT	CT	TT	TT	TT	TT	TT	TT	TT	TT	CC	CC	TT	CC	TT	TT	TT	TT
14073444|F|0-10:T>G-10:T>G	T/G	1	41654793	NA	NA	NA	NA	NA	NA	NA	TT	GG	GG	GG	GG	GG	GG	GG	GG	GG	GG	TG	GG	GG	GG	GG	GG	GG	GG	TG	TG	TG	TG	GG	GG	GG	GG	GG	GG	GG	GG	TT	TT	GG	TT	GG	GG	GG	GG
14074952|F|0-5:C>A-5:C>A	C/A	1	41666742	NA	NA	NA	NA	NA	NA	NA	AA	AA	AA	AA	AA	CA	AA	AA	AA	AA	AA	CA	CA	CC	CA	CC	AA	AA	CA	CA	CA	CA	CA	CA	AA	AA	AA	CA	CA	CA	CC	AA	AA	AA	AA	CC	CC	AA	NA
14076721|F|0-12:A>G-12:A>G	A/G	1	41694257	NA	NA	NA	NA	NA	NA	NA	AA	AA	AA	AA	AA	AA	AA	AA	AA	AA	AA	AA	AA	AA	AA	AA	AA	AA	AA	AA	AA	AA	AA	AA	AA	AA	AA	AA	AA	AA	AA	AA	AA	AA	AA	AA	AA	AA	NA
14073617|F|0-37:G>T-37:G>T	G/T	1	41694319	NA	NA	NA	NA	NA	NA	NA	TT	TT	TT	TT	TT	TT	TT	TT	TT	TT	TT	TT	TT	TT	TT	TT	TT	TT	TT	TT	TT	TT	TT	TT	TT	TT	TT	TT	TT	TT	TT	TT	TT	TT	TT	TT	TT	TT	GG
14074136|F|0-6:C>T-6:C>T	C/T	1	41696086	NA	NA	NA	NA	NA	NA	NA	TT	TT	TT	TT	TT	TT	TT	TT	TT	TT	TT	TT	TT	TT	TT	TT	TT	TT	TT	TT	TT	TT	TT	TT	TT	TT	TT	TT	TT	TT	TT	TT	TT	TT	TT	TT	TT	TT	CC
14086808|F|0-64:T>G-64:T>G	T/G	1	41750747	NA	NA	NA	NA	NA	NA	NA	GG	TT	TT	TT	GG	TT	TT	TG	TT	TT	TT	TG	TG	TT	TG	TT	TT	TT	TT	TG	TG	TG	TG	TT	TT	TT	TT	TG	TT	TT	TT	GG	GG	TT	GG	GG	TT	TT	TT
14074766|F|0-62:A>C-62:A>C	A/C	1	41770453	NA	NA	NA	NA	NA	NA	NA	CC	AA	AA	AA	CC	AA	AA	AC	AA	AA	AA	AC	AC	AA	AC	AA	AA	AA	AA	AC	AC	AC	AC	AA	AA	AA	AA	AC	AA	AA	AA	CC	CC	AA	CC	CC	AA	AA	AA
14082587|F|0-21:C>T-21:C>T	C/T	1	41824944	NA	NA	NA	NA	NA	NA	NA	TT	CC	CC	CC	CT	CC	CC	CT	CT	CC	CC	CT	CC	CC	CC	CC	CC	CC	CC	CT	CT	CT	CT	CC	CC	CT	CC	CT	CC	CC	CC	TT	TT	CC	TT	TT	CC	CC	NA
14081831|F|0-55:C>T-55:C>T	C/T	1	41853688	NA	NA	NA	NA	NA	NA	NA	CT	TT	TT	TT	CT	CT	TT	CT	CT	TT	TT	CT	CT	TT	CT	CT	TT	CT	CT	CT	CT	CT	CT	CT	CT	CT	CT	TT	TT	CT	TT	CT	CT	TT	CT	CT	CC	TT	CT
14087319|F|0-52:C>T-52:C>T	C/T	1	41910143	NA	NA	NA	NA	NA	NA	NA	CC	TT	TT	TT	CC	TT	TT	CT	CT	TT	TT	CT	TT	TT	TT	TT	TT	TT	TT	CT	CT	CT	CT	TT	TT	CC	TT	CT	TT	TT	TT	CC	CC	TT	CC	CC	TT	TT	TT
14075777|F|0-56:C>A-56:C>A	C/A	1	41917345	NA	NA	NA	NA	NA	NA	NA	CC	AA	AA	AA	CC	AA	AA	CA	CA	NA	AA	CA	AA	AA	AA	AA	AA	AA	AA	AA	CA	CA	CA	AA	AA	CC	AA	CA	AA	AA	AA	CC	CC	AA	CC	CC	AA	AA	AA
100044529|F|0-53:T>A-53:T>A	T/A	1	41919884	NA	NA	NA	NA	NA	NA	NA	AA	TT	TT	TT	AA	TT	TT	TA	TA	NA	TT	TT	TA	TT	TA	TT	TT	TT	TT	TA	TA	TA	TA	TT	TT	AA	TT	TT	TT	TT	TT	AA	AA	TT	AA	AA	TT	TT	TT
14075015|F|0-36:T>C-36:T>C	T/C	1	41920741	NA	NA	NA	NA	NA	NA	NA	TT	CC	CC	CC	TT	CC	CC	TC	TC	CC	CC	TC	CC	CC	CC	CC	CC	CC	CC	TC	TC	TC	TC	CC	CC	TT	CC	TC	CC	CC	CC	TT	TT	CC	TT	TT	CC	CC	CC
14078867|F|0-47:T>A-47:T>A	T/A	1	41926723	NA	NA	NA	NA	NA	NA	NA	TT	TT	TT	TT	TT	TT	TT	TT	TT	TT	TT	TT	TT	TT	TA	TT	TT	TT	TT	TT	TT	TT	TT	TT	TT	TT	TT	TT	TT	TT	TT	TT	TT	TT	TT	TT	TT	TT	TT
100088856|F|0-6:T>C-6:T>C	T/C	1	41926778	NA	NA	NA	NA	NA	NA	NA	CC	CC	CC	CC	CC	CC	CC	CC	CC	CC	CC	CC	CC	TC	CC	CC	CC	CC	CC	CC	CC	CC	CC	CC	CC	CC	CC	CC	CC	CC	CC	CC	CC	CC	CC	CC	CC	CC	NA
14086655|F|0-22:G>A-22:G>A	G/A	1	41929328	NA	NA	NA	NA	NA	NA	NA	GG	AA	AA	AA	GG	AA	AA	GA	GA	AA	AA	GA	AA	AA	AA	AA	AA	AA	AA	GA	GA	GA	GA	AA	AA	GG	AA	AA	AA	AA	AA	GG	GG	AA	GG	GG	AA	AA	AA
100050689|F|0-8:A>G-8:A>G	A/G	1	41939419	NA	NA	NA	NA	NA	NA	NA	GG	AA	AA	AA	GG	AA	AA	AG	AG	AA	AA	AG	AA	AA	AA	AA	AA	AA	AA	AG	AG	AG	AG	AA	AA	GG	AA	AG	AG	AA	AA	GG	GG	AA	GG	GG	AA	AA	AA
14074140|F|0-52:G>A-52:G>A	G/A	1	42007514	NA	NA	NA	NA	NA	NA	NA	GG	GG	GG	GG	GG	GG	GG	GG	GG	GG	GG	GG	GG	GG	GA	GG	GG	GG	GG	GG	GG	GG	GG	GG	GG	GG	GG	GG	GG	GG	GG	GG	GG	GG	GG	GG	GG	GG	GG
14074959|F|0-31:A>T-31:A>T	A/T	2	100902	NA	NA	NA	NA	NA	NA	NA	AA	TT	TT	TT	AA	TT	AT	TT	AA	TT	TT	AT	TT	TT	AA	TT	TT	AA	AT	AT	AT	AT	AT	AT	TT	AA	TT	AT	TT	TT	TT	AA	AA	TT	AA	AA	TT	TT	TT
14054640|F|0-48:T>G-48:T>G	T/G	2	1041935	NA	NA	NA	NA	NA	NA	NA	TT	GG	GG	GG	TT	TG	TG	GG	TT	GG	GG	TG	GG	GG	TT	GG	GG	TT	TG	TG	TG	TG	TG	TG	GG	TT	GG	TG	GG	GG	GG	TT	TT	GG	TT	TT	GG	GG	GG
100070008|F|0-66:A>C-66:A>C	A/C	2	1045404	NA	NA	NA	NA	NA	NA	NA	CC	AA	AA	AA	CC	AC	AC	AA	CC	AA	AA	AC	AA	AA	CC	AA	AA	CC	AC	AC	AC	AC	AC	AC	AA	CC	AA	AC	AA	AA	AA	CC	CC	AA	CC	CC	AA	AA	AA
100071569|F|0-6:C>G-6:C>G	C/G	2	1081720	NA	NA	NA	NA	NA	NA	NA	CC	GG	GG	GG	CC	CG	CG	GG	CC	GG	GG	CG	GG	GG	CC	GG	GG	CC	CG	CG	CG	CG	CG	CG	GG	CC	GG	CG	GG	GG	GG	CC	CC	GG	CC	CC	GG	GG	NA
14054435|F|0-15:C>A-15:C>A	C/A	2	1246456	NA	NA	NA	NA	NA	NA	NA	CC	AA	AA	AA	CC	CA	CA	AA	CC	AA	AA	CA	AA	AA	CC	AA	AA	CC	CA	CA	CA	CA	CA	CA	AA	CC	AA	CA	AA	AA	AA	CC	CC	AA	CC	CC	AA	AA	AA
100046385|F|0-24:G>T-24:G>T	G/T	2	1246520	NA	NA	NA	NA	NA	NA	NA	TT	GG	GG	GG	TT	GT	GT	GG	TT	GG	GG	GT	GG	GG	TT	GG	GG	TT	GT	GT	GT	GT	GT	GT	GG	TT	GG	GT	GG	GG	GG	TT	TT	GG	TT	TT	GG	GG	GG
14060757|F|0-38:A>G-38:A>G	A/G	2	1501532	NA	NA	NA	NA	NA	NA	NA	AA	GG	GG	GG	AA	GG	AG	GG	AA	NA	GG	AG	GG	GG	AA	GG	GG	AA	AG	AG	AG	AG	AG	AG	GG	AA	GG	AG	GG	GG	GG	AA	AA	GG	AA	AA	GG	GG	AA
100101458|F|0-49:G>A-49:G>A	G/A	2	1502980	NA	NA	NA	NA	NA	NA	NA	NA	AA	AA	AA	GG	GA	GA	AA	GG	AA	AA	AA	AA	AA	GG	AA	AA	GG	GA	AA	AA	AA	AA	GA	AA	GG	AA	AA	AA	AA	AA	NA	GG	AA	GG	NA	AA	AA	NA
14075241|F|0-31:T>A-31:T>A	T/A	2	1637253	NA	NA	NA	NA	NA	NA	NA	AA	AA	AA	AA	TT	AA	TA	AA	TT	AA	AA	AA	AA	AA	TA	AA	AA	TT	TA	AA	AA	AA	AA	TA	AA	TT	AA	AA	AA	AA	AA	AA	TT	AA	TT	AA	AA	AA	AA
14061101|F|0-6:A>G-6:A>G	A/G	2	2080843	NA	NA	NA	NA	NA	NA	NA	AA	GG	GG	GG	AA	AG	AG	GG	AA	GG	GG	AG	GG	GG	AA	GG	GG	AA	AG	AG	AG	AG	AG	AG	GG	AA	GG	AG	GG	GG	GG	AA	AA	GG	AA	AA	GG	GG	NA
100088699|F|0-40:T>C-40:T>C	T/C	2	2084352	NA	NA	NA	NA	NA	NA	NA	NA	TT	TT	TT	CC	TC	TC	TT	CC	TT	TT	TT	TT	TT	CC	TT	TT	CC	TC	TT	TT	TT	TT	TC	TT	CC	TT	TT	TT	TT	TT	NA	CC	TT	CC	NA	TT	TT	CC
14081688|F|0-26:C>A-26:C>A	C/A	2	2126505	NA	NA	NA	NA	NA	NA	NA	AA	CC	CC	CC	CC	CC	CC	CC	CC	CC	CC	CC	CC	CC	CA	CC	CC	CC	CC	CA	CA	CC	CA	CC	CC	CC	CC	CA	CC	CC	CC	AA	CC	CC	CC	AA	CC	CC	CC
100070504|F|0-14:T>G-14:T>G	T/G	2	2148620	NA	NA	NA	NA	NA	NA	NA	TT	TT	TT	TT	GG	TG	TG	TT	GG	TT	TT	TT	TT	TT	TG	TT	TT	GG	TG	TT	TT	TT	TT	TG	TT	GG	TT	TT	TT	TT	TT	TT	GG	TT	GG	TT	TT	TT	TT
14082812|F|0-45:G>A-45:G>A	G/A	2	2172881	NA	NA	NA	NA	NA	NA	NA	AA	AA	AA	AA	GG	AA	GA	AA	GG	AA	AA	AA	AA	AA	GA	AA	AA	GG	GA	AA	AA	AA	AA	GA	AA	GG	AA	AA	AA	AA	AA	AA	GG	AA	GG	AA	AA	AA	NA
100096675|F|0-32:C>T-32:C>T	C/T	2	2216491	NA	NA	NA	NA	NA	NA	NA	CC	TT	TT	TT	CC	CT	CT	TT	CC	TT	TT	CT	TT	TT	CC	TT	TT	CC	CT	CT	CT	CT	CT	CT	TT	CC	TT	CT	TT	TT	TT	CC	CC	TT	CC	CC	TT	TT	CC
100082312|F|0-24:C>T-24:C>T	C/T	2	2344932	NA	NA	NA	NA	NA	NA	NA	CC	TT	TT	TT	CC	CT	CT	TT	CC	TT	TT	CT	TT	TT	CC	TT	TT	CC	CT	CT	CT	CT	CT	CT	TT	CC	TT	CT	TT	TT	TT	CC	CC	TT	CC	CC	TT	TT	NA
100088832|F|0-25:G>A-25:G>A	G/A	2	2426547	NA	NA	NA	NA	NA	NA	NA	AA	GG	GG	GG	AA	GG	GA	GA	AA	GG	GG	GA	GG	GG	AA	GG	GG	AA	GA	GA	GA	GA	GA	GA	GG	AA	GG	GA	GG	GG	GG	AA	AA	GG	AA	AA	GG	GG	NA
100042247|F|0-32:G>C-32:G>C	G/C	2	2710080	NA	NA	NA	NA	NA	NA	NA	CC	GG	GG	GG	CC	GC	GC	GC	CC	GG	GG	GC	GG	GG	CC	GG	GG	CC	GC	GC	GC	GC	GC	GC	GG	CC	GG	GC	GG	GG	GG	CC	CC	GG	CC	CC	GG	GG	CC
100051548|F|0-23:C>T-23:C>T	C/T	2	2812958	NA	NA	NA	NA	NA	NA	NA	TT	CC	CC	CC	TT	CT	CT	CT	TT	CC	CC	CT	CC	CC	TT	CC	CC	TT	CT	CT	CT	CT	CT	CT	CC	TT	CC	CC	CC	CC	CC	TT	TT	CC	TT	TT	CC	CC	CC
14056327|F|0-41:C>T-41:C>T	C/T	2	3573205	NA	NA	NA	NA	NA	NA	NA	CC	CC	CC	CT	CC	CT	CC	CC	CC	TT	CC	CT	TT	TT	CC	TT	TT	CC	CT	CT	CT	CT	CT	CT	TT	CC	CC	CT	TT	TT	TT	CC	CC	CC	CC	CC	TT	TT	CC
14084821|F|0-28:C>T-28:C>T	C/T	2	3608242	NA	NA	NA	NA	NA	NA	NA	CC	TT	TT	TT	CC	CT	CT	CT	CC	TT	TT	CT	TT	TT	CC	TT	TT	CC	CT	CT	CT	CT	CT	CT	TT	CC	TT	CT	TT	TT	TT	CC	CC	TT	CC	CC	TT	TT	TT
14074971|F|0-9:C>T-9:C>T	C/T	2	3610627	NA	NA	NA	NA	NA	NA	NA	CC	CC	CC	CT	CC	CT	CC	CC	CC	CT	CT	CC	CT	CC	CC	CC	CT	CC	CT	CC	CT	CT	CC	CT	CT	CC	CT	CT	CT	CC	CC	CC	CC	CT	CC	CC	CT	CT	CT
100045739|F|0-21:C>T-21:C>T	C/T	2	3623326	NA	NA	NA	NA	NA	NA	NA	CC	TT	TT	TT	CC	TT	CT	CT	CC	TT	TT	CT	TT	TT	CC	TT	TT	CT	CT	CT	CT	CT	CT	CT	TT	CC	TT	CT	TT	TT	TT	CC	CC	TT	CC	CC	TT	TT	TT
14073721|F|0-57:G>C-57:G>C	G/C	2	3623392	NA	NA	NA	NA	NA	NA	NA	GG	CC	CC	CC	GG	GC	GC	GC	GG	CC	CC	GC	CC	CC	GG	CC	CC	GG	GC	GC	GC	GC	GC	GC	CC	GG	CC	GC	CC	CC	CC	GG	GG	CC	GG	GG	CC	CC	CC
100052431|F|0-56:G>A-56:G>A	G/A	2	3624023	NA	NA	NA	NA	NA	NA	NA	GG	AA	AA	AA	GG	GA	GA	GA	GG	AA	AA	GA	AA	AA	GG	AA	AA	GG	GA	GA	GA	GA	GA	GA	AA	GG	AA	GA	AA	AA	AA	GG	GG	AA	GG	GG	AA	AA	AA
100048158|F|0-67:G>A-67:G>A	G/A	2	4522674	NA	NA	NA	NA	NA	NA	NA	GG	GG	GG	GG	GG	GG	GG	GG	GG	NA	GG	GG	GG	GG	GG	GG	GG	GG	GG	GA	GG	GG	GA	GG	GG	GG	GG	GG	GG	GG	GG	GG	GG	GG	GG	GG	GG	GG	NA
14057201|F|0-57:T>G-57:T>G	T/G	2	4633871	NA	NA	NA	NA	NA	NA	NA	TT	TT	TT	TT	TT	TT	TT	TT	TT	TT	TT	TT	TT	TT	TT	TT	TT	TT	TT	TG	TT	TT	TG	TT	TG	TT	TT	TT	TT	TT	TT	TT	TT	TT	TT	TT	TT	TT	GG
100049255|F|0-30:T>C-30:T>C	T/C	2	5693710	NA	NA	NA	NA	NA	NA	NA	TC	TT	TT	TT	TT	TT	TT	TT	TT	TC	TT	TT	TT	TT	TT	TT	TT	TT	TT	TT	TT	TT	TT	TT	TT	TT	TT	TT	TT	TT	TT	TT	TT	TT	TT	TT	TT	TT	CC
100051268|F|0-12:C>G-12:C>G	C/G	2	6100186	NA	NA	NA	NA	NA	NA	NA	CC	GG	GG	GG	CC	CG	CG	CG	CC	GG	GG	CG	GG	GG	CC	GG	GG	CC	CG	CG	CG	CG	CG	CG	GG	CC	GG	CG	GG	GG	GG	CC	CC	GG	CC	CC	GG	GG	GG
100072161|F|0-31:C>T-31:C>T	C/T	2	6128362	NA	NA	NA	NA	NA	NA	NA	CC	TT	TT	TT	CC	CT	CT	CT	CC	TT	TT	CT	TT	TT	CC	TT	TT	CC	CT	CT	CT	CT	CT	CT	TT	CC	TT	CT	TT	TT	TT	CC	CC	TT	CC	CC	TT	TT	CC
14056216|F|0-48:C>T-48:C>T	C/T	2	6147672	NA	NA	NA	NA	NA	NA	NA	CC	TT	TT	TT	CC	CT	CT	CT	CC	TT	TT	CT	TT	TT	CC	TT	TT	CC	CT	CT	CT	CT	CT	CT	TT	CC	TT	CT	TT	TT	TT	CC	CC	TT	CC	CC	TT	TT	CC
14084787|F|0-43:G>T-43:G>T	G/T	2	6408415	NA	NA	NA	NA	NA	NA	NA	GG	GT	GT	GT	GG	GT	GT	GT	GG	GG	GT	GG	GG	GG	GT	GG	GG	GT	GT	GG	GG	GG	GG	GT	GG	GG	GT	GG	GG	GG	GG	GG	GG	GT	GG	GG	GG	GG	GG
100085395|F|0-34:C>T-34:C>T	C/T	2	6629627	NA	NA	NA	NA	NA	NA	NA	CC	CT	TT	TT	CC	CT	CT	CT	CC	TT	TT	CT	TT	TT	CC	TT	TT	CC	CT	CT	CT	CT	CT	CT	TT	CC	TT	CT	TT	TT	TT	CC	CC	TT	CC	CC	TT	TT	TT
14082184|F|0-24:T>G-24:T>G	T/G	2	6712962	NA	NA	NA	NA	NA	NA	NA	TT	GG	GG	GG	TT	TG	TG	TG	TT	GG	GG	TG	GG	GG	TT	GG	GG	TT	TG	TG	TG	TG	TG	TG	GG	TT	GG	TG	GG	GG	GG	GG	TT	GG	TT	TT	GG	GG	GG
100052744|F|0-28:T>C-28:T>C	T/C	2	6931911	NA	NA	NA	NA	NA	NA	NA	TT	CC	CC	CC	TT	TC	TC	TC	TT	NA	CC	TC	CC	CC	TT	CC	CC	TT	TC	TC	TC	TC	TC	TC	CC	TT	CC	CC	CC	CC	CC	TT	TT	CC	TT	TT	CC	CC	CC
14076119|F|0-43:T>C-43:T>C	T/C	2	6965792	NA	NA	NA	NA	NA	NA	NA	TT	CC	CC	CC	TT	TC	TC	TC	TT	NA	CC	TC	CC	CC	TT	CC	CC	TT	TC	TC	TC	TC	TC	TC	CC	TT	CC	TC	CC	CC	CC	TT	TT	CC	TT	TT	CC	CC	TT
14085253|F|0-10:G>A-10:G>A	G/A	2	7000807	NA	NA	NA	NA	NA	NA	NA	GG	AA	AA	AA	GG	GA	GA	GA	GG	AA	AA	GA	AA	AA	GG	AA	AA	GG	GA	GA	GA	GA	GA	GA	AA	GG	AA	GA	AA	AA	AA	GG	GG	AA	GG	GG	AA	AA	GG
100051458|F|0-10:G>T-10:G>T	G/T	2	7185445	NA	NA	NA	NA	NA	NA	NA	TT	GG	GG	GG	GG	GG	GG	GG	GG	GG	GG	GT	GG	GG	GG	GG	GG	GG	GG	GT	GT	GT	GT	GG	GG	TT	GG	GT	GG	GG	GG	GG	GG	GG	GG	TT	GG	GG	GG
14073480|F|0-10:A>T-10:A>T	A/T	2	7185511	NA	NA	NA	NA	NA	NA	NA	AA	TT	TT	TT	TT	TT	TT	TT	TT	TT	TT	AT	TT	TT	TT	TT	TT	TT	TT	AT	AT	AT	AT	TT	TT	AA	TT	AT	TT	TT	TT	TT	TT	TT	TT	AA	TT	TT	TT
14059507|F|0-6:A>T-6:A>T	A/T	2	7968363	NA	NA	NA	NA	NA	NA	NA	AA	AA	AA	AT	AA	AA	AA	AA	AA	TT	AA	AT	TT	AA	AA	AT	TT	AA	AT	AA	AT	AT	AA	AT	AA	AA	AA	AT	AA	AT	AA	AA	AA	AA	AA	AA	AT	TT	TT
100098760|F|0-8:G>T-8:G>T	G/T	2	8551658	NA	NA	NA	NA	NA	NA	NA	TT	TT	TT	GT	TT	TT	TT	TT	TT	GG	NA	GT	GT	GT	TT	GT	GT	TT	GT	GT	GT	GT	GT	GT	GT	TT	NA	TT	GT	GT	GT	TT	TT	NA	TT	TT	GT	TT	GT
14075633|F|0-46:A>T-46:A>T	A/T	2	10130879	NA	NA	NA	NA	NA	NA	NA	AA	AA	AA	AA	AA	AA	AA	AA	AA	AA	AA	AT	TT	AA	AA	AT	AA	AA	AT	AA	AT	AT	AA	AT	AA	AA	AA	AT	AA	AT	AA	AA	AA	AA	AA	AA	AT	TT	TT
100042757|F|0-5:C>A-5:C>A	C/A	2	12887911	NA	NA	NA	NA	NA	NA	NA	CC	CC	CC	CA	CC	CA	CC	CC	CC	NA	CC	CC	CC	AA	CC	CA	AA	CC	CC	CA	CA	CC	CA	CC	CA	CC	CC	CC	AA	CA	AA	CC	CC	CC	CC	CC	CC	CC	CC
100090080|F|0-68:C>A-68:C>A	C/A	2	13121236	NA	NA	NA	NA	NA	NA	NA	CC	CC	CC	CC	CC	CC	CC	CC	CC	CC	CA	AA	AA	CC	CC	CA	CC	CC	CA	CC	CA	CA	CC	CA	CA	CC	CC	AA	CC	CA	CC	CC	CC	CC	CC	CC	CA	CA	AA
100053054|F|0-32:G>A-32:G>A	G/A	2	13394971	NA	NA	NA	NA	NA	NA	NA	GG	GG	GG	GA	GG	GA	GG	GG	GG	AA	GG	GG	GG	AA	GG	GG	AA	GG	GG	GA	GG	GG	GA	GG	GG	GG	GG	GG	GA	GG	AA	GG	GG	GG	GG	GG	GA	GG	GG
100043782|F|0-54:A>T-54:A>T	A/T	2	13676527	NA	NA	NA	NA	NA	NA	NA	AA	AA	AA	AA	AA	AA	AA	AA	AA	AA	AA	AT	TT	AA	AA	AA	AA	AA	AT	AT	AT	AT	AT	AT	TT	AA	AA	AT	AT	AA	AA	AA	AA	AA	AA	AA	AT	AA	AA
100051892|F|0-41:G>T-41:G>T	G/T	2	13941060	NA	NA	NA	NA	NA	NA	NA	GG	GG	GG	GG	GG	GG	GG	GG	GG	GG	GG	GT	TT	GG	GG	GG	GG	GG	GT	GT	GT	GT	GT	GT	GT	GG	GG	GT	GT	GG	GG	GG	GG	GG	GG	GG	TT	GG	TT
100075263|F|0-34:C>T-34:C>T	C/T	2	14147596	NA	NA	NA	NA	NA	NA	NA	CC	CC	CC	CC	CC	CC	CC	CC	CC	CC	CC	CT	TT	CC	CC	CC	CC	CC	CT	CT	CT	CT	CT	CT	NA	CC	CC	CT	TT	CC	CC	CC	CC	CC	CC	CC	TT	CC	NA
14073842|F|0-36:G>A-36:G>A	G/A	2	14226114	NA	NA	NA	NA	NA	NA	NA	GG	GG	GG	GG	GG	GG	GG	GG	GG	GG	GG	GA	AA	GG	GG	GG	GG	GG	GA	GA	GA	GA	GA	GA	GA	GG	GG	GA	GA	GG	GG	GG	GG	GG	GG	GG	AA	GG	AA
100083200|F|0-10:C>A-10:C>A	C/A	2	14226183	NA	NA	NA	NA	NA	NA	NA	AA	AA	AA	AA	AA	AA	AA	AA	AA	NA	AA	CA	CA	AA	AA	AA	NA	AA	CA	CA	CA	CA	CA	CA	CA	AA	AA	CA	CA	AA	AA	AA	AA	AA	AA	AA	CA	AA	CA
100083202|F|0-39:C>T-39:C>T	C/T	2	14226184	NA	NA	NA	NA	NA	NA	NA	CC	CC	CC	CC	CC	CC	CC	CC	CC	NA	CC	CT	TT	CC	CC	CC	CC	CC	CT	CT	CT	CT	CT	CT	CT	CC	CC	CT	TT	CC	CC	CC	CC	CC	CC	CC	TT	CC	TT
14081521|F|0-48:G>A-48:G>A	G/A	2	14234923	NA	NA	NA	NA	NA	NA	NA	GG	GG	GG	GG	GG	GG	GG	GG	GG	NA	GG	GA	AA	GG	GG	GG	NA	GG	GA	GA	GA	GA	GA	GA	GA	GG	GG	GA	AA	GG	GG	GG	GG	GG	GG	GG	AA	GA	GG
100073290|F|0-35:G>T-35:G>T	G/T	2	14277290	NA	NA	NA	NA	NA	NA	NA	GG	GG	GG	GT	GG	GG	GG	GG	GG	TT	GG	GG	GG	GG	GG	GG	TT	GG	GG	GG	GG	GG	GG	GG	GG	GG	GG	GG	GT	GG	GG	GG	GG	GG	GG	GG	GG	GG	NA
100097920|F|0-13:T>G-13:T>G	T/G	2	14277348	NA	NA	NA	NA	NA	NA	NA	TT	TT	TT	TG	TT	TT	TT	TT	TT	GG	TT	TT	TT	TT	TT	TT	GG	TT	TT	TT	TT	TT	TT	TT	TT	TT	TT	TT	TG	TT	TT	TT	TT	TT	TT	TT	TT	TT	NA
100042326|F|0-9:C>T-9:C>T	C/T	2	14383662	NA	NA	NA	NA	NA	NA	NA	CC	CC	CC	CT	CC	CC	CC	CC	CC	TT	CC	CT	CT	CC	CC	CC	TT	CC	CT	CT	CT	CT	CT	CT	CT	CC	CC	CT	TT	CC	CC	CC	CC	CC	CC	CC	TT	CT	TT
100054301|F|0-68:A>C-68:A>C	A/C	2	14461172	NA	NA	NA	NA	NA	NA	NA	AA	AA	AA	AC	AA	AA	AA	AA	AA	NA	AA	AC	AC	AA	AA	AA	CC	AA	AC	AC	AC	AC	AC	AC	AC	AA	AA	AC	CC	AA	AA	AA	AA	AA	AA	AA	CC	AC	CC
14075887|F|0-17:C>G-17:C>G	C/G	2	14495319	NA	NA	NA	NA	NA	NA	NA	CC	CC	CC	CC	CC	CC	CC	CC	CC	CC	CC	CC	CC	CC	CC	CC	CC	CC	CC	CC	CC	CC	CC	CC	CC	CC	CC	CC	CC	CC	CC	CC	CC	CC	CC	CC	CC	CC	GG
14055111|F|0-34:T>G-34:T>G	T/G	2	14559106	NA	NA	NA	NA	NA	NA	NA	TT	TT	TT	TT	TT	TT	TT	TT	TT	TT	TT	TG	TG	TT	TT	TG	TT	TT	TG	TG	TG	TG	TT	TG	TG	TT	TT	TG	TG	TG	TT	TT	NA	TT	NA	TT	GG	GG	GG
14061460|F|0-34:C>T-34:C>T	C/T	2	14927275	NA	NA	NA	NA	NA	NA	NA	CC	CC	CC	CC	CC	CC	CC	CC	CC	CC	CC	CT	CT	CC	CC	CT	CC	CC	CT	CT	CT	CT	CT	CT	CT	CC	CC	CT	CT	CT	CC	CC	CC	CC	CC	CC	TT	TT	CC
100082235|F|0-7:C>A-7:C>A	C/A	2	14929189	NA	NA	NA	NA	NA	NA	NA	CC	CC	CC	CC	CC	CC	CC	CC	CC	NA	CC	CA	CA	CC	CC	CA	CC	CC	CA	CA	CA	CA	CA	CA	CA	CC	CC	CA	CA	CA	CC	CC	CC	CC	CC	CC	AA	AA	CC
14079560|F|0-32:T>A-32:T>A	T/A	2	15739237	NA	NA	NA	NA	NA	NA	NA	TT	TT	TT	TT	TT	TT	TT	TT	TT	TT	TT	TT	TT	TT	TT	TT	TT	TT	TT	TT	TT	TT	TT	TT	TT	TT	TT	TT	TT	TT	TT	TT	TT	TT	TT	TT	TT	TT	TT
14085617|F|0-5:C>T-5:C>T	C/T	2	15803367	NA	NA	NA	NA	NA	NA	NA	CT	CC	CC	CC	CC	CC	CC	CC	CC	CC	CC	CC	CC	CC	CC	CC	CC	CC	CC	CC	CC	CC	CC	CC	CC	CC	CC	CC	CC	CC	CC	CC	CC	CC	CC	CC	CC	CC	CC
14082058|F|0-30:A>G-30:A>G	A/G	2	16315451	NA	NA	NA	NA	NA	NA	NA	AA	AA	AA	AA	GG	AG	AG	AG	AA	AA	AA	AA	AA	AA	AA	AA	AA	AA	AA	AA	AA	AA	AA	AA	AA	AA	AA	AA	AA	AA	AA	AA	AA	AA	AA	AA	AA	AA	AA
100084188|F|0-17:C>T-17:C>T	C/T	2	16382510	NA	NA	NA	NA	NA	NA	NA	CC	CC	CC	CC	CC	CC	CC	CC	CC	CC	CC	CT	CT	CC	CC	CC	CC	CC	CT	CT	CT	CT	CT	CT	CC	CC	CC	CT	CT	TT	CC	CC	CC	CC	CC	CC	TT	CT	CC
100084189|F|0-23:T>G-23:T>G	T/G	2	16382511	NA	NA	NA	NA	NA	NA	NA	GG	GG	GG	GG	GG	GG	GG	GG	GG	GG	TG	TT	TG	GG	GG	TG	GG	GG	TG	TG	TG	TG	TG	TG	GG	GG	GG	TT	TT	TG	GG	GG	GG	GG	GG	GG	TT	TG	GG
14087049|F|0-29:C>T-29:C>T	C/T	2	16414233	NA	NA	NA	NA	NA	NA	NA	CC	CC	CC	CC	TT	CC	CT	CT	CC	CC	CC	CC	CC	CC	CC	CC	CC	CC	CC	CC	CC	CC	CC	CC	CC	CC	CC	CC	CC	CC	CC	CC	CC	CC	CC	CC	CC	CC	CC
14076897|F|0-49:T>C-49:T>C	T/C	2	16523539	NA	NA	NA	NA	NA	NA	NA	TT	TT	TT	TC	CC	TC	TC	TC	TT	CC	TT	TC	CC	TT	TT	TC	CC	TT	TC	TC	TC	TC	TC	TC	TT	TT	TT	TC	CC	CC	TT	TT	TT	TT	TT	TT	CC	TC	TT
100044533|F|0-12:A>T-12:A>T	A/T	2	16598104	NA	NA	NA	NA	NA	NA	NA	AA	AA	AA	AT	AA	AA	AA	AA	AA	TT	AA	AT	AT	AA	AA	AA	TT	AA	AT	AT	AT	AT	AT	AT	AA	AA	AA	AT	TT	AA	AA	AA	AA	AA	AA	AA	TT	AT	AA
14078899|F|0-31:G>A-31:G>A	G/A	2	16677556	NA	NA	NA	NA	NA	NA	NA	GG	GG	GG	GG	AA	GA	GA	GA	GG	GG	GG	GG	GG	GG	GG	GG	GG	GG	GG	GG	GG	GG	GG	GG	GG	GG	GG	GG	GG	GG	GG	GG	GG	GG	GG	GG	GG	GG	GG
14081490|F|0-46:T>C-46:T>C	T/C	2	16678813	NA	NA	NA	NA	NA	NA	NA	TT	TT	TT	TT	CC	TC	TC	TC	TT	TT	TT	TT	TT	TT	TT	TT	TT	TT	TT	TT	TT	TT	TT	TT	TT	TT	TT	TT	TT	TT	TT	TT	TT	TT	TT	TT	TT	TT	TT
14081839|F|0-49:T>G-49:T>G	T/G	2	16730699	NA	NA	NA	NA	NA	NA	NA	TT	TT	TT	TG	GG	TT	TG	TG	TT	GG	TT	TG	GG	TT	TT	TG	GG	TT	TG	TG	TG	TG	TG	TG	TT	TT	TT	TG	GG	GG	TT	TT	TT	TT	TT	TT	GG	GG	TT
100049612|F|0-26:G>A-26:G>A	G/A	2	16858515	NA	NA	NA	NA	NA	NA	NA	GG	GG	GG	GA	AA	GA	GA	GA	GG	AA	GG	GA	AA	GG	GG	AA	AA	GG	GA	GA	GA	GA	GA	GA	GG	GG	GG	GA	AA	AA	GG	GG	GG	GG	GG	GG	AA	AA	AA
14085678|F|0-29:A>G-29:A>G	A/G	2	16864162	NA	NA	NA	NA	NA	NA	NA	AA	AA	AA	AA	GG	AG	AG	AG	AA	AA	AA	AA	AA	AA	AA	AA	AA	AA	AA	AA	AA	AA	AA	AA	AA	AA	AA	AA	AA	AA	AA	AA	AA	AA	AA	AA	AA	AA	AA
14076649|F|0-54:A>C-54:A>C	A/C	2	17247566	NA	NA	NA	NA	NA	NA	NA	AA	AA	AA	AC	AA	AA	AA	AA	AA	CC	AA	AC	CC	AA	AA	AC	CC	AA	AC	AC	AC	AC	AC	AC	AA	AA	AA	AC	CC	CC	AA	AA	AA	AA	AA	AA	CC	CC	AA
14076649|F|0-7:A>G-7:A>G	A/G	2	17247570	NA	NA	NA	NA	NA	NA	NA	AA	AA	AA	AA	GG	AA	AG	AG	AA	NA	AA	AA	NA	AA	AA	AA	NA	AA	AA	AA	AA	AA	AA	AA	AA	AA	AA	AA	NA	NA	AA	AA	AA	AA	AA	AA	NA	NA	AA
14085042|F|0-39:T>C-39:T>C	T/C	2	17378830	NA	NA	NA	NA	NA	NA	NA	TT	TT	TT	TT	CC	TC	TC	TC	TT	TT	TT	TT	TT	TT	TT	TT	TT	TT	TT	TT	TT	TT	TT	TT	TT	TT	TT	TT	TT	TT	TT	TT	TT	TT	TT	TT	TT	TT	TT
14073875|F|0-13:A>G-13:A>G	A/G	2	17498482	NA	NA	NA	NA	NA	NA	NA	AA	AA	AA	AA	GG	AG	AG	AG	AA	AA	AA	AA	AA	AA	AA	AA	AA	AA	AA	AA	AA	AA	AA	AA	AA	AA	AA	AA	AA	AA	AA	AA	GG	AA	GG	AA	AA	AA	AA
14082788|F|0-63:A>C-63:A>C	A/C	2	17548126	NA	NA	NA	NA	NA	NA	NA	AA	AA	AA	AC	NA	AC	AA	AA	AA	CC	AA	AC	CC	AA	AA	AC	CC	AA	AC	AC	AC	AC	AC	AC	AA	AA	AA	AC	CC	CC	AA	CC	AA	AA	AA	AA	CC	CC	AC
14087084|F|0-38:T>C-38:T>C	T/C	2	17593655	NA	NA	NA	NA	NA	NA	NA	TT	TT	TT	TT	CC	TC	TC	TC	CC	TT	TT	TT	TT	TT	TT	TT	TT	TC	TC	TT	TT	TT	TT	TT	TT	TT	TT	TT	TT	TT	TT	NA	NA	TT	NA	TT	TT	TT	TT
14076207|F|0-27:C>T-27:C>T	C/T	2	17638385	NA	NA	NA	NA	NA	NA	NA	CC	CC	CC	CC	CC	CC	CC	CC	TT	CC	CC	CC	CC	CC	CC	CC	CC	CT	CC	CC	CC	CC	CC	CC	CC	CC	CC	CC	CC	CC	CC	CC	CC	CC	CC	CC	CC	CC	CC
14076638|F|0-9:A>T-9:A>T	A/T	2	17656021	NA	NA	NA	NA	NA	NA	NA	AA	AA	AA	AA	TT	AT	AT	AT	TT	AA	AA	AA	AA	AA	AA	AA	AA	AT	AA	AA	AA	AA	AA	AA	AA	AA	AA	AA	AA	AA	AA	AA	TT	AA	TT	AA	AA	AA	AA
14086208|F|0-55:C>T-55:C>T	C/T	2	18028391	NA	NA	NA	NA	NA	NA	NA	CC	CC	CC	CC	TT	CT	CT	CT	CC	CC	CC	CC	CC	CC	CC	CC	CC	CC	CC	CC	CC	CC	CC	CC	CC	CC	CC	CC	CC	CC	CC	CC	TT	CC	TT	CC	CC	CC	CC
14077128|F|0-53:A>T-53:A>T	A/T	2	18059728	NA	NA	NA	NA	NA	NA	NA	AA	AA	AA	AA	AA	AA	AA	AA	AA	NA	AA	AA	AA	AA	AT	AA	AA	AT	AA	AA	AA	AA	AA	AA	AA	AA	AA	AA	AA	AA	AA	AA	AA	AA	AA	AA	AA	AA	AA
14074904|F|0-37:G>A-37:G>A	G/A	2	18315478	NA	NA	NA	NA	NA	NA	NA	GG	GG	GG	GA	GG	GG	GG	GG	AA	AA	GG	GA	AA	GG	GG	GA	AA	GA	GA	GA	GA	GA	GA	GA	AA	GG	GG	GA	AA	AA	GG	GG	GG	GG	GG	GG	AA	AA	GG
100075664|F|0-8:A>G-8:A>G	A/G	2	18384899	NA	NA	NA	NA	NA	NA	NA	AA	AA	AA	AG	AA	AA	AA	AA	AA	GG	AA	AG	GG	AA	AA	AG	GG	AG	AG	AG	AG	AG	AG	AG	AA	AA	AA	AG	GG	GG	AA	AA	AA	AA	AA	AA	GG	GG	AA
14058292|F|0-66:A>C-66:A>C	A/C	2	18384963	NA	NA	NA	NA	NA	NA	NA	AA	AA	AA	AC	AA	AA	AA	AA	AA	CC	AA	AC	CC	AA	AA	AC	CC	AA	AC	AC	AC	AC	AC	AC	AA	AA	AA	AC	CC	CC	AA	AA	AA	AA	AA	AA	CC	CC	AA
100088040|F|0-30:G>T-30:G>T	G/T	2	18410111	NA	NA	NA	NA	NA	NA	NA	GG	GG	GG	GT	GG	GG	GG	GG	GG	GT	GG	GT	TT	GG	GG	GT	TT	GT	GT	GT	GT	GT	GT	GT	TT	GG	GG	GT	TT	TT	GG	GG	GG	GG	GG	GG	TT	TT	GG
100047499|F|0-12:C>A-12:C>A	C/A	2	18610406	NA	NA	NA	NA	NA	NA	NA	CC	CC	CC	CC	CC	CA	CC	CC	CC	CC	CC	CC	CC	CA	CC	CA	CC	CC	CA	CA	CA	CA	CA	CA	CA	CC	CC	CA	CC	CA	CA	CA	CC	CC	CC	CC	CC	CC	CA
100079797|F|0-7:T>C-7:T>C	T/C	2	18666488	NA	NA	NA	NA	NA	NA	NA	TT	TT	TT	TC	TT	TT	TT	TT	TT	CC	TT	TC	CC	TT	TT	TC	CC	TT	TC	TC	TC	TC	TC	TC	TC	TT	TT	TC	CC	TC	TT	TT	TT	TT	TT	TT	CC	CC	TT
100066188|F|0-34:T>C-34:T>C	T/C	2	18673881	NA	NA	NA	NA	NA	NA	NA	CC	TT	TT	TT	TT	TT	TT	TT	TT	TT	TT	TC	TT	TT	TT	TT	TT	TC	TT	TC	TC	TC	TC	TT	TT	TT	TT	TC	TT	TT	TT	TT	TT	TT	TT	CC	TT	TT	TT
100047224|F|0-54:A>G-54:A>G	A/G	2	18825466	NA	NA	NA	NA	NA	NA	NA	AA	AA	AA	AG	AA	AA	AA	AA	AA	GG	AA	AG	GG	AA	AA	AG	GG	AA	AG	AG	AG	AG	AG	AG	AG	AA	AA	AG	GG	AG	AA	AA	AA	GG	AA	AA	GG	GG	AA
14056680|F|0-9:C>T-9:C>T	C/T	2	18843210	NA	NA	NA	NA	NA	NA	NA	CC	CC	CC	CT	CC	CC	CC	CC	CC	TT	CC	CT	TT	CC	CC	CT	TT	CC	CT	CT	CT	CT	CT	CT	CT	CC	CC	CT	TT	CT	CC	CC	CC	TT	CC	CC	TT	TT	CC
100070399|F|0-38:G>A-38:G>A	G/A	2	18846814	NA	NA	NA	NA	NA	NA	NA	GG	GG	GG	GA	GG	GG	GG	GG	GG	AA	GG	GA	AA	GG	GG	GA	AA	GG	GA	GA	GA	GA	GA	GA	GA	GG	GG	GA	AA	GA	GG	GG	GG	AA	GG	GG	AA	AA	GG
100072380|F|0-21:A>G-21:A>G	A/G	2	18850084	NA	NA	NA	NA	NA	NA	NA	AA	AA	AA	AG	AG	AA	AA	AA	AA	GG	AA	AG	GG	AA	AA	AG	GG	AA	AG	AG	AG	AG	AG	AG	AG	AA	AA	AG	GG	AG	AA	AA	AA	GG	AA	AA	GG	GG	AA
100084874|F|0-50:C>T-50:C>T	C/T	2	18850150	NA	NA	NA	NA	NA	NA	NA	CC	CC	CC	CT	CC	CC	CC	CC	CC	TT	CC	CT	TT	CC	CC	CT	TT	CC	CT	CT	CT	CT	CT	CT	CT	CC	CC	CT	TT	CT	CC	CC	CC	TT	CC	CC	TT	TT	CC
100075767|F|0-11:C>T-11:C>T	C/T	2	19008665	NA	NA	NA	NA	NA	NA	NA	CT	CC	CC	CC	CC	CC	CC	CC	CC	CC	CC	CC	CC	CC	CT	CC	CC	CC	CC	CT	CT	CT	CT	CC	CC	CT	CC	CC	CC	CC	CC	CC	CT	CC	CT	CC	CC	CC	CC
14081988|F|0-60:T>A-60:T>A	T/A	2	19060304	NA	NA	NA	NA	NA	NA	NA	TT	TT	TT	TA	AA	TT	TA	TA	TT	TA	TT	TA	TA	TA	TT	TA	TA	TT	TA	TA	TA	TA	TA	TA	TA	TT	TT	TA	TA	TA	TA	TT	AA	TT	AA	TT	TA	TA	TT
14082327|F|0-11:G>C-11:G>C	G/C	2	19076698	NA	NA	NA	NA	NA	NA	NA	GG	GG	GG	GC	GG	GG	GG	GG	GG	CC	GG	GC	CC	CC	GG	GC	CC	GG	GC	GC	GC	GC	GC	GC	CC	GG	GG	GC	CC	CC	CC	GG	GG	GG	GG	GG	CC	CC	GG
14074274|F|0-28:C>A-28:C>A	C/A	2	19791763	NA	NA	NA	NA	NA	NA	NA	CC	CC	CC	CC	AA	CC	CA	CA	CC	CC	CC	CC	CC	CC	CA	CC	CC	CC	CC	CC	CC	CC	CC	CC	CC	AA	CC	CC	CC	CC	CC	CC	AA	CC	AA	CC	CC	CC	CC
100053902|F|0-44:G>T-44:G>T	G/T	2	19793150	NA	NA	NA	NA	NA	NA	NA	GG	GG	GG	GG	GG	GT	GG	GG	GG	GG	GG	GG	GG	GG	GT	GT	GG	GG	GT	GT	GG	GG	GT	GT	GG	GG	GG	GT	GG	GG	GG	TT	GG	GG	GG	GG	GG	TT	TT
100050236|F|0-21:C>T-21:C>T	C/T	2	19829183	NA	NA	NA	NA	NA	NA	NA	CC	CC	CC	CT	CC	CT	CC	CC	CC	TT	CC	CT	TT	TT	CT	TT	TT	CC	CT	CT	CT	CT	CT	CT	TT	CC	CC	CT	TT	TT	TT	CC	CC	CC	CC	CC	TT	TT	TT
100043824|F|0-42:G>A-42:G>A	G/A	2	19829917	NA	NA	NA	NA	NA	NA	NA	AA	AA	AA	GA	AA	GA	AA	AA	AA	GG	AA	GA	GG	GG	AA	GG	GG	AA	GA	GA	GA	GA	GA	GA	GG	AA	AA	GA	GG	GG	GG	AA	AA	AA	AA	AA	GG	GG	GG
100042225|F|0-61:T>C-61:T>C	T/C	2	19950928	NA	NA	NA	NA	NA	NA	NA	TT	TT	TT	TC	TT	TT	TT	TT	TT	CC	TT	TC	CC	CC	TT	CC	CC	TT	TT	TC	TC	TC	TC	TT	CC	TT	TT	TC	CC	CC	CC	TT	TT	TT	TT	TT	CC	TT	TT
100045470|F|0-43:G>A-43:G>A	G/A	2	20073452	NA	NA	NA	NA	NA	NA	NA	GG	AA	AA	GA	AA	GA	AA	AA	AA	GG	AA	GG	GG	GG	GA	GG	GG	GA	GG	GG	GG	GG	GG	GG	GG	AA	AA	GG	GG	GG	GG	AA	AA	AA	AA	GG	GG	GG	GG
100085585|F|0-19:C>G-19:C>G	C/G	2	20228097	NA	NA	NA	NA	NA	NA	NA	CC	CC	CC	CG	CC	CC	CC	CC	CC	GG	CC	CG	GG	GG	CC	GG	GG	CC	CC	CG	CG	CG	CG	CC	GG	CC	CC	CG	GG	GG	GG	CC	CC	CC	CC	CC	GG	GG	NA
100084153|F|0-10:C>A-10:C>A	C/A	2	20228165	NA	NA	NA	NA	NA	NA	NA	CC	CC	CC	CA	CC	CC	CC	CC	CC	AA	CC	CA	AA	AA	CC	AA	AA	CC	CC	CA	CA	CA	CA	CC	AA	CC	CC	CA	AA	AA	AA	CC	CC	CC	CC	CC	AA	AA	NA
14058051|F|0-30:G>A-30:G>A	G/A	2	20280041	NA	NA	NA	NA	NA	NA	NA	GG	GG	GG	GG	GG	GG	GG	GG	GG	GG	GG	GG	GG	GG	GG	GG	GG	GG	GA	GA	GG	GG	GA	GA	GG	GG	GG	GA	GG	GG	GG	GG	GG	GG	GG	GG	GG	GA	AA
14077442|F|0-40:G>A-40:G>A	G/A	2	20323975	NA	NA	NA	NA	NA	NA	NA	GG	GG	GG	GG	GG	GA	GG	GG	GG	GG	GG	GG	GG	GG	GA	GG	GG	GG	GA	GG	GG	GG	GG	GA	GG	GG	GG	GA	GG	GG	GG	GG	GG	GG	GG	GG	GG	GA	GG
100043103|F|0-32:A>C-32:A>C	A/C	2	20379845	NA	NA	NA	NA	NA	NA	NA	AA	AA	AA	AC	AA	AC	AA	AA	AA	CC	AA	AC	CC	CC	AA	CC	CC	AA	AC	AC	AC	AC	CC	AC	CC	AA	AA	CC	CC	CC	CC	AA	AA	AA	AA	AA	CC	CC	CC
100073318|F|0-59:C>T-59:C>T	C/T	2	20518847	NA	NA	NA	NA	NA	NA	NA	CC	CC	CC	CT	CC	CC	CC	CC	CC	TT	CC	CT	TT	TT	CC	TT	TT	CC	CT	CT	CT	CT	CT	CT	TT	CC	CC	CT	TT	TT	TT	CC	CC	CC	CC	CC	TT	TT	CC
100072602|F|0-36:T>G-36:T>G	T/G	2	20607200	NA	NA	NA	NA	NA	NA	NA	TT	TT	TT	TT	TT	TT	TT	TT	TT	NA	TT	TG	GG	GG	TT	GG	GG	TT	TG	TG	TG	TG	TG	TG	GG	TT	TT	TG	GG	GG	GG	TT	TT	TT	TT	TT	GG	GG	GG
100083294|F|0-23:T>C-23:T>C	T/C	2	20665428	NA	NA	NA	NA	NA	NA	NA	TT	TT	TT	TC	TT	TC	TT	TT	TT	CC	CC	TC	CC	CC	TC	CC	CC	TT	TC	TC	TC	TC	TC	TC	CC	TT	CC	TC	CC	CC	CC	TT	TT	TT	TT	TT	CC	CC	TT
100074387|F|0-63:G>C-63:G>C	G/C	2	20701883	NA	NA	NA	NA	NA	NA	NA	GG	GG	GG	GC	GG	GC	GG	GG	GG	CC	CC	GC	CC	CC	GG	CC	CC	GG	GC	GC	GC	GC	GC	GC	CC	GG	CC	GC	CC	CC	CC	GG	GG	GG	GG	GG	CC	CC	GG
14082732|F|0-64:A>T-64:A>T	A/T	2	21033963	NA	NA	NA	NA	NA	NA	NA	TT	TT	TT	TT	TT	TT	TT	TT	AT	AT	TT	TT	TT	TT	TT	TT	TT	AA	TT	TT	TT	TT	TT	TT	TT	TT	TT	TT	TT	TT	TT	TT	TT	TT	TT	TT	TT	TT	TT
14084178|F|0-36:T>G-36:T>G	T/G	2	21043664	NA	NA	NA	NA	NA	NA	NA	GG	GG	GG	GG	GG	GG	GG	GG	TG	GG	GG	GG	GG	GG	GG	GG	GG	TT	GG	GG	GG	GG	GG	GG	GG	GG	GG	GG	GG	GG	GG	GG	GG	GG	GG	GG	GG	GG	GG
14073371|F|0-19:G>T-19:G>T	G/T	2	21082770	NA	NA	NA	NA	NA	NA	NA	TT	TT	TT	GT	GG	GT	GT	GT	GG	GG	GG	GT	GG	GG	TT	GG	GG	GT	GT	GT	GT	GT	GT	GT	GG	TT	GG	GT	GG	GG	GG	TT	GG	GG	GG	TT	GG	GG	GT
100048969|F|0-9:T>C-9:T>C	T/C	2	21233097	NA	NA	NA	NA	NA	NA	NA	TT	TT	TT	TC	TT	TT	TT	TT	TC	NA	CC	CC	CC	CC	TT	TT	CC	TT	TC	TC	TC	TC	TC	TC	CC	TT	CC	TC	CC	TT	CC	TT	TT	CC	TT	TT	CC	TT	TC
100099636|F|0-13:T>G-13:T>G	T/G	2	21306172	NA	NA	NA	NA	NA	NA	NA	TT	TT	TT	TG	TT	TG	TT	TT	TG	GG	GG	TG	GG	GG	TT	TT	GG	TT	TG	TG	TG	TG	TG	TG	GG	TT	GG	TG	GG	TT	GG	TT	TT	GG	TT	TT	GG	TT	TT
100046265|F|0-38:T>C-38:T>C	T/C	2	21537885	NA	NA	NA	NA	NA	NA	NA	TT	TT	TT	TT	TT	TT	TT	TT	TT	TT	TT	TC	TC	CC	TT	TT	TT	TT	TC	TC	TC	TC	TC	TC	TT	TT	TT	TC	TT	TT	CC	TT	TT	TT	TT	TT	TC	TC	TT
14074530|F|0-26:C>A-26:C>A	C/A	2	21724091	NA	NA	NA	NA	NA	NA	NA	CC	CC	CC	CC	AA	CA	CA	CA	CC	CC	CC	CC	CC	CC	CC	CC	CC	CA	CC	CC	CC	CC	CC	CC	CC	CC	CC	CC	CC	CC	CC	CC	CC	CC	CC	CC	CC	CC	CC
14076818|F|0-10:G>A-10:G>A	G/A	2	21731860	NA	NA	NA	NA	NA	NA	NA	GG	GG	GG	GA	AA	GA	GA	GA	GG	NA	GG	GA	GG	AA	GG	AA	AA	GA	GA	GA	GA	GA	GA	GA	GG	GG	GG	GA	GA	AA	AA	GG	GG	GG	GG	GG	GG	GA	GG
100097532|F|0-28:C>G-28:C>G	C/G	2	21847957	NA	NA	NA	NA	NA	NA	NA	CC	CC	CC	CG	CC	CC	CC	CC	CC	CC	CC	CG	CC	CC	CC	GG	GG	CC	CG	CG	CG	CC	CG	CG	CC	CC	CC	CG	CG	GG	CC	CC	CC	CC	CC	CC	CC	CC	CG
100087646|F|0-26:G>A-26:G>A	G/A	2	22023494	NA	NA	NA	NA	NA	NA	NA	GG	GG	GG	GG	GG	GA	GA	GA	AA	GA	AA	GG	GG	AA	GA	AA	GG	GG	GA	GA	GA	GG	GA	GA	GA	GG	AA	GA	GG	AA	AA	GG	GG	AA	GG	GG	GG	AA	GA
100069991|F|0-16:G>A-16:G>A	G/A	2	22084227	NA	NA	NA	NA	NA	NA	NA	GG	GG	GG	GA	GG	GA	GG	GG	GG	GG	GG	GA	GA	AA	GA	AA	AA	GG	GA	GA	GA	GA	GA	GA	GA	GG	GG	GA	GA	AA	AA	GG	GG	GG	GG	GG	GG	AA	GA
100053872|F|0-30:T>C-30:T>C	T/C	2	22145141	NA	NA	NA	NA	NA	NA	NA	TT	TT	TT	TC	TT	TT	TT	TT	TT	TT	TT	TC	TC	CC	TT	CC	CC	TT	TC	TC	TT	TC	TC	TC	TC	TT	TT	TC	TC	CC	CC	TT	TT	TT	TT	TT	TT	TC	TC
14058615|F|0-32:G>A-32:G>A	G/A	2	22145207	NA	NA	NA	NA	NA	NA	NA	GG	GG	GG	GA	GG	GG	GG	GG	GG	GG	GG	GA	GA	AA	GG	AA	AA	GG	GA	GA	GG	GG	GA	GA	GA	GG	GG	GA	GA	AA	AA	GG	GG	GG	GG	GG	GG	AA	GA
100087798|F|0-21:G>C-21:G>C	G/C	2	22337543	NA	NA	NA	NA	NA	NA	NA	CC	GG	GG	GG	GG	GG	GG	GG	GG	GG	GG	GC	GG	GG	GG	GG	GG	GG	GG	GC	GC	GC	GC	GG	GG	GG	GG	GC	GG	GG	GG	GG	CC	GG	CC	CC	GG	GC	GG
14086455|F|0-8:G>A-8:G>A	G/A	2	22374912	NA	NA	NA	NA	NA	NA	NA	AA	GG	GG	GG	GG	GG	GG	GG	GG	NA	GG	GA	GG	GG	GG	GG	GG	GG	GG	GA	AA	GA	GA	GG	GG	GG	GG	GA	GG	GG	GG	GG	AA	GG	AA	AA	NA	GA	GG
100070562|F|0-59:A>G-59:A>G	A/G	2	22407257	NA	NA	NA	NA	NA	NA	NA	AA	AA	AA	AG	AA	AA	AA	AA	AA	AA	AA	AG	AG	GG	AA	GG	GG	AA	AG	AG	AG	AA	AG	AG	GG	AA	AA	AA	AA	GG	GG	AA	GG	AA	GG	AA	AA	GG	AG
14074978|F|0-65:A>T-65:A>T	A/T	2	22441729	NA	NA	NA	NA	NA	NA	NA	TT	AA	AA	AA	AA	AA	AA	AA	AA	AA	AA	AT	AA	AA	AA	AA	AA	AA	AA	AT	AT	AT	AT	AA	AA	AA	AA	AT	AA	AA	AA	AA	TT	AA	TT	TT	AA	AA	AA
100043052|F|0-38:C>T-38:C>T	C/T	2	22485071	NA	NA	NA	NA	NA	NA	NA	TT	CC	CC	CC	CC	CC	CC	CC	CC	CC	CC	CT	CC	CC	CC	CC	CC	CC	CC	CT	CT	CT	CT	CC	CC	CC	CC	CT	CC	CC	CC	CC	CC	CC	CC	TT	CC	CC	CC
100075000|F|0-11:A>G-11:A>G	A/G	2	22485140	NA	NA	NA	NA	NA	NA	NA	NA	AA	AA	AA	AA	AA	AA	AA	AA	AA	AA	AG	AA	GG	AA	GG	GG	AA	AG	GG	AG	AA	GG	AG	GG	AA	AA	AA	AA	GG	GG	AA	AA	AA	AA	NA	AA	AG	AG
100052804|F|0-42:G>A-42:G>A	G/A	2	22486775	NA	NA	NA	NA	NA	NA	NA	AA	GG	GG	GG	GG	GG	GG	GG	GG	GG	GG	GA	GG	GG	GG	GG	GG	GG	GG	GA	GA	GA	GA	GG	GG	GG	GG	GG	GG	GG	GG	GG	GG	GG	GG	AA	GG	GG	GG
14054834|F|0-55:A>G-55:A>G	A/G	2	22527261	NA	NA	NA	NA	NA	NA	NA	GG	AA	AA	AA	AA	AA	AA	AA	AA	AA	AA	AG	AA	AG	AA	AA	AA	AA	AA	AG	AG	AG	AG	AA	AA	AA	AA	AG	AA	AA	AA	AA	AA	AA	AA	GG	AA	AA	AA
100075428|F|0-61:G>T-61:G>T	G/T	2	22528067	NA	NA	NA	NA	NA	NA	NA	TT	GG	GG	GG	GG	GG	GG	GG	GG	GG	GG	GT	GG	GG	GG	GG	GG	GG	GG	GT	GT	GT	GT	GG	GG	GG	GG	GT	GG	GG	GG	GG	GG	GG	GG	TT	GG	GG	GG
14083596|F|0-29:A>G-29:A>G	A/G	2	22645592	NA	NA	NA	NA	NA	NA	NA	NA	AA	AA	AA	AA	AA	AA	AA	AA	AG	AA	GG	AG	GG	AA	GG	GG	AA	AG	GG	GG	GG	GG	AG	GG	AA	AA	AG	AG	GG	GG	AA	GG	AA	GG	NA	GG	GG	AG
100087262|F|0-28:G>A-28:G>A	G/A	2	22647639	NA	NA	NA	NA	NA	NA	NA	GG	AA	AA	AA	AA	AA	AA	AA	AA	GA	AA	GG	GA	NA	AA	NA	NA	AA	AA	GG	GG	GA	GG	AA	NA	AA	AA	GA	GA	NA	NA	AA	GG	AA	GG	GG	GG	GG	AA
14085447|F|0-11:T>C-11:T>C	T/C	2	22655257	NA	NA	NA	NA	NA	NA	NA	TT	CC	CC	CC	CC	CC	CC	CC	CC	TC	CC	TT	TC	TT	CC	TT	TT	CC	TC	TT	TT	TC	TT	TC	TT	CC	CC	TC	TC	TT	TT	CC	TT	CC	TT	TT	TT	TT	TC
14087108|F|0-34:T>C-34:T>C	T/C	2	22667566	NA	NA	NA	NA	NA	NA	NA	TT	CC	CC	CC	CC	CC	CC	CC	CC	CC	CC	TC	CC	CC	CC	CC	CC	CC	CC	TC	TC	TC	TC	CC	CC	CC	CC	TC	CC	CC	CC	CC	TC	CC	TC	TT	CC	CC	CC
14075647|F|0-31:G>A-31:G>A	G/A	2	22699310	NA	NA	NA	NA	NA	NA	NA	GG	AA	AA	GA	AA	AA	AA	AA	AA	GG	AA	GA	GA	AA	AA	AA	AA	AA	GA	GA	GG	GG	GA	GA	AA	AA	AA	GA	GG	AA	AA	AA	GG	AA	GG	GG	GG	AA	AA
14075721|F|0-61:C>T-61:C>T	C/T	2	22727879	NA	NA	NA	NA	NA	NA	NA	CC	TT	TT	TT	CC	CT	CT	CC	TT	TT	TT	CT	CT	CC	CC	CC	CC	CC	CT	CT	CC	CC	CT	CT	CT	CC	CT	CT	CT	CC	CC	CC	CC	CC	CC	CC	CC	CC	CC
100076379|F|0-40:C>G-40:C>G	C/G	2	22752287	NA	NA	NA	NA	NA	NA	NA	CC	CC	CC	CC	GG	CG	CG	GG	CC	CG	CC	CC	CC	CC	CC	CC	CC	CC	CC	CC	CC	CC	CC	CC	CC	CC	CC	CC	CC	CC	CC	GG	GG	CC	GG	CC	CC	CC	CC
14075068|F|0-48:T>G-48:T>G	T/G	2	22762504	NA	NA	NA	NA	NA	NA	NA	TT	TT	TT	TT	GG	TG	TG	TG	TT	TT	TT	TT	TT	TT	TT	TT	TT	TT	TT	TT	TT	TT	TT	TT	TT	TT	TT	TT	TT	TT	TT	TT	TT	TT	TT	TT	TT	TT	TT
14083583|F|0-46:A>G-46:A>G	A/G	2	22797633	NA	NA	NA	NA	NA	NA	NA	AA	AA	AA	AA	AA	AA	AA	AA	AA	AA	AA	AA	AA	AA	AG	AA	AA	GG	AG	AA	AA	AA	AA	AG	AA	GG	AG	AA	AA	AA	AA	AA	AA	GG	AA	AA	AA	AA	AG
100085595|F|0-29:A>G-29:A>G	A/G	2	22798613	NA	NA	NA	NA	NA	NA	NA	AA	GG	GG	GG	AA	AG	AG	AA	GG	NA	GG	AG	AG	AA	AA	AA	AA	AA	AA	AG	AA	AA	AG	AA	AG	AA	AG	AA	AG	AA	AA	AA	AA	AA	AA	AA	AA	AA	AA
14084955|F|0-41:T>C-41:T>C	T/C	2	22814034	NA	NA	NA	NA	NA	NA	NA	TT	TT	TT	TT	CC	TC	TC	TC	TT	TT	TT	TT	TT	TT	TT	TT	TT	TT	TT	TT	TT	TT	TT	TT	TT	TT	TT	TT	TT	TT	TT	TT	TT	TT	TT	TT	TT	TT	TT
14074961|F|0-15:T>C-15:T>C	T/C	2	22815438	NA	NA	NA	NA	NA	NA	NA	TT	TT	TT	TT	TT	TT	TT	TT	TT	NA	TT	TT	TT	TT	TT	TT	TT	TT	TT	TT	TT	TT	TT	TT	TT	TT	TT	TT	TT	TT	TT	CC	CC	TT	CC	TT	TT	TT	TT
14074172|F|0-36:T>A-36:T>A	T/A	2	22886910	NA	NA	NA	NA	NA	NA	NA	AA	TT	TT	TT	AA	TA	TA	TA	TT	TT	TT	TA	TT	TT	TT	TT	TT	TT	TT	TA	TA	TA	TA	TT	TT	TT	TT	TA	TT	TT	TT	TT	TT	TT	TT	AA	TT	TT	TT
14083716|F|0-17:A>G-17:A>G	A/G	2	22954903	NA	NA	NA	NA	NA	NA	NA	AA	AA	AA	AA	GG	AG	AG	AG	AA	AA	AA	AA	AA	AA	AA	AA	AA	GG	AA	AA	AA	AA	AA	AA	AA	AA	AA	AA	AA	AA	AA	AA	AA	AA	AA	AA	AA	AA	AA
14080110|F|0-10:C>G-10:C>G	C/G	2	23066270	NA	NA	NA	NA	NA	NA	NA	CC	CC	CC	CC	GG	CG	CG	GG	CC	CC	CC	CC	CC	CC	CG	CC	CC	GG	CC	CC	CC	CC	CC	CC	CC	GG	CC	CC	CC	CC	CC	GG	GG	CC	GG	CC	CC	CC	CC
14075298|F|0-31:C>A-31:C>A	C/A	2	23073976	NA	NA	NA	NA	NA	NA	NA	CC	CC	CC	CC	AA	CA	CA	AA	CC	CC	CC	CC	CC	CC	CA	CC	CC	AA	CC	CC	CC	CC	CC	CC	CC	AA	CC	CC	CC	CC	CC	AA	AA	CC	AA	CC	CC	CC	CC
14086713|F|0-28:G>A-28:G>A	G/A	2	23097894	NA	NA	NA	NA	NA	NA	NA	GG	GG	GG	GG	GG	GA	GG	GG	GG	GG	AA	GA	GA	AA	GG	AA	AA	GG	GA	GA	GA	GG	GA	GA	GA	GG	GG	GA	GG	AA	AA	GG	GG	GG	GG	GG	GG	AA	AA
100070521|F|0-10:G>T-10:G>T	G/T	2	23131712	NA	NA	NA	NA	NA	NA	NA	GG	GG	GG	GT	GG	GG	GG	GG	GG	TT	GG	GT	GT	GG	GG	GG	GG	GG	GT	GT	GT	GT	GT	GT	GT	GG	GG	GG	TT	GG	GG	GG	GG	GG	GG	GG	TT	GG	GG
100080244|F|0-8:T>A-8:T>A	T/A	2	23234653	NA	NA	NA	NA	NA	NA	NA	TT	TT	TT	TT	TT	TT	TT	TT	TT	TT	TT	TT	TT	AA	TT	AA	TT	TT	TA	TA	TT	TA	TA	TA	TA	TT	TT	TA	TT	AA	AA	TT	TT	TT	TT	TT	TT	AA	TT
14075260|F|0-62:G>C-62:G>C	G/C	2	23256185	NA	NA	NA	NA	NA	NA	NA	GG	CC	CC	CC	GG	GC	GC	GG	CC	GG	CC	GG	GG	GG	GC	GG	GG	GC	GC	GG	GG	GG	GG	GC	GG	GG	CC	GC	GC	GG	GG	CC	CC	CC	CC	CC	GG	GG	GC
14074389|F|0-22:T>C-22:T>C	T/C	2	23273857	NA	NA	NA	NA	NA	NA	NA	TT	TT	TT	TT	TT	TT	TT	TT	TT	TT	TT	TT	TT	TT	TT	TT	TT	TC	TT	TT	TT	TT	TT	TT	TT	TT	TT	TT	TT	TT	TT	TT	TT	TT	TT	TT	TT	TT	TT
100088970|F|0-9:T>C-9:T>C	T/C	2	23275392	NA	NA	NA	NA	NA	NA	NA	TT	TT	TT	TT	TT	TT	TT	TT	TT	NA	TT	TT	TT	TT	TT	TT	TT	TT	TT	TT	TT	TT	TT	TT	NA	TT	TT	TT	TT	TT	TT	TT	TT	TT	TT	TT	TT	TT	TT
100076409|F|0-19:T>G-19:T>G	T/G	2	23342134	NA	NA	NA	NA	NA	NA	NA	GG	TT	TT	TT	GG	TG	TG	GG	TT	TT	TT	TG	TT	TT	GG	TT	TT	GG	TG	TG	TG	TG	TG	TG	TT	GG	TT	TT	TT	TT	TT	GG	GG	TT	GG	GG	TT	TT	TG
14056525|F|0-59:G>A-59:G>A	G/A	2	23394554	NA	NA	NA	NA	NA	NA	NA	GG	GG	GG	GA	GG	GG	GG	GG	GG	GG	GG	GG	GG	AA	GG	AA	GG	GG	GA	GA	GA	GA	GA	GA	GA	GG	GG	AA	GA	AA	AA	GG	GG	GG	GG	GG	GG	AA	GG
14082858|F|0-62:G>A-62:G>A	G/A	2	23397100	NA	NA	NA	NA	NA	NA	NA	GG	AA	AA	GA	GG	GG	GA	GG	AA	GG	AA	GG	GG	AA	GG	AA	GG	GG	GA	GA	GA	GA	GA	GA	GA	NA	AA	GA	GG	AA	AA	GG	GG	AA	GG	GG	GG	AA	GG
14081991|F|0-44:T>C-44:T>C	T/C	2	23401701	NA	NA	NA	NA	NA	NA	NA	TT	TT	TT	TC	TT	TT	TT	TT	TT	CC	TT	TC	CC	CC	TT	CC	CC	TT	TC	TC	TC	TC	TC	TC	CC	TT	TT	TC	CC	CC	CC	TT	TT	TT	TT	TT	CC	CC	TC
14076860|F|0-66:C>T-66:C>T	C/T	2	23401771	NA	NA	NA	NA	NA	NA	NA	TT	TT	TT	CT	TT	TT	TT	TT	TT	CC	TT	CT	CC	CC	TT	CC	CC	TT	CT	CT	CT	CT	CT	CT	CC	TT	TT	CC	CC	CC	CC	TT	TT	TT	TT	TT	CC	CC	CT
14077393|F|0-59:T>C-59:T>C	T/C	2	23438878	NA	NA	NA	NA	NA	NA	NA	CC	CC	CC	CC	CC	CC	CC	CC	CC	CC	CC	CC	CC	CC	TC	CC	CC	CC	CC	CC	CC	CC	CC	CC	CC	TT	CC	CC	CC	CC	CC	CC	CC	CC	CC	CC	CC	CC	CC
14076594|F|0-64:A>G-64:A>G	A/G	2	23439114	NA	NA	NA	NA	NA	NA	NA	AA	AA	AA	AA	AA	AA	AA	AA	AA	AA	AA	AA	AA	AA	AG	AA	AA	AA	AA	AA	AA	AA	AA	AA	AA	GG	AA	AA	AA	AA	AA	AA	AA	AA	AA	AA	AA	AA	AG
14083947|F|0-11:T>G-11:T>G	T/G	2	23441082	NA	NA	NA	NA	NA	NA	NA	TT	GG	GG	TG	GG	GG	GG	GG	GG	TT	GG	TT	TT	TT	TG	TG	TT	TT	TT	TT	TT	TT	TT	TT	TT	TT	GG	TT	TT	TT	TT	GG	GG	GG	GG	TT	TT	TT	TT
14077309|F|0-9:T>G-9:T>G	T/G	2	23441136	NA	NA	NA	NA	NA	NA	NA	TT	GG	GG	TG	GG	GG	GG	GG	GG	TT	GG	TT	TT	TT	TG	TT	TT	TT	TT	TT	TT	TT	TT	TT	TT	TT	GG	TT	TT	TT	TT	GG	GG	GG	GG	TT	TT	TT	TT
14077055|F|0-29:C>T-29:C>T	C/T	2	23479973	NA	NA	NA	NA	NA	NA	NA	CC	CC	CC	CC	CC	CC	CC	CC	CC	CC	CC	CC	CC	CC	CT	CC	CC	CC	CC	CC	CC	CC	CC	CC	CC	TT	CC	CC	CC	CC	CC	CC	CC	CC	CC	CC	CC	CC	CC
14073536|F|0-25:A>G-25:A>G	A/G	2	23556600	NA	NA	NA	NA	NA	NA	NA	GG	AA	AA	AG	GG	GG	AG	GG	AA	GG	AA	GG	GG	GG	AG	GG	GG	GG	GG	GG	GG	GG	GG	GG	GG	AA	AA	GG	GG	GG	GG	GG	GG	AA	GG	GG	GG	GG	AG
14082425|F|0-10:T>C-10:T>C	T/C	2	23587482	NA	NA	NA	NA	NA	NA	NA	TT	TT	TT	TT	TT	TT	TT	TT	TT	TT	TT	TT	TT	TT	TT	TT	TT	TT	TC	TT	TT	TT	TT	TC	TT	TT	TT	TT	TT	TT	TT	CC	CC	TT	CC	TT	TT	TT	TC
14082425|F|0-50:T>A-50:T>A	T/A	2	23587483	NA	NA	NA	NA	NA	NA	NA	TT	TT	TT	TT	TT	TT	TT	TT	TT	TT	TT	TT	TT	TT	TT	TT	TT	TT	TT	TT	TT	TT	TT	TT	TT	TT	TT	TT	TT	TT	TT	NA	NA	TT	NA	TT	TT	TT	TT
14079235|F|0-36:A>G-36:A>G	A/G	2	23693300	NA	NA	NA	NA	NA	NA	NA	AA	AA	AA	AG	AA	AG	AA	AA	AA	GG	AA	AG	GG	GG	AG	GG	GG	AG	GG	AG	AG	AG	AG	GG	GG	AA	AA	AG	AG	GG	GG	AA	AA	AA	AA	AA	AG	GG	AG
14082950|F|0-68:T>A-68:T>A	T/A	2	23712538	NA	NA	NA	NA	NA	NA	NA	TT	AA	AA	AA	TT	TA	TA	TT	AA	AA	AA	TA	AA	AA	TA	AA	AA	AA	AA	TA	TA	TA	TA	AA	AA	TT	AA	AA	AA	AA	AA	TT	AA	AA	AA	AA	AA	AA	TA
100095049|F|0-64:T>G-64:T>G	T/G	2	23716478	NA	NA	NA	NA	NA	NA	NA	GG	TT	TT	TT	GG	TG	TG	GG	TT	TT	TT	TG	TT	TT	TG	TT	TT	TG	TT	TG	TG	TG	TG	TT	TT	GG	TT	TG	TT	TT	TT	GG	GG	TT	GG	GG	TT	TT	TG
100095903|F|0-12:T>C-12:T>C	T/C	2	23747552	NA	NA	NA	NA	NA	NA	NA	TT	CC	CC	TC	TT	TC	TC	TT	CC	TT	CC	TT	TT	TT	TT	TT	TT	TT	TT	TT	TT	TT	TT	TT	TT	TT	CC	TT	TT	TT	TT	TT	TT	CC	TT	TT	TT	TT	TT
14073283|F|0-20:C>T-20:C>T	C/T	2	23747607	NA	NA	NA	NA	NA	NA	NA	CC	CC	CC	CT	CC	CC	CC	CC	CC	TT	CC	CT	TT	CC	CC	CC	TT	CC	CC	CC	CT	CT	CC	CC	CT	CC	CC	CC	CT	CC	CC	CC	CC	CC	CC	CC	CT	CC	CC
14073283|F|0-30:C>A-30:C>A	C/A	2	23747608	NA	NA	NA	NA	NA	NA	NA	CC	CC	CC	CC	CC	CC	CC	CC	CC	CC	CC	CC	NA	CC	CC	CC	NA	CA	CA	CC	CC	CC	CC	CA	CC	CC	CC	CC	CC	CC	CC	CC	CC	CC	CC	CC	CC	CC	CC
14073505|F|0-24:G>T-24:G>T	G/T	2	23749550	NA	NA	NA	NA	NA	NA	NA	TT	GG	GG	GT	TT	GT	GT	TT	GG	TT	GG	TT	TT	TT	TT	TT	TT	GG	GT	TT	TT	TT	TT	GT	TT	TT	GG	GT	GT	TT	TT	TT	GG	GG	GG	GG	GT	TT	TT
100049591|F|0-19:T>C-19:T>C	T/C	2	23776090	NA	NA	NA	NA	NA	NA	NA	CC	TT	TT	TT	CC	TT	TC	CC	TT	TT	TT	TT	TT	TT	TC	TT	TT	CC	TT	TT	TC	TC	TC	TT	TT	CC	TT	TT	TT	TT	TT	CC	CC	TT	CC	TT	TT	TT	TT
14076248|F|0-62:T>A-62:T>A	T/A	2	23776378	NA	NA	NA	NA	NA	NA	NA	TT	TT	TT	TT	TT	TT	TT	TT	TT	TT	TT	TT	TT	TT	TT	TT	TT	TA	TT	TT	TT	TT	TT	TT	TT	TT	TT	TT	TT	TT	TT	TT	AA	TT	AA	TT	TT	TT	TT
14081792|F|0-14:C>T-14:C>T	C/T	2	23776553	NA	NA	NA	NA	NA	NA	NA	CC	CC	CC	CC	CC	CC	CC	CC	CC	CC	CC	CC	CC	CC	CC	CC	CC	TT	CC	CC	CC	CC	CC	CC	CC	CC	CC	CC	CC	CC	CC	CC	TT	CC	TT	CC	CC	CC	CC
14087078|F|0-53:T>C-53:T>C	T/C	2	23776619	NA	NA	NA	NA	NA	NA	NA	CC	TT	TT	TT	CC	TC	TC	CC	TT	TT	TT	TC	TT	TT	TC	TT	TT	CC	TT	TC	TC	TC	TC	TT	TT	CC	TT	TT	TT	TT	TT	CC	CC	TT	CC	TT	TT	TT	TT
14077571|F|0-37:C>T-37:C>T	C/T	2	23794773	NA	NA	NA	NA	NA	NA	NA	CC	TT	CT	CT	CC	CT	CT	CC	TT	CC	TT	CC	CC	CC	CC	CC	CC	CC	CC	CC	CC	CC	CC	CC	CC	CC	TT	CC	CC	CC	CC	CC	CC	TT	CC	CC	CC	CC	CC
14083774|F|0-17:C>T-17:C>T	C/T	2	23811488	NA	NA	NA	NA	NA	NA	NA	CC	TT	TT	TT	CC	CT	CT	CC	TT	TT	TT	CT	TT	CC	CC	CC	TT	CC	CC	CC	CT	CT	CC	CC	CT	CC	TT	CC	TT	CC	CC	CC	CC	TT	CC	CC	TT	CC	CT
14077282|F|0-10:G>A-10:G>A	G/A	2	23826341	NA	NA	NA	NA	NA	NA	NA	GG	GG	GG	GA	GG	GG	GG	GG	GG	AA	GG	GA	AA	GG	GG	GG	AA	GG	GG	GG	GA	GA	GG	GG	GA	GG	GG	GG	GA	GG	GG	GG	GG	GG	GG	GG	GA	GG	GG
100053913|F|0-58:A>G-58:A>G	A/G	2	23829052	NA	NA	NA	NA	NA	NA	NA	AA	GG	GG	AG	AA	AG	AG	AA	GG	AA	GG	AA	AA	AA	AA	AA	AA	AA	AA	AA	AA	AA	AA	AA	AA	AA	GG	AA	AA	AA	AA	AA	AA	GG	AA	AA	AA	AA	AA
100084694|F|0-36:C>T-36:C>T	C/T	2	23829222	NA	NA	NA	NA	NA	NA	NA	CC	CC	CC	CC	CC	CT	CC	CC	CC	CC	CC	CC	CC	CC	CT	CC	CC	CT	CC	CC	CC	CC	CC	CC	CC	CC	CC	CC	CC	CC	CC	CC	CC	CC	CC	CC	CC	CC	CT
100096696|F|0-45:T>C-45:T>C	T/C	2	23863660	NA	NA	NA	NA	NA	NA	NA	TT	TT	TT	TT	TT	TT	TT	TT	TT	TT	TT	TT	TT	CC	TT	CC	TT	TT	TC	TC	TC	TC	TC	TC	TC	TT	TT	TC	TT	CC	CC	TT	TT	TT	TT	TT	TT	CC	TT
100088060|F|0-27:T>C-27:T>C	T/C	2	23866991	NA	NA	NA	NA	NA	NA	NA	TT	TT	TT	TT	TT	TT	TT	TT	TT	TT	TT	TT	TT	CC	TT	CC	TT	TT	TC	TC	TC	TC	TC	TC	TC	TT	TT	TC	TT	CC	CC	TT	TT	TT	TT	TT	TT	CC	TT
100088060|F|0-10:T>C-10:T>C	T/C	2	23866995	NA	NA	NA	NA	NA	NA	NA	TT	TT	TT	TT	TT	TT	TT	TT	TT	TT	TT	TT	TT	NA	TT	NA	TT	TT	TT	TT	TT	TT	TC	TT	TT	TT	TT	TT	TC	NA	NA	TT	TT	TT	TT	TT	TT	NA	TT
100103305|F|0-24:G>T-24:G>T	G/T	2	23911897	NA	NA	NA	NA	NA	NA	NA	TT	TT	TT	TT	NA	TT	TT	NA	TT	TT	TT	TT	TT	TT	TT	TT	TT	TT	TT	TT	TT	TT	TT	TT	TT	TT	TT	TT	GT	TT	TT	NA	TT	TT	TT	TT	TT	TT	GT
100101473|F|0-17:C>T-17:C>T	C/T	2	23970962	NA	NA	NA	NA	NA	NA	NA	CC	CC	CC	CC	CC	CC	CC	CC	CC	CC	CC	CC	CC	TT	CC	TT	CC	CC	CT	CT	CT	CC	CT	CT	CT	CC	CC	TT	CC	TT	TT	CC	NA	CC	NA	CC	CC	TT	CC
14080342|F|0-44:A>G-44:A>G	A/G	2	23981714	NA	NA	NA	NA	NA	NA	NA	AA	AA	AA	AA	GG	AG	AG	GG	AA	AA	AA	AA	AA	AA	AA	AA	AG	AA	AA	AA	AA	AA	AA	AA	AA	AA	AA	AA	AA	AA	AA	AA	AA	AA	AA	AA	AA	AA	AA
14075048|F|0-49:A>T-49:A>T	A/T	2	23982423	NA	NA	NA	NA	NA	NA	NA	AA	AA	AA	AA	NA	AT	AT	NA	TT	AA	TT	AA	AA	AA	AA	AA	AA	AA	AT	AA	AA	AA	AA	AT	AA	AA	TT	AA	AA	AA	AA	TT	AA	TT	AA	AA	AA	AA	AT
100050658|F|0-53:G>T-53:G>T	G/T	2	23988677	NA	NA	NA	NA	NA	NA	NA	GG	GG	GG	GG	GG	GT	GT	GG	TT	GG	TT	GG	GG	GG	GG	GG	GG	GG	GG	GG	GG	GG	GG	GG	GG	GG	TT	GG	GG	GG	GG	NA	GG	TT	GG	GG	GG	GG	GT
14082373|F|0-15:A>G-15:A>G	A/G	2	24021134	NA	NA	NA	NA	NA	NA	NA	AA	AA	AA	AG	AA	AG	AG	AA	GG	NA	GG	AG	GG	AA	AA	AA	GG	AA	AA	AA	AG	AG	AA	AA	AG	AA	GG	AA	AG	AA	AA	NA	AA	GG	AA	AA	GG	GG	AG
100048062|F|0-68:A>C-68:A>C	A/C	2	24038066	NA	NA	NA	NA	NA	NA	NA	AA	AC	CC	CC	CC	CC	CC	CC	CC	CC	CC	AC	CC	CC	CC	CC	CC	CC	CC	AC	AC	AC	AC	CC	CC	CC	CC	CC	CC	CC	CC	CC	CC	CC	CC	CC	CC	CC	AC
14074890|F|0-54:C>T-54:C>T	C/T	2	24089363	NA	NA	NA	NA	NA	NA	NA	CC	TT	TT	CT	TT	CT	CT	TT	CC	CT	CC	CC	CC	CC	TT	CC	CC	TT	CC	CC	CC	CC	CC	CC	CC	TT	CC	CT	CC	CC	CC	CC	TT	CC	TT	TT	CC	CC	CC
14077380|F|0-25:T>C-25:T>C	T/C	2	24150752	NA	NA	NA	NA	NA	NA	NA	CC	TT	TT	TT	TT	TT	TT	TT	TT	TT	TT	TC	TT	NA	TT	NA	TT	TT	CC	CC	TC	TC	CC	CC	TT	TT	TT	TT	TT	NA	NA	CC	TT	TT	TT	TT	TT	TT	TC
14086315|F|0-33:G>T-33:G>T	G/T	2	24218370	NA	NA	NA	NA	NA	NA	NA	TT	GG	GG	GG	GG	GG	GG	GG	GG	GG	GG	GT	GG	GG	GT	GG	GG	GT	GT	GT	GT	GT	GT	GT	GG	TT	GG	GG	GG	GG	GG	TT	GG	GG	GG	GG	GG	GG	GG
14075965|F|0-63:T>C-63:T>C	T/C	2	24218685	NA	NA	NA	NA	NA	NA	NA	CC	CC	CC	TC	CC	TC	TC	CC	TT	TT	TT	TC	TT	TT	CC	TT	TT	CC	TC	TC	TC	TC	TC	TC	TT	CC	TT	TC	TT	TT	TT	CC	CC	TT	CC	CC	TT	TT	CC
14087729|F|0-6:A>T-6:A>T	A/T	2	24218908	NA	NA	NA	NA	NA	NA	NA	AA	NA	NA	AA	AA	AA	AA	AA	AA	AA	AA	AA	AA	TT	AA	TT	AA	AA	AT	AT	AA	AA	AT	AT	AT	AA	AA	AT	AA	TT	TT	AA	TT	AA	TT	AA	AA	AA	AT
14087730|F|0-20:A>G-20:A>G	A/G	2	24218909	NA	NA	NA	NA	NA	NA	NA	GG	AA	AA	AA	AA	AA	AA	AA	AA	NA	AA	GG	NA	AA	AG	AA	NA	AG	AG	AG	AG	AG	AG	AG	AA	GG	AA	AA	NA	AA	AA	GG	AA	AA	AA	AA	NA	NA	AG
14055827|F|0-21:C>A-21:C>A	C/A	2	24229046	NA	NA	NA	NA	NA	NA	NA	CC	CC	CC	CC	CC	CC	CC	CC	CC	CC	CC	CC	CC	CC	CC	CC	CC	CA	CC	CC	CC	CC	CC	CC	CC	CC	CC	CA	CC	CC	CC	CC	CC	CA	CC	AA	CC	CC	CC
100048659|F|0-58:T>C-58:T>C	T/C	2	24229112	NA	NA	NA	NA	NA	NA	NA	TT	TT	TT	TT	TT	TT	TT	TT	TT	TT	TT	TT	TT	CC	TT	CC	TT	TT	TC	TC	TC	TT	TC	TC	TC	TT	TT	CC	TT	CC	CC	TT	TT	TT	TT	TT	TT	TT	TC
14083518|F|0-9:C>T-9:C>T	C/T	2	24230708	NA	NA	NA	NA	NA	NA	NA	CC	CC	CC	CC	CC	CC	CC	CC	CC	CC	CC	CC	CC	TT	CC	TT	CC	CC	CT	CT	CT	CT	CT	CT	CT	CC	CC	TT	CC	TT	TT	CC	TT	CC	TT	CC	CC	CC	CT
100085513|F|0-12:C>A-12:C>A	C/A	2	24230762	NA	NA	NA	NA	NA	NA	NA	CC	AA	AA	AA	CC	CA	CA	CC	AA	AA	AA	CA	AA	CC	CA	CC	AA	CC	CC	CC	CA	CA	CC	CC	CA	CC	AA	CC	AA	CC	CC	CC	CC	AA	CC	CC	AA	AA	CC
14082865|F|0-58:G>C-58:G>C	G/C	2	24230931	NA	NA	NA	NA	NA	NA	NA	GG	GG	GG	GG	GG	GC	GG	GG	GG	GG	GG	GG	GG	CC	GC	CC	GG	GG	GC	GC	GC	GC	GC	GC	GC	GG	GG	GC	GG	CC	CC	GG	CC	GG	CC	GG	GG	GG	GC
100043850|F|0-18:A>G-18:A>G	A/G	2	24245957	NA	NA	NA	NA	NA	NA	NA	AA	GG	GG	AG	AA	AG	AG	AA	GG	AA	GG	AA	AA	GG	AA	GG	AA	AA	AG	AG	AG	AG	AG	AG	AG	AA	GG	AG	AA	GG	GG	AA	AA	GG	AA	AA	AA	AA	AG
100048667|F|0-52:A>G-52:A>G	A/G	2	24246023	NA	NA	NA	NA	NA	NA	NA	GG	AA	AA	AA	GG	AG	AG	GG	AA	AA	AA	AG	AA	AA	GG	AA	AA	GG	AG	AG	AG	AG	AG	AG	AA	GG	AA	AG	AA	AA	AA	GG	GG	AA	GG	GG	AA	AA	AG
100075917|F|0-9:A>T-9:A>T	A/T	2	24310434	NA	NA	NA	NA	NA	NA	NA	AA	TT	TT	AT	AA	AT	AT	AA	TT	AA	TT	AA	AA	AA	AA	AA	AA	AA	AA	AA	AA	AA	AA	AA	AA	AA	TT	AA	AA	AA	AA	AA	AA	TT	AA	AA	AA	AA	AA
100070235|F|0-25:T>C-25:T>C	T/C	2	24310500	NA	NA	NA	NA	NA	NA	NA	TT	TT	TT	TT	TT	TT	TT	TT	TT	TT	TT	TT	TT	CC	TT	CC	TT	TT	TC	CC	TC	TT	TC	TC	TC	TT	TT	TC	TT	CC	CC	TT	TT	TT	TT	TT	TT	TT	TT
100054085|F|0-51:T>A-51:T>A	T/A	2	24322004	NA	NA	NA	NA	NA	NA	NA	TT	AA	AA	TA	TT	TA	TA	TT	AA	TT	AA	TT	TT	TT	TT	TT	TT	TT	TT	TT	TT	TT	TT	TT	TT	TT	AA	TT	TT	TT	TT	TT	TT	AA	TT	TT	TT	TT	TT
14057690|F|0-35:G>C-35:G>C	G/C	2	24322070	NA	NA	NA	NA	NA	NA	NA	GG	GG	GG	GC	GG	GG	GG	GG	GG	CC	GG	GC	CC	GG	GG	GG	CC	GG	GC	GG	GC	GC	GG	GC	GC	GG	GG	GC	CC	GG	GG	GG	GG	GG	GG	GG	CC	CC	GG
100045236|F|0-6:A>T-6:A>T	A/T	2	24345564	NA	NA	NA	NA	NA	NA	NA	AA	TT	TT	TT	AA	AT	AT	AA	TT	TT	TT	AT	TT	NA	AT	NA	TT	AA	AT	AA	AT	AT	AA	AT	TT	AA	TT	AT	TT	NA	NA	AA	AA	TT	AA	AA	TT	TT	AT
100073409|F|0-23:A>G-23:A>G	A/G	2	24345632	NA	NA	NA	NA	NA	NA	NA	AA	GG	GG	AG	AA	AA	AG	AA	AA	AA	AA	AA	AA	GG	AA	GG	AA	AA	AG	AG	AA	AA	AG	AG	AG	AA	AG	AG	AA	GG	GG	AA	AA	AA	AA	AA	AA	AA	AA
14085280|F|0-10:G>A-10:G>A	G/A	2	24352923	NA	NA	NA	NA	NA	NA	NA	GG	AA	AA	AA	GG	GA	GA	GG	AA	AA	AA	GA	AA	AA	GA	AA	AA	NA	GA	GA	GA	GA	GA	GA	AA	GG	AA	AA	AA	AA	AA	GG	GG	AA	GG	NA	AA	AA	GA
14082038|F|0-31:C>T-31:C>T	C/T	2	24372506	NA	NA	NA	NA	NA	NA	NA	CC	NA	NA	TT	CC	CT	CT	CC	TT	TT	TT	CT	TT	TT	TT	TT	TT	TT	CT	CT	CT	CT	CT	CT	TT	TT	TT	TT	TT	TT	TT	TT	CC	TT	CC	NA	TT	TT	CT
14082331|F|0-24:C>T-24:C>T	C/T	2	24388158	NA	NA	NA	NA	NA	NA	NA	CC	CC	CC	CC	CC	CC	CC	CC	CC	CC	CC	CC	CC	CC	CC	CC	CC	CT	CC	CC	CC	CC	CC	CC	CC	CC	CC	CT	CC	CC	CC	CC	CC	CC	CC	TT	CC	CC	CC
14074899|F|0-15:T>G-15:T>G	T/G	2	24419512	NA	NA	NA	NA	NA	NA	NA	TT	TT	TT	TG	TT	TT	TT	TT	TT	GG	TT	TG	GG	GG	TT	GG	GG	TT	TG	TG	TG	TG	TG	TG	GG	TT	TT	GG	GG	GG	GG	TT	TT	TT	TT	TT	TG	GG	TG
14075881|F|0-67:G>A-67:G>A	G/A	2	24419918	NA	NA	NA	NA	NA	NA	NA	AA	AA	AA	AA	AA	AA	GA	AA	AA	AA	AA	AA	AA	AA	AA	AA	AA	AA	AA	AA	AA	AA	AA	AA	AA	AA	AA	GA	AA	AA	AA	AA	AA	AA	AA	GG	AA	AA	AA
100054194|F|0-21:G>A-21:G>A	G/A	2	24465563	NA	NA	NA	NA	NA	NA	NA	GG	GG	GG	GA	AA	GA	GA	AA	GG	GG	GG	GG	GG	GG	GG	GG	GG	GG	GG	GG	GG	GG	GG	GG	GG	GG	GG	GG	GG	GG	GG	GG	AA	GG	AA	AA	GG	GG	GG
14082100|F|0-17:C>G-17:C>G	C/G	2	24471054	NA	NA	NA	NA	NA	NA	NA	CC	CC	CC	CG	NA	CC	CC	NA	CC	GG	CC	CG	GG	GG	CC	GG	GG	CC	CG	CG	CG	CG	CG	CG	GG	CC	CC	GG	GG	GG	GG	CC	NA	CC	NA	NA	GG	GG	CG
14085575|F|0-34:T>C-34:T>C	T/C	2	24474690	NA	NA	NA	NA	NA	NA	NA	CC	CC	CC	TC	TT	TC	TC	TT	CC	TT	CC	TC	TT	TT	CC	TT	TT	CC	TC	TC	TC	TC	TC	TC	TT	CC	CC	TC	TT	TT	TT	CC	TT	CC	TT	TT	TT	TT	TC
100073109|F|0-52:G>C-52:G>C	G/C	2	24484960	NA	NA	NA	NA	NA	NA	NA	GG	GG	GG	GG	CC	GC	GC	CC	GG	NA	GG	GG	GG	GG	GG	GG	GG	GG	GG	GG	GG	GG	GG	GG	GG	GG	GG	GC	GG	GG	GG	GG	CC	GG	CC	CC	GG	GG	GG
14082580|F|0-40:C>T-40:C>T	C/T	2	24499473	NA	NA	NA	NA	NA	NA	NA	CC	CC	CC	CC	TT	CT	CT	TT	CC	CC	CC	CC	CC	CC	CC	CC	CC	CC	CC	CC	CC	CC	CC	CC	CC	CC	CC	CT	CC	CC	CC	CC	TT	CC	CT	TT	CC	CC	CC
14057639|F|0-11:A>G-11:A>G	A/G	2	24503132	NA	NA	NA	NA	NA	NA	NA	AA	GG	GG	AG	AA	AG	AG	AA	AA	AA	AA	AA	AA	AA	AA	AA	AA	AG	AA	AA	AA	AA	AA	AA	AA	AA	AA	AA	AA	AA	AA	AA	AA	AA	AA	AA	AA	AA	AA
100050677|F|0-25:C>G-25:C>G	C/G	2	24503198	NA	NA	NA	NA	NA	NA	NA	CC	CC	CC	CG	CC	CC	CC	CC	CC	GG	CC	GG	GG	GG	CC	GG	GG	CC	CG	CG	CG	CG	CG	CG	GG	CC	CC	CG	GG	GG	GG	CC	CC	CC	CC	CC	GG	GG	CG
100048470|F|0-54:C>G-54:C>G	C/G	2	24511932	NA	NA	NA	NA	NA	NA	NA	CC	GG	GG	GG	CC	CG	CG	CC	CC	GG	CC	CG	GG	GG	CC	GG	GG	CC	CG	CG	CG	CG	CG	CG	GG	CC	CC	CG	CG	GG	GG	CC	CC	CC	CC	CC	CG	GG	CG
100089998|F|0-16:T>A-16:T>A	T/A	2	24539288	NA	NA	NA	NA	NA	NA	NA	TT	TT	TT	TA	TT	TT	TT	TT	TT	AA	TT	TA	AA	AA	TT	AA	AA	TT	TA	TA	TA	TA	TA	TA	AA	TT	TT	TA	TA	AA	AA	TT	TT	TT	TT	TT	TA	AA	TA
14073453|F|0-65:T>A-65:T>A	T/A	2	24569540	NA	NA	NA	NA	NA	NA	NA	TT	NA	NA	AA	TT	TT	TT	TT	TT	AA	TT	TA	AA	AA	TT	AA	AA	TT	TA	TA	TA	TA	TA	TA	AA	TT	TT	TA	AA	AA	AA	TT	TT	TT	TT	TT	AA	AA	TA
14087262|F|0-50:C>T-50:C>T	C/T	2	24569606	NA	NA	NA	NA	NA	NA	NA	CC	TT	TT	CT	TT	CT	TT	TT	CC	CC	CC	CC	CC	CC	CC	CC	CC	CC	CC	CT	CC	CC	CT	CC	CC	CC	CC	CT	CT	CC	CC	CC	TT	CC	TT	TT	CT	CC	CT
14081625|F|0-63:A>G-63:A>G	A/G	2	24620995	NA	NA	NA	NA	NA	NA	NA	AA	GG	GG	GG	GG	AG	GG	GG	AA	GG	AA	AG	GG	GG	AA	GG	GG	AA	AG	AG	AG	AG	AG	AG	GG	AA	AA	AG	GG	GG	GG	AA	AA	AA	AA	GG	GG	GG	AG
14076244|F|0-36:A>T-36:A>T	A/T	2	24621063	NA	NA	NA	NA	NA	NA	NA	AA	TT	TT	TT	NA	AT	TT	TT	AA	TT	AA	AT	TT	TT	AA	TT	TT	AA	AT	AT	AT	AT	AT	AT	TT	AA	AA	AT	TT	TT	TT	AA	AA	AA	AA	NA	TT	TT	AT
14078624|F|0-39:G>T-39:G>T	G/T	2	24635901	NA	NA	NA	NA	NA	NA	NA	GG	GG	GG	GG	GG	GG	GG	GG	GG	GG	GG	GG	GG	GG	GG	GG	GG	GG	GG	GG	GG	GG	GG	GG	GG	GG	GG	GT	GG	GG	GG	GG	GG	GG	GG	TT	GG	GG	GG
14083645|F|0-16:T>G-16:T>G	T/G	2	24656178	NA	NA	NA	NA	NA	NA	NA	TT	GG	GG	GG	GG	TG	GG	GG	TT	GG	TT	TG	GG	GG	TT	GG	GG	TT	TG	TG	TG	TG	TG	TG	GG	TT	TT	TG	GG	GG	GG	TT	TT	TT	TT	GG	GG	GG	TG
100042547|F|0-19:T>A-19:T>A	T/A	2	24698916	NA	NA	NA	NA	NA	NA	NA	TT	TT	TT	TT	TT	TT	TT	TT	TT	TT	TT	TT	TT	TT	TA	TT	TT	TT	TT	TT	TT	TT	TT	TT	TT	AA	TT	TT	TT	TT	TT	AA	TT	TT	TT	TT	TT	TT	TT
100047491|F|0-24:A>G-24:A>G	A/G	2	24708390	NA	NA	NA	NA	NA	NA	NA	AA	AA	AA	AA	AA	AA	AA	AA	AA	AA	AA	AA	AA	AA	AG	AA	AA	AA	AA	AA	AA	AA	AA	AA	AA	GG	AA	AA	AA	AA	AA	NA	AA	AA	AA	AA	AA	AA	AA
100050739|F|0-11:C>T-11:C>T	C/T	2	24718788	NA	NA	NA	NA	NA	NA	NA	NA	CC	CC	CC	CC	CC	CC	CC	CC	NA	CC	CC	CC	CC	CC	CC	CC	CC	CC	CC	CC	CC	CC	CC	CC	CC	CC	CT	CC	CC	CC	CC	CC	CC	CC	TT	CC	CC	CC
14073609|F|0-14:A>G-14:A>G	A/G	2	24757360	NA	NA	NA	NA	NA	NA	NA	AA	AA	AA	AA	GG	AG	AG	GG	AA	AG	AA	AA	AA	AA	AA	AA	AA	AA	AA	AA	AA	AA	AA	AA	AA	AA	AA	AA	AA	AA	AA	AA	AA	AA	AA	AA	AA	AA	AA
14073985|F|0-29:T>G-29:T>G	T/G	2	24825075	NA	NA	NA	NA	NA	NA	NA	GG	GG	GG	GG	TT	TG	TG	TT	GG	GG	GG	GG	GG	GG	GG	GG	GG	TT	TG	GG	GG	GG	GG	TG	GG	GG	GG	TG	GG	GG	GG	GG	TT	GG	TT	TT	GG	GG	TG
100053162|F|0-15:A>G-15:A>G	A/G	2	24826094	NA	NA	NA	NA	NA	NA	NA	AA	AA	AA	AA	GG	AG	AG	GG	AA	AA	AA	AA	AA	AA	AA	AA	AA	GG	AG	AA	AA	AA	AA	AG	AG	AA	AA	AG	AA	AA	AA	AA	GG	AA	GG	GG	AA	AA	AG
14085478|F|0-12:A>G-12:A>G	A/G	2	24826229	NA	NA	NA	NA	NA	NA	NA	GG	GG	GG	GG	AA	AG	AG	AA	GG	GG	GG	GG	GG	GG	GG	GG	GG	AA	AG	GG	GG	GG	GG	AG	GG	GG	GG	AG	GG	GG	GG	GG	AA	GG	AA	AA	GG	GG	AG
14085170|F|0-42:C>A-42:C>A	C/A	2	24847423	NA	NA	NA	NA	NA	NA	NA	CC	CC	CC	CC	AA	CA	CA	AA	CC	CC	CC	CC	CC	CC	CC	CC	CC	CA	CA	CC	CC	CC	CC	CA	CC	CC	CC	CC	CC	CC	CC	CC	AA	CC	AA	CC	CC	CC	CA
14079082|F|0-16:C>T-16:C>T	C/T	2	24870786	NA	NA	NA	NA	NA	NA	NA	CC	CC	CC	CC	CC	CC	CC	CC	CC	CC	CC	CC	CC	CC	CC	CC	CC	CC	CT	CC	CC	CC	CC	CT	CC	CC	CC	CC	CC	CC	CC	CC	CC	CC	CC	CC	CC	CC	CT
14076593|F|0-61:C>G-61:C>G	C/G	2	25033661	NA	NA	NA	NA	NA	NA	NA	GG	GG	GG	GG	GG	GG	GG	GG	GG	GG	GG	GG	GG	GG	GG	GG	GG	CG	CG	GG	GG	GG	GG	CG	GG	GG	GG	CG	GG	GG	GG	GG	GG	GG	GG	CC	GG	GG	CG
14084101|F|0-25:G>T-25:G>T	G/T	2	25044436	NA	NA	NA	NA	NA	NA	NA	GG	GG	GG	GG	GG	GG	GG	GG	GG	GG	GG	GG	GG	GG	GG	GG	GG	GT	GG	GG	GG	GG	GG	GG	GG	GG	GG	GT	GG	GG	GG	GG	TT	GG	TT	TT	GG	GG	GG
14073415|F|0-19:T>C-19:T>C	T/C	2	25084851	NA	NA	NA	NA	NA	NA	NA	CC	TT	TT	TT	TT	TT	TT	TT	TT	TT	TT	TC	TT	TT	TT	TT	TT	TT	TT	TC	TC	TC	TC	TT	TT	TT	TT	TC	TT	TT	TT	TT	TT	TT	TT	CC	TT	TT	TT
14083612|F|0-7:C>A-7:C>A	C/A	2	25114828	NA	NA	NA	NA	NA	NA	NA	NA	CC	CC	CC	CC	CC	CC	CC	CC	CC	CC	CC	CC	CC	CA	CC	CC	AA	CC	CC	CC	CC	CC	CC	CC	AA	CC	CC	CC	CC	CC	AA	AA	CC	AA	CC	CC	CC	CC
100044116|F|0-52:T>C-52:T>C	T/C	2	25161213	NA	NA	NA	NA	NA	NA	NA	TT	TT	TT	TT	TT	TT	TT	TT	TT	TT	TT	TT	TT	TT	TC	TC	TC	TC	TT	TT	TT	TT	TT	TT	TT	CC	TT	TT	TT	TT	TT	CC	CC	TT	CC	TT	TT	TT	TT
100073719|F|0-51:A>G-51:A>G	A/G	2	25183948	NA	NA	NA	NA	NA	NA	NA	AA	GG	GG	GG	GG	GG	GG	GG	GG	GG	GG	AG	GG	GG	AG	GG	GG	AA	AG	AG	AG	AG	AG	AG	GG	AA	GG	GG	GG	GG	GG	AA	GG	GG	GG	GG	GG	GG	AG
100074628|F|0-11:G>C-11:G>C	G/C	2	25184014	NA	NA	NA	NA	NA	NA	NA	CC	GG	GG	GG	GG	GG	GG	GG	GG	GG	GG	GC	GG	GG	GC	GG	GG	CC	GC	GC	GC	GC	GC	GC	GG	CC	GG	GG	GG	GG	GG	CC	GG	GG	GG	GG	GG	GG	GC
100048556|F|0-42:T>C-42:T>C	T/C	2	25191698	NA	NA	NA	NA	NA	NA	NA	CC	TT	TT	TT	TT	TT	TT	TT	TT	TT	TT	TT	TT	TC	TT	TT	TT	TT	TT	TC	TC	TC	TC	TT	TT	TT	TT	TT	TT	TT	TT	TT	TT	TT	TT	TT	TT	TT	TT
100072431|F|0-47:C>A-47:C>A	C/A	2	25270202	NA	NA	NA	NA	NA	NA	NA	AA	CC	CC	CA	CC	CC	CC	CC	CC	NA	CC	AA	AA	AA	CC	CA	AA	CC	CA	CA	CA	AA	CA	CA	AA	CC	CC	CC	AA	CC	AA	CC	CC	CC	CC	CC	AA	CC	CA
14075662|F|0-26:C>T-26:C>T	C/T	2	25272028	NA	NA	NA	NA	NA	NA	NA	CT	CC	CC	CC	CC	CC	CC	CC	CC	CC	CC	CC	CC	CC	CC	CC	CC	CT	CC	CC	CC	CC	CC	CC	CC	CC	CC	CC	CC	CC	CC	CC	CC	CC	CC	CC	CC	CC	CC
14087320|F|0-13:T>C-13:T>C	T/C	2	25287720	NA	NA	NA	NA	NA	NA	NA	TT	NA	NA	CC	TT	TC	TC	TT	CC	CC	NA	TC	CC	CC	TC	CC	CC	TT	TC	TC	TC	TC	TC	TC	CC	TT	CC	CC	CC	CC	CC	TT	TT	NA	TT	CC	CC	CC	TC
100070985|F|0-19:A>G-19:A>G	A/G	2	25288113	NA	NA	NA	NA	NA	NA	NA	AA	GG	GG	GG	AA	AG	AG	AA	GG	NA	GG	GG	GG	GG	AG	GG	GG	AA	AG	AG	AG	AG	AG	AG	GG	AA	GG	GG	GG	GG	GG	AA	AA	GG	AA	GG	GG	GG	AG
14081603|F|0-29:G>A-29:G>A	G/A	2	25323899	NA	NA	NA	NA	NA	NA	NA	GG	AA	AA	AA	GG	GA	GA	GG	GG	AA	AA	GA	AA	AA	GG	GA	AA	GA	GA	GA	GA	GA	GA	GA	AA	GG	GA	GG	AA	GG	AA	GG	GG	AA	GG	GG	AA	GG	GG
100092317|F|0-38:A>G-38:A>G	A/G	2	25328980	NA	NA	NA	NA	NA	NA	NA	AA	AA	AA	AA	AA	AA	AA	AA	AA	AA	AA	AA	AA	AA	AG	AA	AA	AA	AA	AA	AA	AA	AA	AA	AA	GG	AA	AA	AA	AA	AA	GG	AA	AA	AA	AA	AA	AA	AG
14087093|F|0-57:G>C-57:G>C	G/C	2	25345845	NA	NA	NA	NA	NA	NA	NA	CC	CC	CC	CC	GG	CC	GC	GG	CC	CC	CC	CC	CC	CC	CC	CC	CC	GC	GC	CC	CC	CC	CC	GC	CC	CC	CC	CC	CC	CC	CC	CC	GG	CC	GG	CC	CC	CC	GC
14078885|F|0-21:C>T-21:C>T	C/T	2	25399791	NA	NA	NA	NA	NA	NA	NA	TT	CC	CC	CC	CC	CC	CC	CC	CC	CC	CC	CT	CC	CC	CC	CC	CC	CC	CC	CT	CT	CT	CT	CC	CC	CC	CC	CC	CC	CC	CC	CC	CC	CC	CC	CC	CC	CC	CC
14076848|F|0-10:G>A-10:G>A	G/A	2	25402908	NA	NA	NA	NA	NA	NA	NA	GG	GG	GG	GG	GG	GA	GA	GG	AA	GG	GG	GG	GG	GG	AA	GA	GG	AA	GA	GA	GA	GA	GA	GA	GG	AA	GA	AA	GG	AA	GG	AA	GG	GG	GG	AA	GG	AA	GG
14081817|F|0-34:C>T-34:C>T	C/T	2	25441008	NA	NA	NA	NA	NA	NA	NA	TT	CC	CC	CC	CC	CC	CC	CC	CC	CC	CC	CT	CC	CC	CT	CC	CC	CC	CC	CT	CT	CT	CT	CC	CC	TT	CC	CC	CC	CC	CC	CC	CC	CC	CC	CC	CC	CC	CC
100064515|F|0-27:T>A-27:T>A	T/A	2	25441074	NA	NA	NA	NA	NA	NA	NA	TT	AA	AA	TA	TT	TA	TA	TT	TT	TT	AA	TT	TT	TT	TT	TT	TT	TT	TT	TT	TT	TT	TT	TT	TT	TT	TA	TT	TT	TT	TT	TT	TT	AA	TT	TT	TT	TT	TT
14086218|F|0-24:C>G-24:C>G	C/G	2	25444114	NA	NA	NA	NA	NA	NA	NA	NA	GG	GG	GG	CC	CG	CG	CC	GG	GG	GG	GG	GG	GG	GG	GG	GG	GG	CG	GG	GG	GG	GG	CG	GG	NA	GG	GG	GG	GG	GG	GG	GG	GG	GG	GG	GG	GG	CC
14073697|F|0-32:T>C-32:T>C	T/C	2	25461297	NA	NA	NA	NA	NA	NA	NA	TT	CC	CC	CC	TT	TC	TC	TT	CC	NA	CC	TC	CC	CC	TT	CC	CC	CC	TC	TC	TC	TC	TC	TC	CC	TT	CC	CC	CC	CC	CC	CC	CC	CC	CC	CC	CC	CC	TC
14076574|F|0-42:T>C-42:T>C	T/C	2	25463054	NA	NA	NA	NA	NA	NA	NA	TT	CC	CC	CC	CC	CC	CC	CC	CC	CC	CC	TC	CC	CC	TC	CC	CC	CC	TC	TC	TC	TC	TC	TC	CC	TT	CC	CC	CC	CC	CC	CC	CC	CC	CC	CC	CC	CC	TC
14075572|F|0-58:T>G-58:T>G	T/G	2	25513668	NA	NA	NA	NA	NA	NA	NA	TT	GG	GG	GG	TT	TG	TG	TT	GG	GG	GG	TG	GG	GG	TG	TG	GG	TG	TG	TG	TG	TG	TG	TG	GG	TT	GG	TG	GG	TT	GG	TT	GG	GG	GG	GG	GG	TT	TT
14074540|F|0-51:A>T-51:A>T	A/T	2	25515344	NA	NA	NA	NA	NA	NA	NA	AA	TT	TT	TT	AA	AT	AT	AA	TT	TT	TT	AT	TT	TT	AT	TT	TT	TT	AT	AT	AT	AT	AT	AT	TT	AA	TT	TT	TT	TT	TT	AA	TT	TT	TT	TT	TT	TT	AA
14087114|F|0-34:T>C-34:T>C	T/C	2	25527866	NA	NA	NA	NA	NA	NA	NA	TT	TT	TT	TC	TT	TC	TC	TT	CC	CC	TT	TC	CC	CC	TC	CC	CC	TC	TC	TC	TC	TC	TC	TC	CC	TT	TC	TC	CC	CC	CC	TT	TT	TT	TT	TT	CC	CC	TT
14082288|F|0-47:A>G-47:A>G	A/G	2	25539781	NA	NA	NA	NA	NA	NA	NA	AG	GG	GG	GG	AA	AG	AG	AA	GG	GG	GG	AG	GG	GG	AG	GG	GG	GG	AG	AG	AG	AG	AG	AG	GG	AG	GG	GG	GG	GG	GG	AG	GG	GG	GG	GG	GG	GG	AG
14082288|F|0-51:C>T-51:C>T	C/T	2	25539782	NA	NA	NA	NA	NA	NA	NA	CC	TT	TT	TT	CC	CT	CT	CC	TT	NA	TT	CT	TT	TT	CT	TT	TT	TT	CT	CT	CT	CT	CT	CT	TT	CC	TT	TT	TT	NA	TT	CC	TT	TT	TT	TT	TT	TT	CC
14087022|F|0-31:T>A-31:T>A	T/A	2	25576225	NA	NA	NA	NA	NA	NA	NA	AA	TT	TT	TT	TT	TT	TT	TT	TT	TT	TT	TA	TT	TT	TA	TT	TT	TT	TT	TA	TA	TA	TA	TT	TT	AA	TT	TT	TT	TT	TT	TT	TT	TT	TT	TT	TT	TT	TT
100052646|F|0-43:G>T-43:G>T	G/T	2	25642552	NA	NA	NA	NA	NA	NA	NA	GG	TT	TT	TT	GG	GT	GT	GG	GG	TT	TT	GT	TT	TT	GG	TT	TT	GG	GT	GT	GT	GT	GT	GT	TT	GG	GT	GG	TT	TT	TT	GG	GG	TT	GG	GG	TT	TT	GG
14075825|F|0-20:G>T-20:G>T	G/T	2	25661692	NA	NA	NA	NA	NA	NA	NA	GG	GG	GG	GG	GG	GG	GG	GG	GG	GG	GG	GG	GG	GG	GG	GG	GG	GG	GT	GG	GG	GG	GG	GT	GG	GG	GG	GG	GG	GG	GG	GG	GG	GG	GG	GG	GG	GG	GT
100087705|F|0-14:T>C-14:T>C	T/C	2	25662917	NA	NA	NA	NA	NA	NA	NA	CC	TT	TT	TT	TT	TT	TT	TT	TT	TT	TT	TC	TT	TT	TC	TT	TT	TT	TT	TC	TC	TC	TC	TT	TT	CC	TT	TT	TT	TT	TT	CC	TT	TT	TT	TT	TT	TT	TT
14087878|F|0-63:A>C-63:A>C	A/C	2	25780360	NA	NA	NA	NA	NA	NA	NA	CC	AA	AA	AA	AA	AA	AA	AA	AA	AA	AA	AC	AA	AA	AC	AA	AA	AA	AC	AC	AC	AC	AC	AC	AA	CC	AA	AA	AA	AA	AA	CC	AA	AA	AA	AA	AA	AA	AC
14082712|F|0-48:C>T-48:C>T	C/T	2	25780425	NA	NA	NA	NA	NA	NA	NA	TT	CC	CC	CC	CC	CC	CC	CC	CC	CC	CC	CT	CC	CC	CT	CC	CC	CC	CT	CT	CT	CT	CT	CT	CC	TT	CC	CC	CC	CC	CC	TT	CC	CC	CC	CC	CC	CC	CT
14082561|F|0-35:A>G-35:A>G	A/G	2	25785898	NA	NA	NA	NA	NA	NA	NA	GG	GG	GG	GG	GG	GG	GG	GG	NA	GG	GG	GG	GG	GG	AA	GG	GG	GG	GG	GG	GG	GG	GG	GG	GG	AA	GG	GG	GG	GG	GG	GG	GG	GG	GG	GG	GG	GG	GG
14076677|F|0-6:A>G-6:A>G	A/G	2	25817852	NA	NA	NA	NA	NA	NA	NA	GG	GG	GG	GG	GG	GG	GG	GG	GG	GG	GG	GG	GG	GG	GG	GG	GG	GG	GG	GG	GG	GG	GG	GG	GG	GG	GG	GG	GG	GG	GG	GG	GG	GG	GG	GG	GG	GG	GG
100044318|F|0-14:T>C-14:T>C	T/C	2	25817918	NA	NA	NA	NA	NA	NA	NA	TT	TT	TT	TT	TT	TT	TT	TT	TT	CC	TT	TC	CC	CC	TT	CC	CC	TT	TC	TC	TC	TC	TC	TC	CC	TT	TT	TT	CC	CC	CC	TT	TT	TT	TT	TT	CC	TC	TT
14078149|F|0-39:A>G-39:A>G	A/G	2	25840080	NA	NA	NA	NA	NA	NA	NA	AA	AA	AA	AA	AA	AA	AG	AA	AA	AA	AA	AA	AA	AA	AG	AA	AA	AA	AA	AA	AA	AA	AA	AG	AA	GG	AA	AA	AA	AA	AA	AA	AA	AA	AA	AA	AA	AA	AA
14077569|F|0-20:G>A-20:G>A	G/A	2	25873517	NA	NA	NA	NA	NA	NA	NA	GG	AA	AA	AA	AA	AA	AA	AA	AA	AA	AA	GA	AA	AA	AA	AA	AA	AA	GA	GA	GA	GA	GA	GA	AA	AA	NA	AA	AA	AA	AA	GG	GG	AA	GG	AA	AA	AA	AA
14087180|F|0-38:T>G-38:T>G	T/G	2	25909282	NA	NA	NA	NA	NA	NA	NA	TT	GG	GG	GG	GG	GG	GG	GG	GG	GG	GG	TG	GG	GG	TG	GG	GG	GG	TG	TG	TG	TG	TG	TG	GG	TT	GG	GG	GG	GG	GG	TT	TT	GG	TT	GG	GG	GG	GG
14079417|F|0-12:A>G-12:A>G	A/G	2	25912708	NA	NA	NA	NA	NA	NA	NA	GG	AA	AA	AA	AA	AA	AA	AA	AA	AA	AA	AG	AA	AA	AG	AA	AA	AA	AG	AG	AG	AG	AG	AG	AA	GG	AA	AA	AA	AA	AA	GG	AA	AA	AA	AA	AA	AA	AA
14078805|F|0-7:T>A-7:T>A	T/A	2	25942901	NA	NA	NA	NA	NA	NA	NA	AA	AA	AA	AA	TT	TA	TA	TT	AA	AA	AA	AA	AA	AA	TA	AA	AA	TA	AA	AA	AA	AA	AA	AA	AA	AA	AA	AA	AA	AA	AA	AA	TT	AA	TT	AA	AA	AA	TA
14081932|F|0-24:T>C-24:T>C	T/C	2	25955839	NA	NA	NA	NA	NA	NA	NA	TT	TT	TT	TT	TT	TT	TT	TT	TT	TT	TT	TT	TT	TT	TT	TT	TT	TT	TT	TT	TT	TT	TT	TT	TT	TT	TT	TT	TT	TT	TT	TT	NA	TT	NA	TT	TT	TT	TT
14076302|F|0-34:T>A-34:T>A	T/A	2	25955906	NA	NA	NA	NA	NA	NA	NA	AA	AA	AA	AA	AA	AA	AA	AA	AA	AA	AA	AA	AA	AA	AA	AA	AA	AA	TA	AA	AA	AA	AA	TA	AA	AA	AA	AA	AA	AA	AA	AA	TT	AA	TT	AA	AA	AA	AA
14081620|F|0-61:T>C-61:T>C	T/C	2	26006494	NA	NA	NA	NA	NA	NA	NA	CC	NA	NA	NA	TT	TT	TT	TT	TT	TT	NA	TC	TT	TT	TC	TT	TT	TT	TT	TC	TC	TC	TC	TT	TT	CC	NA	TT	TT	TT	TT	CC	TT	NA	TT	TT	TT	TT	TT
14081620|F|0-5:A>G-5:A>G	A/G	2	26006498	NA	NA	NA	NA	NA	NA	NA	NA	GG	GG	GG	AA	AG	AG	AA	AA	AA	GG	AA	AA	AA	AA	AA	AA	AA	AG	AG	AA	AA	AG	AG	AA	NA	GG	AG	AA	AA	AA	NA	AA	GG	AA	AA	AA	AG	AA
14076679|F|0-68:T>C-68:T>C	T/C	2	26007150	NA	NA	NA	NA	NA	NA	NA	CC	TT	TT	TT	CC	TC	TC	CC	CC	CC	TT	CC	CC	CC	CC	CC	CC	CC	TC	TC	CC	CC	TC	TC	CC	CC	TT	TC	CC	CC	CC	CC	TT	TT	TT	CC	CC	TC	CC
14085639|F|0-10:G>A-10:G>A	G/A	2	26013602	NA	NA	NA	NA	NA	NA	NA	GG	AA	GA	AA	AA	AA	AA	AA	AA	AA	AA	GA	AA	AA	GA	AA	AA	AA	AA	GA	GA	GA	GA	AA	AA	GG	AA	AA	AA	AA	AA	GG	AA	AA	AA	AA	AA	AA	AA
14085638|F|0-12:T>A-12:T>A	T/A	2	26013603	NA	NA	NA	NA	NA	NA	NA	NA	AA	AA	AA	AA	AA	AA	AA	AA	AA	AA	AA	AA	AA	AA	AA	AA	AA	AA	AA	AA	AA	AA	AA	AA	NA	AA	AA	AA	AA	AA	NA	AA	AA	AA	AA	AA	AA	AA
14082752|F|0-49:G>A-49:G>A	G/A	2	26021177	NA	NA	NA	NA	NA	NA	NA	AA	AA	NA	NA	GG	GG	GG	GG	GG	AA	NA	AA	AA	AA	GA	GA	AA	GG	AA	GA	AA	AA	GA	AA	AA	AA	NA	GG	AA	GA	AA	AA	GG	NA	GG	GG	AA	GG	GA
14080382|F|0-12:A>G-12:A>G	A/G	2	26043834	NA	NA	NA	NA	NA	NA	NA	AA	AA	AA	AA	GG	AG	AG	GG	GG	AA	AA	AA	AA	AA	AG	AG	AA	AA	AA	AG	AA	AG	AG	AA	AA	AA	AA	AG	AA	AG	AA	AA	AA	AA	AA	GG	AA	AG	AG
100045639|F|0-10:C>G-10:C>G	C/G	2	26043892	NA	NA	NA	NA	NA	NA	NA	CC	CC	CC	CC	GG	CG	CG	GG	GG	CC	CC	CC	CC	CC	CC	CC	CC	CC	CC	CC	CC	CC	CC	CC	CC	CC	CC	CG	CC	CC	CC	CC	CC	CC	CC	GG	CC	CC	CC
100088494|F|0-6:A>T-6:A>T	A/T	2	26051189	NA	NA	NA	NA	NA	NA	NA	TT	AA	AA	AA	AA	AA	AA	AA	AA	AA	AA	AT	AA	AA	AT	AA	AA	TT	AT	AT	AT	AT	AT	AT	AA	TT	AA	AA	AA	AA	AA	TT	AA	AA	AA	AA	AA	AA	AA
14077276|F|0-27:T>A-27:T>A	T/A	2	26108306	NA	NA	NA	NA	NA	NA	NA	TT	TT	TT	TT	TT	TT	TT	TT	TT	TT	TT	TT	TT	TT	TT	TT	TT	TT	TT	TT	TT	TT	TT	TT	TT	TT	TT	TT	TT	TT	TT	TT	TT	TT	TT	TT	TT	TT	TT
14081597|F|0-33:A>T-33:A>T	A/T	2	26194135	NA	NA	NA	NA	NA	NA	NA	AA	TT	TT	TT	TT	TT	TT	TT	TT	TT	TT	AT	TT	NA	AT	TT	TT	AA	AT	AT	AT	AT	AT	AT	TT	AA	TT	AT	TT	TT	NA	AA	AA	TT	AA	AA	TT	TT	AT
14077100|F|0-56:C>T-56:C>T	C/T	2	26355588	NA	NA	NA	NA	NA	NA	NA	CC	TT	TT	TT	CC	CT	CT	CC	CC	CC	TT	CC	CC	CC	CC	CC	CC	CC	CC	CT	CC	CC	CT	CC	CC	CC	TT	CC	CC	CC	CC	CC	CC	TT	CC	CC	CC	CC	CC
14074233|F|0-39:T>G-39:T>G	T/G	2	26402103	NA	NA	NA	NA	NA	NA	NA	TT	GG	GG	GG	TT	TG	TG	TT	TT	TG	GG	TG	TG	GG	TG	GG	TT	TT	TG	TG	TG	TG	TG	TG	TT	TT	GG	TG	GG	GG	GG	TT	GG	GG	GG	TT	TG	GG	TG
14077119|F|0-12:A>T-12:A>T	A/T	2	26410415	NA	NA	NA	NA	NA	NA	NA	TT	AA	AA	AA	TT	AT	AT	TT	TT	AT	AA	AT	AT	AA	AT	AA	TT	TT	AT	AT	AT	AT	AT	AT	TT	TT	AA	AT	AA	AA	AA	TT	AA	AA	AA	TT	AT	AA	AT
100048796|F|0-12:C>T-12:C>T	C/T	2	26430685	NA	NA	NA	NA	NA	NA	NA	CC	TT	TT	TT	CC	CT	CT	CC	CC	CC	TT	CC	CC	TT	CT	CC	CC	CC	CC	CT	CC	CC	CT	CC	CC	CC	TT	CC	CC	CC	TT	CC	TT	TT	TT	CC	CC	CC	CC
100051530|F|0-60:T>G-60:T>G	T/G	2	26495013	NA	NA	NA	NA	NA	NA	NA	TT	TT	TT	TT	TT	TT	TT	TT	TT	GG	TT	TG	GG	GG	TT	GG	GG	TT	TG	TG	TG	TG	TG	TG	TT	TT	TT	TG	GG	GG	GG	TT	NA	TT	TT	TT	GG	GG	TT
14073688|F|0-31:A>G-31:A>G	A/G	2	26520130	NA	NA	NA	NA	NA	NA	NA	AA	AA	AA	AA	AA	AG	AG	AA	GG	GG	GG	AG	GG	GG	AA	GG	GG	AA	AG	AG	AG	AG	AG	AG	GG	AA	GG	AG	GG	GG	GG	AA	GG	GG	GG	AA	GG	GG	AG
100087347|F|0-7:A>C-7:A>C	A/C	2	26577079	NA	NA	NA	NA	NA	NA	NA	AA	AA	AA	AA	AA	AC	AC	AA	CC	AA	CC	AC	CC	NA	AA	NA	NA	AA	AA	AC	AC	AC	AC	AA	CC	AA	CC	AC	CC	NA	NA	AA	NA	CC	NA	AA	CC	CC	AA
100046803|F|0-41:C>G-41:C>G	C/G	2	26615346	NA	NA	NA	NA	NA	NA	NA	CC	CC	CC	CC	CC	CG	CG	CC	GG	GG	GG	CG	GG	GG	CC	GG	GG	CC	CG	CG	CG	CG	CG	CG	CC	CC	GG	CG	GG	GG	GG	CC	GG	GG	GG	CC	GG	GG	CC
14056465|F|0-9:G>A-9:G>A	G/A	2	26650962	NA	NA	NA	NA	NA	NA	NA	GG	GG	GG	GG	GG	GA	GA	GG	AA	AA	AA	GA	AA	AA	GG	AA	AA	GG	GA	GA	GA	GA	GA	GA	NA	GG	AA	GA	AA	AA	AA	GG	AA	AA	AA	GG	AA	AA	GG
100044645|F|0-12:C>T-12:C>T	C/T	2	26658708	NA	NA	NA	NA	NA	NA	NA	CC	CC	CC	CC	CC	CC	CC	CC	CC	TT	CC	CT	TT	TT	CC	TT	TT	CC	CT	CT	CT	CT	CT	CT	CC	CC	CC	CT	TT	TT	TT	CC	TT	CC	TT	CC	TT	TT	CC
100048265|F|0-56:T>C-56:T>C	T/C	2	26674621	NA	NA	NA	NA	NA	NA	NA	TT	TT	TT	TT	TT	TT	TT	TT	TT	TC	TT	TC	TC	TT	TT	TC	CC	TT	TC	TC	TC	TC	TC	TC	TT	TT	TT	TT	TC	TC	TT	TT	TT	TT	TT	TT	TC	TT	TT
100047545|F|0-56:C>T-56:C>T	C/T	2	26675083	NA	NA	NA	NA	NA	NA	NA	CC	CC	CC	CC	CC	CC	CC	CC	CC	CC	CC	CT	CT	CC	CC	CC	CC	CC	CC	CC	CT	CT	CC	CC	CC	CC	CC	CT	CT	CC	CC	CC	CC	CC	CC	CC	CT	CC	CC
14056540|F|0-41:T>C-41:T>C	T/C	2	26700959	NA	NA	NA	NA	NA	NA	NA	TT	TT	TT	TT	TT	TT	TT	TT	TT	TT	TT	TT	TT	TT	TT	TT	TT	TT	TT	TT	TT	TT	TT	TT	CC	TT	TT	TT	TT	TT	TT	TT	TT	TT	TT	TT	TT	TC	CC
100052039|F|0-63:G>A-63:G>A	G/A	2	26714183	NA	NA	NA	NA	NA	NA	NA	GG	GG	GG	GG	GG	GA	GA	GG	AA	AA	AA	GA	AA	AA	GG	AA	AA	GG	AA	GA	GA	GA	GA	AA	AA	GG	AA	GA	AA	AA	AA	GG	AA	AA	AA	GG	AA	AA	GA
100052621|F|0-58:A>G-58:A>G	A/G	2	26738785	NA	NA	NA	NA	NA	NA	NA	GG	GG	GG	GG	GG	AA	AG	AG	AA	NA	AA	AA	AA	AA	AG	AA	AA	GG	AA	AG	AG	AG	AG	AA	AA	GG	AA	AG	AA	AA	AA	GG	GG	AA	GG	GG	AA	AA	AG
14059838|F|0-34:A>G-34:A>G	A/G	2	26751583	NA	NA	NA	NA	NA	NA	NA	AA	AA	AA	AA	AA	AG	AA	AA	NA	GG	NA	AG	GG	GG	AG	GG	GG	AA	AG	AG	AG	AG	AG	AG	GG	AA	NA	AG	GG	GG	GG	AA	AA	NA	AA	AA	GG	GG	AG
100070830|F|0-60:C>T-60:C>T	C/T	2	26902608	NA	NA	NA	NA	NA	NA	NA	CC	CC	CC	CC	CC	CT	CT	CT	CC	CC	TT	CT	CT	TT	CT	TT	CC	CC	CT	CT	CT	CT	CT	CT	CT	CC	TT	CT	TT	TT	TT	CC	CC	TT	CC	CC	TT	TT	CT
100046424|F|0-25:G>A-25:G>A	G/A	2	26949511	NA	NA	NA	NA	NA	NA	NA	GG	GG	GG	GG	GG	GG	GG	GG	GG	AA	GG	GG	GA	GG	GG	GG	AA	GG	GG	GG	GG	GG	GG	GG	GA	GG	GG	GG	GG	GG	GG	GG	AA	GG	AA	GG	GG	GG	GG
14073948|F|0-41:G>T-41:G>T	G/T	2	27005281	NA	NA	NA	NA	NA	NA	NA	GG	TT	TT	TT	GG	GT	GT	GT	TT	NA	TT	GG	GG	TT	GT	GT	GG	GG	GT	GT	GT	GT	GT	GT	GG	GG	TT	GT	GG	GT	TT	GG	GG	TT	GG	GG	GG	TT	GT
14080401|F|0-10:G>T-10:G>T	G/T	2	27006101	NA	NA	NA	NA	NA	NA	NA	GG	TT	TT	TT	GG	GT	GT	GT	TT	GG	TT	GG	GG	TT	GT	GT	GG	GG	GT	GT	GG	GT	GT	GT	GG	GG	TT	GT	GG	GT	TT	GG	GG	TT	GG	GG	GG	TT	GT
14080376|F|0-13:A>C-13:A>C	A/C	2	27037585	NA	NA	NA	NA	NA	NA	NA	AA	CC	CC	CC	AA	AC	AC	AA	CC	CC	CC	AC	CC	CC	AC	CC	CC	AA	AC	AC	AC	AC	AC	AC	CC	AA	CC	AC	CC	CC	CC	AA	CC	CC	CC	AA	CC	CC	CC
100050659|F|0-53:G>A-53:G>A	G/A	2	27126018	NA	NA	NA	NA	NA	NA	NA	GG	AA	AA	AA	GG	GA	GA	GA	AA	GG	NA	GG	GG	GG	GG	GG	GG	GG	GG	GA	GG	GG	GA	GG	GG	GG	GA	GG	GG	GG	GG	GG	GG	GG	GG	GG	GG	GG	GG
14087736|F|0-31:C>G-31:C>G	C/G	2	27161687	NA	NA	NA	NA	NA	NA	NA	CC	GG	GG	GG	CC	CG	CG	CG	GG	GG	GG	CC	CG	CC	CG	CC	CC	CC	CG	CG	CC	CC	CG	CG	CG	CC	GG	CG	CC	CC	CC	CC	CC	GG	CC	CC	CC	CG	CC
14057018|F|0-9:C>A-9:C>A	C/A	2	27210238	NA	NA	NA	NA	NA	NA	NA	CC	CC	NA	CC	CC	CA	CC	CC	CC	AA	AA	AA	AA	AA	CC	AA	AA	CC	CA	CA	CA	AA	CA	CA	AA	CC	CA	AA	AA	AA	AA	CC	AA	AA	AA	CC	AA	CA	AA
100053613|F|0-19:C>T-19:C>T	C/T	2	27256144	NA	NA	NA	NA	NA	NA	NA	CC	CC	CC	CC	CC	CC	CC	CC	CC	TT	CC	CT	CT	CC	CC	CT	CC	CC	CC	CC	CC	CC	CC	CC	CT	CC	CC	CC	CC	CT	CC	CC	CC	CC	CC	CC	CT	CC	TT
14084268|F|0-9:A>C-9:A>C	A/C	2	27306314	NA	NA	NA	NA	NA	NA	NA	AA	AA	AA	AA	AA	AC	AC	AC	AA	CC	CC	AC	CC	CC	AC	CC	CC	AA	AC	AC	AC	AC	AC	AC	CC	AA	AC	AC	CC	CC	CC	AA	CC	CC	CC	AA	CC	CC	CC
14073936|F|0-35:C>G-35:C>G	C/G	2	27345379	NA	NA	NA	NA	NA	NA	NA	CC	CC	CC	CC	CC	CG	CC	CC	CC	GG	GG	CG	GG	GG	CC	GG	GG	CC	CG	CG	CG	CG	CG	CG	GG	CC	CG	CG	GG	GG	GG	CC	CC	GG	CC	CC	GG	GG	GG
14083939|F|0-22:G>A-22:G>A	G/A	2	27364904	NA	NA	NA	NA	NA	NA	NA	AA	GG	GG	GG	AA	GA	GA	GA	GG	GG	GG	GA	GG	GG	GA	GG	GG	GA	GA	GA	GA	GA	GA	GA	GG	AA	GG	GG	GG	GG	GG	AA	GG	GG	GG	GG	GG	GG	GG
100049833|F|0-34:A>G-34:A>G	A/G	2	27376892	NA	NA	NA	NA	NA	NA	NA	AA	AA	AA	AA	AA	AG	AA	AA	AA	AG	GG	AA	AA	AA	AA	AA	AA	AA	AG	AA	AA	AA	AA	AA	AA	AA	AG	AG	AA	AA	AA	AA	AA	GG	AA	GG	AA	AA	AA
14081628|F|0-12:A>G-12:A>G	A/G	2	27377349	NA	NA	NA	NA	NA	NA	NA	AA	AA	AA	AA	AA	AA	AA	AA	AA	AA	AA	AA	AA	AA	AA	AA	AA	AA	AA	AA	AA	AA	AA	AA	AA	AA	AA	AA	AA	AG	AA	AA	AA	AA	AA	NA	AA	AA	AA
14085687|F|0-32:T>C-32:T>C	T/C	2	27378845	NA	NA	NA	NA	NA	NA	NA	CC	CC	CC	CC	CC	CC	CC	CC	CC	CC	CC	CC	CC	CC	CC	CC	CC	CC	CC	CC	CC	CC	CC	CC	CC	CC	CC	CC	CC	CC	CC	CC	CC	CC	CC	CC	CC	CC	CC
100089821|F|0-60:T>A-60:T>A	T/A	2	27489744	NA	NA	NA	NA	NA	NA	NA	TT	AA	AA	AA	TT	TA	TA	TT	TT	AA	AA	TA	AA	AA	TT	AA	AA	TT	TA	TA	TA	TA	TA	TA	AA	TT	TA	TA	AA	AA	AA	TT	TT	AA	TT	TT	AA	AA	AA
14085081|F|0-36:G>A-36:G>A	G/A	2	27506228	NA	NA	NA	NA	NA	NA	NA	GG	GG	GG	GG	GG	GG	GG	GG	GG	GG	GG	GG	GG	GG	GG	GG	GG	GG	GA	GG	GG	GG	GG	GA	GG	GG	GG	GG	GG	GG	GG	GG	GG	GG	GG	GG	GG	GG	GG
14073377|F|0-9:T>C-9:T>C	T/C	2	27510946	NA	NA	NA	NA	NA	NA	NA	TT	TT	TT	TT	CC	TC	TC	CC	CC	NA	TT	TT	TT	TT	TC	TT	TT	TC	TT	TT	TT	TT	TT	TT	TT	TT	TC	TC	TT	TT	TT	TT	CC	TT	CC	CC	TT	TT	TT
14073459|F|0-62:T>C-62:T>C	T/C	2	27537236	NA	NA	NA	NA	NA	NA	NA	TT	CC	CC	CC	TT	TC	TC	TT	TT	CC	CC	TC	CC	CC	TT	CC	CC	TT	CC	TC	TC	TC	TC	CC	CC	TT	TC	TC	CC	CC	CC	TT	TT	CC	TT	TT	CC	CC	CC
14074752|F|0-11:T>G-11:T>G	T/G	2	27551205	NA	NA	NA	NA	NA	NA	NA	TT	TT	TT	TT	GG	TG	TG	GG	GG	TT	TT	TT	TT	TT	TT	TT	TT	TG	TT	TT	TT	TT	TT	TT	TT	TT	TG	TT	TT	TT	TT	TT	GG	TT	GG	NA	TT	TT	TT
14075722|F|0-49:C>T-49:C>T	C/T	2	27590852	NA	NA	NA	NA	NA	NA	NA	CC	TT	TT	TT	CC	CT	CT	CC	CC	NA	TT	CT	TT	TT	CT	TT	TT	CC	CT	CT	CT	CT	CT	CT	TT	CC	CT	CT	TT	TT	TT	CC	CC	TT	CC	CC	TT	TT	TT
100084145|F|0-16:A>T-16:A>T	A/T	2	27649981	NA	NA	NA	NA	NA	NA	NA	AA	AA	AA	AA	AA	AT	AA	AA	AA	AA	AA	AA	AA	AA	AT	AT	AA	AA	AT	AT	AT	AT	AT	AT	AA	AA	AA	AA	AA	AT	AA	AA	AA	AA	AA	AA	AA	AA	TT
14085184|F|0-50:C>T-50:C>T	C/T	2	27655139	NA	NA	NA	NA	NA	NA	NA	CC	TT	TT	TT	CC	CT	CT	CC	CC	TT	TT	CT	TT	TT	CT	TT	TT	CC	CT	CT	CT	CT	CT	CT	TT	CC	CT	CT	TT	TT	TT	CC	CC	TT	CC	CC	TT	TT	TT
100045747|F|0-16:C>T-16:C>T	C/T	2	27863387	NA	NA	NA	NA	NA	NA	NA	TT	CC	CC	CC	CC	CC	CC	CC	CC	CC	CC	CT	CC	CC	CT	CC	CC	CC	CC	CT	CT	CT	CT	CC	CC	TT	CC	CC	CC	CC	CC	CC	CC	CC	CC	CC	CC	CC	CC
14074157|F|0-60:C>T-60:C>T	C/T	2	27890118	NA	NA	NA	NA	NA	NA	NA	NA	TT	TT	TT	CC	CT	CT	CC	TT	TT	TT	TT	TT	TT	CC	CC	TT	CC	CC	CT	CT	CT	CT	CC	TT	NA	CT	CT	TT	CC	TT	CC	CC	TT	CC	CC	TT	TT	CC
100049312|F|0-20:A>T-20:A>T	A/T	2	27910424	NA	NA	NA	NA	NA	NA	NA	AA	TT	TT	TT	AA	AT	AT	AA	TT	AA	AA	AA	AA	AA	AA	AA	AA	AA	AA	AA	AA	AA	AA	AA	AA	AA	AT	AA	AA	AA	AA	AA	AA	TT	AA	AA	AA	AA	AA
100050515|F|0-30:T>C-30:T>C	T/C	2	27959973	NA	NA	NA	NA	NA	NA	NA	TT	TT	TT	TT	TT	TT	TT	TT	TT	CC	TT	TC	CC	CC	TT	TT	CC	TT	TT	TC	TC	TC	TC	TT	CC	TT	TT	TC	CC	TT	CC	TT	TT	TT	TT	TT	CC	CC	TC
14078067|F|0-24:T>C-24:T>C	T/C	2	27960039	NA	NA	NA	NA	NA	NA	NA	CC	CC	CC	CC	CC	CC	CC	CC	CC	CC	CC	CC	CC	CC	CC	CC	CC	TC	TC	CC	CC	CC	CC	TC	CC	CC	CC	CC	CC	CC	CC	CC	TT	CC	TT	CC	CC	CC	CC
14086515|F|0-23:C>A-23:C>A	C/A	2	27997352	NA	NA	NA	NA	NA	NA	NA	CC	CC	CC	CC	CC	CC	CC	CC	CC	CC	CC	CC	CC	CC	CC	CC	CC	AA	CA	CC	CC	CC	CC	CA	CC	CC	CC	CC	CC	CC	CC	AA	AA	CC	AA	CC	CC	CC	CC
14084259|F|0-26:G>T-26:G>T	G/T	2	27997529	NA	NA	NA	NA	NA	NA	NA	GG	TT	TT	TT	GG	GT	GT	GG	TT	GG	GG	GG	GG	GG	GG	GG	GG	GG	GG	GG	GG	GG	GG	GG	GG	GG	GT	GG	GG	GG	GG	GG	GG	TT	GG	GG	GG	GG	GG
100069964|F|0-21:A>T-21:A>T	A/T	2	28004772	NA	NA	NA	NA	NA	NA	NA	AA	TT	TT	TT	AA	AT	AT	AA	TT	AA	AA	AA	AA	AA	AA	AA	AA	AA	AA	AA	AA	AA	AA	AA	AA	AA	AT	AA	AA	AA	AA	AA	AA	TT	AA	AA	AA	AA	AT
14076041|F|0-36:G>A-36:G>A	G/A	2	28026854	NA	NA	NA	NA	NA	NA	NA	GG	GG	GG	GG	GG	GG	GG	GG	GG	GG	GG	GG	GG	GG	GG	GG	GG	AA	GA	GG	GG	GG	GG	GA	GG	GG	GG	GG	GG	GG	GG	AA	AA	GG	AA	GG	GG	GG	GG
14074701|F|0-44:C>T-44:C>T	C/T	2	28035039	NA	NA	NA	NA	NA	NA	NA	CC	CC	CC	CC	CC	CC	CC	CC	CC	CC	CC	CC	CC	CC	CC	CC	CC	TT	CT	CC	CC	CC	CC	CT	CC	CC	CC	CC	CC	CC	CC	TT	TT	CC	TT	CC	CC	CC	CC
14081952|F|0-45:T>C-45:T>C	T/C	2	28072309	NA	NA	NA	NA	NA	NA	NA	TT	TT	TT	TT	CC	TC	TC	TC	TT	TT	TT	TT	TT	TT	TT	TT	TT	CC	TC	TT	TT	TT	TT	TC	TT	TT	TT	TC	TT	TT	TT	CC	CC	TT	CC	CC	TT	TT	TC
14074565|F|0-21:T>C-21:T>C	T/C	2	28095753	NA	NA	NA	NA	NA	NA	NA	TT	CC	CC	CC	TT	TC	TC	TT	CC	TT	CC	TT	TT	TT	TT	TT	TT	TT	TT	TT	TT	TT	TT	TT	TT	TT	TC	TT	TT	TT	TT	TT	TT	CC	TT	TT	TT	TT	TT
14086473|F|0-6:A>T-6:A>T	A/T	2	28095819	NA	NA	NA	NA	NA	NA	NA	TT	NA	NA	NA	AA	AT	AT	AT	NA	TT	NA	TT	TT	TT	TT	TT	TT	AT	AT	TT	TT	TT	TT	AT	TT	TT	TT	AT	TT	TT	TT	AA	AA	NA	AA	AA	TT	TT	TT
14075710|F|0-31:A>G-31:A>G	A/G	2	28109828	NA	NA	NA	NA	NA	NA	NA	GG	GG	GG	GG	AA	AG	AG	AG	GG	GG	GG	GG	GG	GG	GG	GG	GG	AA	AG	GG	GG	GG	GG	AG	GG	GG	GG	AG	GG	GG	GG	AA	AA	GG	AA	AA	GG	GG	GG
14075081|F|0-6:A>C-6:A>C	A/C	2	28113776	NA	NA	NA	NA	NA	NA	NA	CC	CC	CC	CC	AA	AC	AC	AC	CC	CC	CC	CC	CC	CC	CC	CC	CC	AA	AC	CC	CC	CC	CC	AC	CC	CC	CC	AC	CC	CC	CC	AA	AA	CC	AA	AA	CC	CC	CC
14084021|F|0-24:T>C-24:T>C	T/C	2	28195557	NA	NA	NA	NA	NA	NA	NA	CC	CC	CC	CC	TT	TC	TC	TC	CC	CC	CC	CC	CC	CC	CC	CC	CC	TC	TC	CC	CC	CC	CC	TC	CC	CC	CC	TC	CC	CC	CC	TT	TT	CC	TT	TT	CC	CC	CC
14082066|F|0-40:A>G-40:A>G	A/G	2	28214098	NA	NA	NA	NA	NA	NA	NA	GG	GG	GG	GG	AA	AG	AG	AG	GG	GG	GG	GG	GG	GG	GG	GG	GG	AA	AG	GG	GG	GG	GG	AG	GG	GG	GG	AG	GG	GG	GG	AA	AA	GG	AA	AA	GG	GG	GG
14083726|F|0-25:T>G-25:T>G	T/G	2	28222829	NA	NA	NA	NA	NA	NA	NA	GG	TT	TT	TT	TT	TG	TG	TG	TT	TT	TT	TT	TT	GG	GG	GG	TT	TT	TG	TG	TG	TG	GG	TG	TT	GG	TG	TG	TT	GG	GG	TT	TT	TT	TT	TT	TT	TT	GG
14087260|F|0-50:C>A-50:C>A	C/A	2	28273975	NA	NA	NA	NA	NA	NA	NA	AA	AA	AA	AA	CC	CA	CA	CA	AA	AA	AA	AA	AA	AA	AA	AA	AA	CC	CA	AA	AA	AA	AA	CA	AA	AA	AA	CA	AA	AA	AA	CC	CC	AA	CC	CC	AA	AA	AA
100049408|F|0-54:T>G-54:T>G	T/G	2	28312336	NA	NA	NA	NA	NA	NA	NA	TT	GG	GG	GG	TT	TG	TG	TT	GG	GG	GG	TG	GG	TT	TT	TT	GG	TT	TT	TG	TG	TG	TG	TT	GG	TT	TG	TG	GG	TT	TT	TT	TT	GG	TT	TT	GG	GG	TG
100049513|F|0-9:C>T-9:C>T	C/T	2	28312837	NA	NA	NA	NA	NA	NA	NA	CC	TT	TT	TT	CC	CT	CT	CC	TT	TT	TT	CT	TT	CC	CC	CC	TT	CC	CC	CT	CT	CT	CT	CC	TT	CC	CT	CT	TT	CC	CC	CC	CC	TT	CC	CC	TT	TT	CT
14076790|F|0-13:C>A-13:C>A	C/A	2	28320391	NA	NA	NA	NA	NA	NA	NA	CC	CC	CC	CC	AA	CA	CA	CA	CC	CC	CC	CC	CC	CC	CC	CC	CC	AA	CA	CC	CC	CC	CC	CA	CC	CC	CC	CA	CC	CC	CC	AA	AA	CC	AA	AA	CC	CC	CC
14087023|F|0-18:A>G-18:A>G	A/G	2	28320457	NA	NA	NA	NA	NA	NA	NA	GG	GG	GG	GG	AA	AG	AG	AG	GG	AG	GG	GG	GG	GG	GG	GG	GG	AA	AG	GG	GG	GG	GG	AG	GG	GG	GG	AG	GG	GG	GG	AA	AA	GG	AA	AA	GG	GG	GG
14075813|F|0-64:T>G-64:T>G	T/G	2	28324743	NA	NA	NA	NA	NA	NA	NA	TT	TT	TT	TT	GG	TG	TG	TG	TT	TT	TT	TT	TT	TT	TT	TT	TT	GG	TG	TT	TT	TT	TT	TG	TT	TT	TT	TT	TT	TT	TT	GG	GG	TT	GG	GG	TT	TT	TT
14076662|F|0-29:G>A-29:G>A	G/A	2	28340603	NA	NA	NA	NA	NA	NA	NA	AA	AA	AA	AA	GG	GA	GA	GA	AA	AA	AA	AA	AA	AA	AA	AA	AA	GG	GA	AA	AA	AA	AA	GA	AA	AA	AA	GA	AA	AA	AA	GG	GG	AA	GG	GG	AA	AA	AA
14073658|F|0-9:G>C-9:G>C	G/C	2	28390070	NA	NA	NA	NA	NA	NA	NA	GG	GG	GG	GG	CC	GC	GC	GC	GG	GG	GG	GG	GG	GG	GG	GG	GG	CC	GC	GG	GG	GG	GG	GC	GG	GG	GG	GG	GG	GG	GG	CC	CC	GG	CC	CC	GG	GG	GG
100044380|F|0-16:C>A-16:C>A	C/A	2	28390592	NA	NA	NA	NA	NA	NA	NA	CC	CC	CC	CC	CC	CC	CC	CC	CC	CC	CC	CC	CC	CC	CC	CC	CC	CA	CA	CC	CC	CC	CC	CA	CC	CC	CC	CA	CC	CC	CC	AA	AA	CC	AA	AA	CC	CC	CC
14075926|F|0-21:C>T-21:C>T	C/T	2	28398085	NA	NA	NA	NA	NA	NA	NA	CC	CC	CC	CC	CC	CC	CC	CC	CC	CC	CC	CC	CC	CC	CC	CC	CC	CT	CC	CC	CC	CC	CC	CC	CC	CC	CC	CT	CC	CC	CC	TT	TT	CC	TT	TT	CC	CC	CC
14086623|F|0-11:T>A-11:T>A	T/A	2	28400635	NA	NA	NA	NA	NA	NA	NA	AA	AA	AA	AA	AA	AA	AA	AA	AA	AA	AA	AA	AA	AA	AA	AA	AA	TT	AA	AA	AA	AA	AA	AA	AA	AA	AA	TA	AA	AA	AA	TT	TT	AA	TT	TT	AA	AA	AA
14087274|F|0-46:A>G-46:A>G	A/G	2	28464768	NA	NA	NA	NA	NA	NA	NA	GG	AA	AA	AA	GG	AG	AG	GG	AA	AG	AA	AG	AA	GG	GG	GG	AA	AG	GG	AG	AG	AG	AG	GG	AA	GG	AA	AG	AA	GG	GG	AA	GG	AA	GG	GG	AA	AA	AG
14084589|F|0-36:C>G-36:C>G	C/G	2	28516058	NA	NA	NA	NA	NA	NA	NA	GG	CC	CC	CC	CC	CC	CC	CC	CC	CC	CC	CG	CC	CC	CG	CC	CC	CG	CC	CG	CG	CG	CG	CC	CC	GG	CC	CC	CC	CC	CC	CC	GG	CC	GG	CC	CC	CC	CC
100070439|F|0-31:C>A-31:C>A	C/A	2	28540654	NA	NA	NA	NA	NA	NA	NA	AA	CC	CC	CC	CC	CC	CC	CC	CC	CC	CC	CC	CC	CC	CA	CC	CC	CA	CC	CA	CA	CA	CA	CC	CC	AA	CC	CC	CC	CC	CC	NA	AA	CC	AA	CC	CC	CC	CC
14084606|F|0-8:G>A-8:G>A	G/A	2	28563358	NA	NA	NA	NA	NA	NA	NA	AA	GG	GG	GG	GG	GG	GG	GG	GG	AA	GG	AA	AA	GG	GA	GG	AA	GA	GG	GA	GA	GA	GA	GG	AA	AA	GG	GA	AA	GG	GG	AA	AA	GG	AA	GG	AA	AA	GG
100071005|F|0-60:A>C-60:A>C	A/C	2	28608269	NA	NA	NA	NA	NA	NA	NA	CC	CC	CC	CC	CC	AC	AC	CC	CC	NA	AA	CC	CC	AA	AC	AA	CC	AC	AA	AC	AC	CC	AC	AA	CC	CC	AA	AC	NA	AA	AA	CC	CC	CC	CC	CC	CC	CC	CC
14075500|F|0-6:A>G-6:A>G	A/G	2	28613070	NA	NA	NA	NA	NA	NA	NA	GG	AA	AA	AA	GG	AG	AG	GG	AA	NA	AA	AG	AA	AA	AG	AA	AA	AG	AA	AG	AG	AG	AG	AA	AA	GG	AA	AG	AA	AA	AA	GG	GG	AA	GG	GG	AA	AA	AA
14077145|F|0-54:T>C-54:T>C	T/C	2	28619217	NA	NA	NA	NA	NA	NA	NA	CC	TT	TT	TT	CC	TC	TC	CC	TT	TC	TT	TC	TT	TT	TC	TT	TT	TC	TT	TC	TC	TC	TC	TT	TT	CC	TT	TC	TT	TT	TT	NA	CC	TT	TC	CC	TT	TT	TT
100043253|F|0-32:A>G-32:A>G	A/G	2	28624583	NA	NA	NA	NA	NA	NA	NA	GG	AA	AA	AA	AG	AG	AG	AG	AA	AA	AA	AG	AA	AA	AG	AA	AA	AG	AA	AG	AG	AG	AG	AA	AA	GG	AA	AA	AA	AA	AA	AA	AG	AA	AG	AG	AA	AA	AA
14076621|F|0-52:G>T-52:G>T	G/T	2	28646794	NA	NA	NA	NA	NA	NA	NA	TT	GG	GG	GG	TT	GT	GT	TT	GG	GG	GG	GT	GG	GG	GT	GG	GG	GT	GG	GT	GT	GT	GT	GG	GG	TT	GG	GT	GG	GG	GG	TT	TT	GG	TT	TT	GG	GG	GG
14083823|F|0-27:C>T-27:C>T	C/T	2	28668804	NA	NA	NA	NA	NA	NA	NA	TT	CC	CC	CC	TT	CT	CT	TT	CC	CC	CC	CT	CC	CC	CT	CC	CC	CT	CC	CT	CT	CT	CT	CC	CC	TT	CC	CT	CC	CC	CC	NA	TT	CC	TT	TT	CC	CC	CC
14086070|F|0-41:A>G-41:A>G	A/G	2	28704512	NA	NA	NA	NA	NA	NA	NA	AA	AA	AA	AA	AA	AG	AG	AA	AA	AA	GG	AA	AA	GG	AG	GG	AA	AG	GG	AG	AG	AG	AG	GG	AA	AA	GG	AG	AA	GG	GG	NA	AA	GG	AA	AA	AA	AA	AG
100053204|F|0-24:C>T-24:C>T	C/T	2	28707271	NA	NA	NA	NA	NA	NA	NA	CC	TT	TT	TT	CC	CC	CT	CC	TT	TT	CC	CT	TT	CC	CC	CC	TT	CC	CC	CT	CT	CT	CT	CC	TT	CC	CC	CT	TT	CC	CC	CC	CC	CC	CC	CC	TT	TT	CT
100075408|F|0-12:A>T-12:A>T	A/T	2	28710837	NA	NA	NA	NA	NA	NA	NA	TT	AA	AA	AA	TT	AT	AT	TT	AA	AA	AA	AT	AA	AA	AT	AA	AA	AT	AA	AT	AT	AT	AT	AA	AA	TT	AA	AT	AA	AA	AA	NA	TT	AA	TT	TT	AA	AA	AA
100093243|F|0-59:A>G-59:A>G	A/G	2	28714329	NA	NA	NA	NA	NA	NA	NA	AA	GG	GG	GG	AA	AG	AG	AA	GG	AA	AA	AA	AA	AA	AA	AA	AA	AA	AA	AA	AA	AA	AA	AA	AA	AA	AA	AA	AA	AA	AA	AA	AA	AA	AA	AA	AA	AA	AA
100089657|F|0-35:C>A-35:C>A	C/A	2	28776686	NA	NA	NA	NA	NA	NA	NA	AA	CC	CC	CC	AA	CA	CA	AA	CC	NA	CC	CA	CC	CC	CA	CC	CC	CA	CC	CA	CA	CA	CA	CC	CC	AA	CC	CA	CC	CC	CC	NA	AA	CC	AA	AA	CC	CC	CC
14085948|F|0-14:C>T-14:C>T	C/T	2	28887845	NA	NA	NA	NA	NA	NA	NA	TT	CC	CC	CC	CC	CC	CC	CC	CT	CC	CC	CT	CC	CC	CT	CC	CC	CC	CT	CT	CT	CT	CT	CT	CC	TT	CC	CC	CC	CC	CC	CT	CT	CC	CT	CC	CC	CC	CC
14085948|F|0-56:T>C-56:T>C	T/C	2	28887847	NA	NA	NA	NA	NA	NA	NA	CC	TT	TT	TT	TT	TT	TT	TT	TT	TT	TT	TC	TT	TT	TC	TT	TT	TT	TT	TC	TC	TC	TC	TT	TT	CC	TT	TT	TT	TT	TT	TT	TT	TT	TT	TT	TT	TT	TT
100075549|F|0-52:T>C-52:T>C	T/C	2	28999295	NA	NA	NA	NA	NA	NA	NA	TT	CC	CC	CC	TT	TT	TC	TC	TT	TT	TT	TT	TT	TT	TT	TT	TT	TT	TT	TC	TT	TT	TC	TT	TT	TT	TT	TT	TT	TT	TT	TT	TT	TT	TT	TT	TT	TT	TC
100073865|F|0-31:T>C-31:T>C	T/C	2	29131091	NA	NA	NA	NA	NA	NA	NA	TT	CC	CC	CC	TT	TT	TC	TT	TT	TT	TT	TT	TT	TT	TT	TT	TT	TT	TC	TT	TT	TT	TT	TC	TT	TT	TT	TC	TC	TT	TT	TT	TT	TT	TT	TT	TT	TT	TC
14083467|F|0-14:G>A-14:G>A	G/A	2	29131157	NA	NA	NA	NA	NA	NA	NA	GG	GG	GG	GG	GG	GG	GG	GG	GG	GA	GG	GA	GA	GA	GG	GA	GA	GG	GA	GA	GA	GA	GA	GA	GA	GG	GG	GA	GA	GA	GA	GG	GG	GG	GG	GG	GA	GA	GA
100045640|F|0-19:G>A-19:G>A	G/A	2	29480428	NA	NA	NA	NA	NA	NA	NA	GG	GG	GG	GG	GG	GG	GG	GA	GG	GG	GG	GG	GG	GG	GG	GG	GG	GG	GA	GG	GG	GG	GG	GA	GG	GG	GA	GG	GG	GG	GG	AA	GG	GG	GG	GG	GG	GG	GG
100049469|F|0-26:C>G-26:C>G	C/G	2	29548983	NA	NA	NA	NA	NA	NA	NA	CC	GG	GG	GG	CC	CG	CG	CC	GG	CC	GG	CC	CC	CC	CG	CC	CC	CC	CC	CC	CC	CC	CC	CC	CC	CC	GG	CC	CC	CC	CC	CC	CC	GG	CC	CC	CC	CC	CC
14084428|F|0-37:C>T-37:C>T	C/T	2	29587725	NA	NA	NA	NA	NA	NA	NA	CC	TT	TT	TT	TT	CT	TT	TT	TT	CC	TT	CC	CC	CC	CT	CC	CC	CT	CT	CT	CC	CC	CC	CT	CC	CC	TT	CT	CC	CC	CC	TT	CC	TT	CC	TT	CC	CC	CT
100087657|F|0-32:A>G-32:A>G	A/G	2	29593942	NA	NA	NA	NA	NA	NA	NA	AA	GG	GG	GG	AA	AG	AG	AA	GG	AA	GG	AA	AA	AA	AG	AA	AA	AA	AA	AA	AA	AA	AA	AA	AA	AA	GG	AA	AA	AA	AA	AA	AA	GG	AA	AA	AA	AA	AA
14075569|F|0-59:A>G-59:A>G	A/G	2	29652267	NA	NA	NA	NA	NA	NA	NA	GG	AA	AA	AA	AA	AA	AA	AA	AA	GG	AA	GG	GG	GG	AG	GG	GG	AG	AG	GG	GG	GG	GG	AG	GG	GG	AA	AG	GG	GG	GG	AA	GG	AA	GG	AA	GG	GG	GG
100076336|F|0-21:T>C-21:T>C	T/C	2	29741597	NA	NA	NA	NA	NA	NA	NA	CC	CC	CC	CC	TT	TT	TC	TT	TT	CC	TT	CC	CC	TT	TC	TT	CC	TT	TC	TC	CC	CC	TC	TC	CC	CC	TT	TC	CC	TC	TT	TT	TT	TT	TT	TT	CC	TC	TT
100044642|F|0-58:G>A-58:G>A	G/A	2	29757115	NA	NA	NA	NA	NA	NA	NA	GG	AA	AA	AA	GG	GG	GA	GG	GG	GG	GG	GG	GG	GG	GG	GG	GG	GG	GG	GG	GG	GG	GG	GG	GG	AA	GG	GG	GG	GG	GG	GG	GG	GG	GG	GG	GG	GG	GG
100049829|F|0-5:G>C-5:G>C	G/C	2	29860799	NA	NA	NA	NA	NA	NA	NA	GG	GG	GG	GG	GG	GC	GG	GG	CC	NA	CC	GG	GG	GG	GC	GG	GG	GG	GG	GG	GG	GG	GG	GG	GG	GG	CC	GG	GG	GG	GG	GG	GG	CC	GG	GG	GG	GG	GC
100074061|F|0-15:C>T-15:C>T	C/T	2	29860868	NA	NA	NA	NA	NA	NA	NA	CC	CC	CC	CC	CC	CT	CC	CC	TT	CC	TT	CC	CC	CC	CT	CC	CC	CC	CC	CC	CC	CC	CC	CC	CC	CC	TT	CC	CC	CC	CC	CC	CC	CT	CC	CC	CC	CC	TT
14058578|F|0-67:A>T-67:A>T	A/T	2	29863828	NA	NA	NA	NA	NA	NA	NA	AA	AA	AA	AA	AA	AT	AA	AA	TT	AA	TT	AA	AA	AA	AT	AA	AA	AA	AA	AA	AA	AA	AA	AA	AA	AA	TT	AA	AA	AA	AA	AA	AA	TT	AA	AA	AA	AA	AT
100070316|F|0-50:T>A-50:T>A	T/A	2	29924563	NA	NA	NA	NA	NA	NA	NA	TT	TT	TT	TT	TT	TA	TT	TT	AA	NA	AA	TT	TT	TT	TA	TT	TT	TT	TT	TT	TT	TT	TT	TT	TT	TT	AA	TT	TT	TT	TT	TT	TT	AA	TT	TT	TT	TT	TT
100050538|F|0-68:G>A-68:G>A	G/A	2	29943264	NA	NA	NA	NA	NA	NA	NA	GG	GG	GG	GG	GG	GA	GG	GG	AA	GG	GG	GG	GG	GG	GA	GG	GG	GG	GG	GG	GG	GG	GG	GG	GG	GG	GG	GG	GG	GG	GG	GG	GG	GG	GG	GG	GG	GG	GG
100043481|F|0-63:A>G-63:A>G	A/G	2	29947394	NA	NA	NA	NA	NA	NA	NA	AA	AA	AA	AA	AA	AG	AA	AA	GG	AA	AA	AA	AA	AA	AG	AA	AA	AA	AA	AA	AA	AA	AA	AA	AA	AA	AA	AA	AA	AA	AA	AA	AA	AA	AA	AA	AA	AA	AG
14076697|F|0-53:C>A-53:C>A	C/A	2	30034734	NA	NA	NA	NA	NA	NA	NA	AA	CC	CC	CC	CC	CA	CC	CC	CC	CC	CC	CA	CA	CC	CA	CC	CC	CC	CA	CA	AA	AA	CA	CA	CA	AA	CC	AA	CA	CA	CC	CC	CC	CC	CC	AA	CA	AA	AA
100084084|F|0-6:T>G-6:T>G	T/G	2	30221229	NA	NA	NA	NA	NA	NA	NA	TT	TT	TT	TT	TT	TG	TT	TT	GG	TT	GG	TT	TT	TT	TT	TT	TT	TT	TT	TT	TT	TT	TT	TT	TT	TT	GG	TT	TT	TT	TT	TT	TT	GG	TT	TT	TT	TT	TT
100101601|F|0-58:A>G-58:A>G	A/G	2	30250812	NA	NA	NA	NA	NA	NA	NA	AA	AA	AA	AA	AA	AG	AA	AA	GG	AA	GG	AA	AA	AA	AA	AA	AA	AA	AA	AA	AA	AA	AA	AA	AA	AA	GG	AA	AA	AA	AA	AA	AA	GG	AA	AA	AA	AA	AG
14087102|F|0-37:A>G-37:A>G	A/G	2	30486624	NA	NA	NA	NA	NA	NA	NA	AA	GG	GG	GG	AG	AG	AG	AA	GG	GG	GG	AG	GG	GG	AG	GG	GG	AG	AG	AG	AG	AG	AG	AG	GG	AA	GG	GG	GG	GG	GG	AA	GG	GG	GG	AA	GG	GG	GG
100051470|F|0-57:A>G-57:A>G	A/G	2	30627733	NA	NA	NA	NA	NA	NA	NA	AA	AA	AA	AA	AA	AG	AA	AA	AA	AA	GG	AA	AA	AA	AA	AA	AA	AA	AA	AA	AA	AA	AA	AA	AA	AA	AG	AA	AA	AA	AA	AA	AA	AA	AA	AA	AA	AA	AA
100088808|F|0-9:G>A-9:G>A	G/A	2	30753106	NA	NA	NA	NA	NA	NA	NA	GG	AA	AA	AA	GG	GA	GA	GG	AA	GG	AA	GG	GG	GG	GG	GG	GG	GG	GG	GG	GG	GG	GG	GG	GG	GG	GA	GG	GG	GG	GG	GG	GG	GG	GG	GG	GG	GG	GG
100048230|F|0-17:A>C-17:A>C	A/C	2	30763780	NA	NA	NA	NA	NA	NA	NA	AA	CC	CC	CC	AA	AC	AC	AA	CC	AA	CC	AA	AA	AA	AA	AA	AA	AA	AA	AA	AA	AA	AA	AA	AA	AA	AC	AA	AA	AA	AA	AA	AA	AA	AA	AA	AA	AA	AA
100051102|F|0-24:C>G-24:C>G	C/G	2	30765792	NA	NA	NA	NA	NA	NA	NA	CC	GG	GG	GG	CC	CG	CG	CC	GG	CC	GG	CC	CC	CC	CC	CC	CC	CC	CC	CC	CC	CC	CC	CC	CC	CC	CG	CC	CC	CC	CC	CC	CC	CC	CC	CC	CC	CC	CC
14081709|F|0-12:G>T-12:G>T	G/T	2	30770988	NA	NA	NA	NA	NA	NA	NA	GG	TT	TT	TT	GG	GT	GT	GG	TT	GG	TT	GG	GG	GG	GG	GG	GG	GG	GG	GG	GG	GG	GG	GG	GG	GG	TT	GG	GG	GG	GG	GG	GG	NA	GG	GG	GG	GG	GG
100043837|F|0-12:T>G-12:T>G	T/G	2	31050715	NA	NA	NA	NA	NA	NA	NA	TT	TT	TT	TT	TT	TT	TT	TT	TT	NA	TT	TT	TT	TT	TG	GG	TT	TT	TG	TT	TT	TT	TT	TG	TT	TT	TT	TT	TT	TG	TT	TT	GG	TT	GG	TT	TT	TT	TG
100046693|F|0-68:T>G-68:T>G	T/G	2	31234836	NA	NA	NA	NA	NA	NA	NA	TT	TT	TT	TT	TT	TG	TT	TT	TT	TT	TT	TT	TT	TT	TT	TT	TT	TT	TT	TT	TT	TT	TT	TT	TT	TT	TT	TT	TT	TT	TT	TT	TT	TT	TT	TT	TT	TT	TT
100074827|F|0-48:C>T-48:C>T	C/T	2	31566302	NA	NA	NA	NA	NA	NA	NA	CC	CC	CC	CC	CC	CT	CC	CC	TT	TT	CC	CT	TT	TT	CT	TT	TT	CC	CT	CT	CT	CT	CT	CT	TT	CC	TT	CT	TT	TT	TT	CC	TT	CC	TT	CC	TT	TT	TT
100045188|F|0-27:T>A-27:T>A	T/A	2	31609476	NA	NA	NA	NA	NA	NA	NA	TT	TT	TT	TT	TT	TA	TT	TT	AA	AA	TT	TA	AA	AA	TA	AA	AA	TT	TA	TA	TA	TA	TA	TA	AA	TT	AA	AA	AA	AA	AA	TT	AA	TT	AA	AA	AA	AA	AA
14077620|F|0-58:G>A-58:G>A	G/A	2	31689370	NA	NA	NA	NA	NA	NA	NA	GG	GG	GG	GG	GG	GG	GG	GG	GG	AA	GG	GA	AA	AA	GA	AA	AA	GG	GA	GA	GA	GA	GA	GA	AA	GG	AA	AA	AA	AA	AA	GG	AA	GG	AA	AA	AA	AA	GA
14060500|F|0-37:T>A-37:T>A	T/A	2	31766377	NA	NA	NA	NA	NA	NA	NA	TT	TT	TT	TT	TT	TA	TT	TT	AA	AA	TT	TA	AA	AA	TA	AA	AA	TT	TA	TA	TA	TA	TA	TA	AA	TT	AA	TA	AA	AA	AA	TT	TT	TT	TT	TT	AA	TA	TT
14073285|F|0-41:G>A-41:G>A	G/A	2	31866319	NA	NA	NA	NA	NA	NA	NA	GG	GG	GG	GG	GG	GG	GG	GG	GG	GG	GG	GG	GG	GG	GG	GG	GG	GG	GG	GG	GG	GG	GG	GG	GG	GG	NA	GG	GG	GG	GG	GG	GG	GG	GG	GG	GG	GG	GG
14075396|F|0-20:G>A-20:G>A	G/A	2	31866385	NA	NA	NA	NA	NA	NA	NA	GG	GG	GG	GG	GG	GG	GG	GG	GG	GG	GG	GG	GG	GG	GG	GG	GG	GG	GG	GG	GG	GG	GG	GG	GG	GG	NA	GG	GG	GG	GG	GG	GG	GG	GG	GG	GG	GG	GG
14077149|F|0-29:T>C-29:T>C	T/C	2	31887609	NA	NA	NA	NA	NA	NA	NA	CC	CC	CC	CC	CC	CC	CC	CC	CC	CC	CC	CC	CC	CC	CC	CC	CC	CC	CC	CC	CC	CC	CC	CC	CC	CC	CC	CC	CC	CC	CC	CC	CC	CC	CC	CC	CC	CC	CC
100065883|F|0-8:C>T-8:C>T	C/T	2	31965477	NA	NA	NA	NA	NA	NA	NA	CC	CC	CC	CC	CC	CC	CC	CC	CC	NA	CC	CT	TT	TT	CC	CC	TT	CC	CT	CT	CT	CC	CT	CC	TT	CC	CC	CT	TT	CT	TT	CC	CC	CC	CC	CC	TT	TT	CC
14075956|F|0-19:G>A-19:G>A	G/A	2	32128615	NA	NA	NA	NA	NA	NA	NA	AA	AA	AA	AA	AA	AA	AA	AA	GG	AA	AA	AA	AA	AA	GA	AA	AA	AA	GA	AA	AA	AA	AA	GA	AA	AA	AA	AA	AA	AA	AA	AA	AA	AA	AA	AA	AA	AA	AA
14074265|F|0-24:C>A-24:C>A	C/A	2	32159927	NA	NA	NA	NA	NA	NA	NA	CC	CC	CC	CC	CC	CC	CC	CC	AA	CC	CC	CC	CC	CC	CA	CC	CC	CA	CA	CC	CC	CC	CC	CA	CC	CC	CC	CC	CC	CC	CC	CC	AA	CC	AA	CC	CC	CC	CC
14055870|F|0-21:C>T-21:C>T	C/T	2	32612490	NA	NA	NA	NA	NA	NA	NA	CC	CC	CC	CC	CC	CC	CC	CC	CC	TT	CC	CT	TT	TT	CT	CT	TT	CC	CT	CT	CT	CT	CT	CT	TT	CC	CC	CC	TT	CT	TT	CC	CC	CC	CC	CC	TT	CT	TT
100049917|F|0-30:A>T-30:A>T	A/T	2	32625444	NA	NA	NA	NA	NA	NA	NA	AA	AA	AA	AA	AA	AT	AA	AA	AA	TT	AA	TT	TT	TT	AT	AT	TT	AA	AT	AT	AT	AT	AT	AT	TT	AA	AA	AT	TT	AT	TT	AA	AA	AA	AA	AA	TT	AT	AT
14084760|F|0-17:T>A-17:T>A	T/A	2	32748520	NA	NA	NA	NA	NA	NA	NA	TT	TT	TT	TT	TT	TT	TT	TT	AA	AA	TT	TA	AA	AA	TA	TA	AA	TA	AA	TA	TA	TA	TA	AA	AA	AA	TT	TA	AA	TA	AA	TT	AA	TT	AA	AA	AA	TA	TA
14081961|F|0-26:C>A-26:C>A	C/A	2	32748586	NA	NA	NA	NA	NA	NA	NA	AA	AA	AA	AA	AA	AA	AA	AA	CC	CC	AA	CA	CC	CC	CA	CA	CC	CA	CC	CA	CA	CA	CA	CC	CC	CC	AA	CA	CC	CA	CC	AA	CC	AA	CC	CC	CC	CA	CA
14077020|F|0-41:T>A-41:T>A	T/A	2	32762425	NA	NA	NA	NA	NA	NA	NA	AA	AA	AA	AA	AA	AA	AA	AA	TT	TT	AA	TA	TT	TT	TA	TA	TT	TA	TT	TA	TA	TA	TA	TT	TT	TT	AA	TA	TT	TA	TT	AA	TT	AA	TT	TT	TT	TA	TA
14076297|F|0-16:C>G-16:C>G	C/G	2	32768043	NA	NA	NA	NA	NA	NA	NA	GG	GG	GG	GG	GG	GG	GG	GG	CC	CC	GG	CG	CC	CC	CG	CG	CC	CG	CC	CG	CG	CG	CG	CC	CC	CC	GG	CG	CC	CG	CC	CC	GG	GG	GG	CC	CC	CG	GG
14087100|F|0-47:T>C-47:T>C	T/C	2	32771424	NA	NA	NA	NA	NA	NA	NA	CC	CC	CC	CC	CC	CC	CC	CC	TT	TT	CC	TT	TT	TT	TC	TC	TT	TT	TT	TC	TC	TC	TC	TT	TT	TT	CC	TC	TT	TC	TT	TT	CC	CC	CC	TT	TT	TC	CC
100095149|F|0-65:C>A-65:C>A	C/A	2	32771425	NA	NA	NA	NA	NA	NA	NA	CC	CC	CC	CC	CC	CC	CC	CC	AA	NA	CC	CA	AA	AA	CA	CA	AA	CA	AA	CA	CA	CA	CA	AA	AA	AA	CC	CA	AA	CA	AA	AA	CC	CC	CC	AA	AA	CA	CC
14076796|F|0-55:G>A-55:G>A	G/A	2	32847707	NA	NA	NA	NA	NA	NA	NA	AA	GG	GG	GG	AA	GA	GA	GA	AA	GG	GG	GA	GG	GG	GG	GG	GG	AA	GA	GA	GA	GA	GA	GA	GG	AA	GG	GA	GG	GG	GG	GG	AA	GG	AA	GG	GG	GG	AA
14076975|F|0-21:A>G-21:A>G	A/G	2	32999079	NA	NA	NA	NA	NA	NA	NA	GG	GG	GG	GG	GG	GG	GG	GG	GG	AA	GG	AG	GG	AA	GG	AG	GG	GG	AG	AG	GG	AG	AG	AG	AG	GG	GG	AG	GG	AG	AA	GG	GG	GG	GG	GG	GG	AG	AA
14073957|F|0-22:A>G-22:A>G	A/G	2	32999273	NA	NA	NA	NA	NA	NA	NA	AA	AA	AA	AA	AA	AA	AA	AA	AA	GG	AA	AG	AA	GG	AA	AG	AA	AA	AG	AG	AG	AA	AG	AG	AG	AA	AA	AG	AA	AG	GG	AA	AA	AA	AA	AA	AA	AG	GG
100044978|F|0-50:A>G-50:A>G	A/G	2	33026635	NA	NA	NA	NA	NA	NA	NA	AA	AA	AA	AA	AA	AG	AA	AA	AA	AA	AA	AA	AA	AA	AG	AA	AA	AA	AA	AG	AA	AA	AG	AA	AG	AA	AA	AA	AG	AA	AA	AA	AA	AA	AA	AA	AA	AG	AA
100046532|F|0-11:A>G-11:A>G	A/G	2	33051891	NA	NA	NA	NA	NA	NA	NA	AA	AA	AA	AA	AA	AA	AA	AA	AA	GG	AA	AG	AA	GG	AA	GG	AA	AA	AG	AG	AG	AA	AG	AG	GG	AA	AA	AG	AA	GG	GG	AA	AA	AA	AA	AA	AA	GG	GG
14081031|F|0-33:T>G-33:T>G	T/G	2	33052564	NA	NA	NA	NA	NA	NA	NA	GG	GG	GG	GG	GG	GG	GG	GG	GG	TT	GG	TG	GG	TT	GG	TT	GG	GG	TG	TG	GG	GG	TG	TG	TG	GG	GG	TG	GG	TT	TT	GG	GG	GG	GG	GG	GG	TG	TT
14074986|F|0-39:G>A-39:G>A	G/A	2	33087256	NA	NA	NA	NA	NA	NA	NA	GG	GG	GG	GG	GG	GG	GG	GG	GG	GG	GG	GA	AA	GG	GG	GG	AA	GG	GG	GG	GA	GA	GG	GG	GG	GG	GG	GG	AA	GG	GG	GG	GG	GG	GG	GG	AA	GG	GG
14055652|F|0-5:A>T-5:A>T	A/T	2	33120196	NA	NA	NA	NA	NA	NA	NA	AA	AA	AA	AA	AA	AA	AA	AA	AA	NA	AA	AA	AA	AA	AT	AA	AA	AA	AA	AT	AA	AA	AT	AA	AT	AA	AA	AA	AT	AA	AA	AA	AA	AA	AA	AA	AA	AT	NA
14084783|F|0-13:T>C-13:T>C	T/C	2	33121721	NA	NA	NA	NA	NA	NA	NA	CC	CC	CC	CC	CC	CC	CC	CC	CC	TC	CC	TC	CC	CC	TC	CC	CC	CC	CC	TC	CC	CC	TC	CC	TC	CC	CC	CC	TC	CC	CC	CC	CC	CC	CC	CC	CC	TC	TC
14084783|F|0-15:A>G-15:A>G	A/G	2	33121722	NA	NA	NA	NA	NA	NA	NA	GG	GG	GG	GG	GG	GG	GG	GG	GG	AG	GG	AG	GG	GG	AG	GG	GG	GG	GG	AG	GG	GG	AG	GG	AG	GG	GG	GG	AG	GG	GG	GG	GG	GG	GG	GG	GG	AG	AG
14084783|F|0-40:G>C-40:G>C	G/C	2	33121723	NA	NA	NA	NA	NA	NA	NA	CC	CC	CC	CC	CC	CC	CC	CC	CC	GG	CC	GC	CC	CC	GC	CC	CC	CC	CC	GC	CC	CC	GC	CC	GC	CC	CC	CC	GC	CC	CC	CC	CC	CC	CC	CC	CC	GC	GG
14074586|F|0-16:C>T-16:C>T	C/T	2	33123659	NA	NA	NA	NA	NA	NA	NA	CC	CC	CC	CC	CC	CC	CC	CC	CC	TT	CC	CT	CC	CC	CT	CC	CC	CC	CC	CT	CC	CC	CT	CC	CT	CC	CC	CC	CT	CC	CC	CC	CC	CC	CC	CC	CC	CT	TT
14081720|F|0-5:A>G-5:A>G	A/G	2	33146778	NA	NA	NA	NA	NA	NA	NA	AA	AA	AA	AA	AA	AA	AA	AA	AA	GG	AA	AG	AA	AA	AG	AA	AA	AA	AG	AG	AA	AA	AG	AG	AG	AA	AA	AG	AG	AA	AA	AA	AA	AA	AA	AA	AA	AG	GG
14056124|F|0-42:T>C-42:T>C	T/C	2	33150064	NA	NA	NA	NA	NA	NA	NA	TT	TT	TT	TT	TT	TT	TT	TT	TT	TT	TT	TT	TT	TT	TC	TT	TT	TT	TT	TC	TT	TT	TC	TT	TC	TT	TT	TT	TC	TT	TT	TT	TT	TT	TT	TT	TT	TC	TT
14085509|F|0-35:A>T-35:A>T	A/T	2	33154326	NA	NA	NA	NA	NA	NA	NA	AA	AA	AA	AA	AA	AA	AA	AA	AA	TT	AA	AT	AA	AT	AT	AA	AA	AA	AT	AT	AA	AA	AT	AA	AT	AA	AA	AT	AT	AA	AA	AA	AA	AA	AA	AA	AA	AT	TT
14075084|F|0-26:C>T-26:C>T	C/T	2	33172906	NA	NA	NA	NA	NA	NA	NA	CC	TT	TT	TT	CC	CT	CT	CC	CC	TT	CC	CT	CC	CC	CT	CC	CC	CC	CC	CT	CC	CC	CT	CC	CT	CC	CC	CC	CT	CC	CC	TT	CC	CC	CC	CC	CC	CT	TT
14081915|F|0-42:C>T-42:C>T	C/T	2	33207152	NA	NA	NA	NA	NA	NA	NA	CC	CC	CC	CC	CC	CC	CC	CC	CC	CC	CC	CC	CC	CC	CT	CC	CC	CC	CT	CT	CC	CC	CT	CT	CT	CC	CC	CT	CT	CC	CC	CC	CC	CC	CC	CC	CC	TT	CC
14076956|F|0-35:G>A-35:G>A	G/A	2	33210403	NA	NA	NA	NA	NA	NA	NA	GG	GG	GG	GG	GG	GG	GG	GG	GG	AA	GG	GA	GG	GG	GG	GG	GG	GG	GG	GG	GG	GG	GG	GG	GG	GG	GG	GG	GG	GG	GG	GG	GG	GG	GG	GG	GG	GG	GG
14074778|F|0-28:C>T-28:C>T	C/T	2	33237281	NA	NA	NA	NA	NA	NA	NA	CC	CC	CC	CC	CC	CC	CC	CC	CC	CT	CC	CT	CC	CC	CC	CC	CC	CC	CC	CC	CC	CC	CC	CC	CC	CC	CC	CC	CC	CC	CC	CC	CC	CC	CC	CC	CC	CC	TT
14073804|F|0-41:G>A-41:G>A	G/A	2	33237347	NA	NA	NA	NA	NA	NA	NA	GG	GG	GG	GG	GG	GG	GG	GG	GG	AA	GG	GA	GG	GG	GG	GG	GG	GG	GG	GG	GG	GG	GG	GG	GG	GG	GG	GG	GG	GG	GG	GG	GG	GG	GG	GA	GG	GG	AA
14077213|F|0-37:C>A-37:C>A	C/A	2	33313969	NA	NA	NA	NA	NA	NA	NA	CC	CC	CC	CC	CC	CA	CC	CC	CC	AA	CC	CA	AA	CC	CA	CC	AA	CC	CA	CC	CA	CA	CC	CA	CA	CC	AA	CA	AA	CC	CC	CC	AA	CC	AA	CC	AA	AA	CC
14082328|F|0-50:T>C-50:T>C	T/C	2	33325615	NA	NA	NA	NA	NA	NA	NA	TT	TT	TT	TT	TT	TC	TT	TT	CC	TT	TT	TC	TC	TT	TT	TT	CC	CC	TC	TT	TT	TT	TT	TC	TT	CC	TT	TT	TT	TT	TT	TT	CC	CC	CC	TT	CC	TT	TT
100084321|F|0-34:A>T-34:A>T	A/T	2	33360538	NA	NA	NA	NA	NA	NA	NA	AA	AA	AA	AA	AA	AA	AA	AA	AA	AA	AA	AA	AA	AA	AT	AA	AA	AA	AT	AA	AA	AA	AA	AT	AT	AA	AA	AT	AA	AA	AA	AA	AA	AA	AA	AA	AA	TT	AT
14076384|F|0-16:G>T-16:G>T	G/T	2	33451372	NA	NA	NA	NA	NA	NA	NA	GG	GG	GG	GG	GG	GG	GG	GG	GG	GG	GG	GG	GG	GT	GG	GG	GG	GG	GT	GT	GT	GT	GT	GT	GG	GG	GG	GG	GG	GT	GT	GG	GG	GG	GG	GG	GG	GG	GG
14076321|F|0-57:C>T-57:C>T	C/T	2	33628601	NA	NA	NA	NA	NA	NA	NA	CC	CC	CC	CC	CC	CC	CC	CC	CC	TT	CC	CT	CT	TT	CC	TT	CC	CC	CT	CT	CT	CT	CT	CT	CT	CC	CC	CT	TT	TT	TT	CC	CC	CC	CC	CC	CC	CC	CC
14075198|F|0-48:A>G-48:A>G	A/G	2	33630594	NA	NA	NA	NA	NA	NA	NA	AA	AA	AA	AA	AA	AA	AA	AA	AA	GG	AA	AG	AG	GG	AA	GG	AA	AA	AG	AG	AG	AG	AG	AG	AG	AA	AA	AG	GG	GG	GG	AA	AA	AA	AA	AA	AA	AA	AG
14074048|F|0-6:C>A-6:C>A	C/A	2	33632749	NA	NA	NA	NA	NA	NA	NA	CC	CC	CC	CC	CC	CC	CC	CC	CC	NA	CC	CA	CA	AA	CC	AA	CC	CC	CA	CA	CA	CA	CA	CA	CA	CC	CC	CA	AA	AA	AA	CC	CC	CC	CC	CC	CC	CC	CC
14078620|F|0-34:T>C-34:T>C	T/C	2	33646291	NA	NA	NA	NA	NA	NA	NA	TT	TT	TT	TT	TT	TT	TT	TT	TT	TT	TT	TC	TC	CC	TT	CC	TT	TT	TC	TC	TC	TC	TC	TC	TT	TT	TT	CC	CC	CC	CC	TT	TT	TT	TT	TT	TT	TT	TC
14075893|F|0-19:A>G-19:A>G	A/G	2	33679350	NA	NA	NA	NA	NA	NA	NA	AA	AA	AA	AA	AA	AA	AA	AA	AA	GG	AA	AG	AG	GG	AA	GG	AA	AA	AG	AG	AG	AG	AG	AG	AA	AA	AA	AG	GG	GG	GG	AA	AA	AA	AA	AA	AA	AA	AA
14077424|F|0-59:T>A-59:T>A	T/A	2	33700390	NA	NA	NA	NA	NA	NA	NA	TT	TT	TT	TT	TT	TT	TT	TT	TT	AA	TT	TA	TA	AA	TT	AA	TT	TT	TA	TA	TA	TA	TA	TA	TT	TT	TT	TA	AA	AA	AA	TT	TT	TT	TT	TT	TT	TT	TA
14076505|F|0-21:G>A-21:G>A	G/A	2	33737593	NA	NA	NA	NA	NA	NA	NA	GG	GG	GG	GG	GG	GG	GG	GG	GG	AA	GG	GA	GA	AA	GG	AA	GG	GG	GA	GA	GA	GA	GA	GA	GG	GG	GG	GA	AA	AA	AA	GG	GG	GG	GG	GG	GG	GG	GA
14084793|F|0-56:G>T-56:G>T	G/T	2	33738314	NA	NA	NA	NA	NA	NA	NA	TT	TT	TT	TT	TT	TT	TT	TT	TT	GG	TT	GT	GG	GG	GT	GG	GG	TT	GT	GT	GT	GT	GT	GT	GG	TT	TT	GG	GG	GG	GG	TT	TT	TT	TT	TT	GG	GG	GG
100052677|F|0-21:C>T-21:C>T	C/T	2	33779842	NA	NA	NA	NA	NA	NA	NA	CC	CC	CC	CC	CC	CC	CC	CC	CC	CC	CC	CC	CC	CC	CT	CC	CC	CC	CT	CT	CC	CC	CC	CC	TT	CC	CC	CT	CC	CC	CC	CC	CC	CC	CC	CC	CC	TT	CC
14085730|F|0-39:A>G-39:A>G	A/G	2	33825356	NA	NA	NA	NA	NA	NA	NA	AA	AA	AA	AA	AA	AA	AG	AG	AA	AA	AA	AG	AG	AA	AA	GG	GG	AA	AG	AG	AG	AG	AG	AG	AA	AA	AA	AA	AA	GG	AA	AA	AA	AA	AA	AA	GG	AA	GG
100074199|F|0-25:A>G-25:A>G	A/G	2	33875149	NA	NA	NA	NA	NA	NA	NA	AA	AA	AA	AA	AA	AA	AA	AA	AA	GG	AA	AG	AG	GG	AA	AA	AA	AA	AA	AG	AG	AG	AG	AA	AA	AA	AA	AG	GG	AA	GG	AA	AA	AA	AA	AA	AA	AA	AA
100045975|F|0-14:A>G-14:A>G	A/G	3	200268	NA	NA	NA	NA	NA	NA	NA	AA	AA	AA	AG	AA	AA	AA	AA	AA	GG	AA	AG	AG	AA	AA	AA	GG	AA	AA	AA	AG	AG	AA	AA	GG	AA	AG	AG	GG	AA	AA	AA	AA	AA	AA	AA	GG	AG	AA
100070456|F|0-60:G>C-60:G>C	G/C	3	204182	NA	NA	NA	NA	NA	NA	NA	GG	GG	GG	GC	GG	GG	GG	GG	GG	CC	GG	GC	GC	GG	GG	GG	CC	GG	GG	GG	GC	GC	GG	GG	CC	GG	GG	GC	CC	GG	GG	GG	GG	GG	GG	GG	CC	GC	GG
100071323|F|0-61:A>C-61:A>C	A/C	3	275782	NA	NA	NA	NA	NA	NA	NA	AA	AA	AA	AC	AA	AC	AA	AA	AA	NA	AA	AC	AC	AA	AA	AA	CC	AA	AC	AA	AC	AC	AA	AC	CC	NA	AA	AC	CC	AA	AA	AA	AA	AA	AA	AA	CC	CC	AA
100094056|F|0-13:G>A-13:G>A	G/A	3	287154	NA	NA	NA	NA	NA	NA	NA	GG	GG	GG	GA	GG	GG	GG	GG	GG	AA	GG	GA	GA	GG	GG	GG	AA	GG	GA	GG	GA	GA	GG	GA	AA	GG	GG	GA	AA	GG	GG	GG	GG	GG	GG	GG	AA	AA	GG
100051572|F|0-7:C>T-7:C>T	C/T	3	331738	NA	NA	NA	NA	NA	NA	NA	CC	CC	CC	CT	CC	CC	CC	CC	CC	TT	CC	CT	CT	CC	CC	CC	TT	CC	CT	CC	CT	CT	CC	CT	TT	CC	CC	CT	TT	CC	CC	CC	CC	CC	CC	CC	TT	TT	CC
14082341|F|0-40:T>C-40:T>C	T/C	3	399089	NA	NA	NA	NA	NA	NA	NA	TT	TT	TT	TC	TT	TC	TT	TT	TT	CC	TT	TC	TC	CC	TC	CC	CC	TT	TC	TC	TC	TC	TC	TC	CC	CC	TT	TC	CC	CC	CC	CC	TT	TT	TT	TT	CC	CC	CC
100070049|F|0-61:T>G-61:T>G	T/G	3	424513	NA	NA	NA	NA	NA	NA	NA	TT	TT	TT	TG	TT	TG	TT	TT	TT	GG	TT	TG	TG	GG	TG	GG	GG	TT	TG	TG	TG	TG	TG	TG	GG	GG	TT	GG	GG	GG	GG	GG	TT	TT	TT	GG	GG	GG	GG
14074728|F|0-48:A>G-48:A>G	A/G	3	464380	NA	NA	NA	NA	NA	NA	NA	AA	AA	AA	AG	AA	AG	AA	AA	AA	AA	AA	AA	AG	GG	AG	GG	GG	AA	AG	AG	AG	AG	AG	AG	AA	GG	AA	AG	AA	GG	GG	GG	AA	AA	AA	GG	AA	AA	GG
100043583|F|0-48:T>C-48:T>C	T/C	3	477139	NA	NA	NA	NA	NA	NA	NA	TT	TT	TT	TT	TT	TT	TT	TT	TT	CC	TT	TC	TC	TT	TT	TT	TT	TT	TC	TT	TC	TC	TT	TC	CC	TT	TT	TC	CC	TT	TT	TT	TT	TC	TT	TT	CC	CC	TT
100050750|F|0-11:T>C-11:T>C	T/C	3	482465	NA	NA	NA	NA	NA	NA	NA	TT	TT	TT	TT	TT	TT	TT	TT	TT	CC	TT	TC	TC	TT	TT	TT	TT	TT	TC	TT	TC	TC	TT	TC	CC	TT	TT	TC	CC	TT	TT	TT	TT	TT	TT	TT	CC	CC	TT
14073451|F|0-16:G>T-16:G>T	G/T	3	521448	NA	NA	NA	NA	NA	NA	NA	GG	GG	GG	GG	GG	GG	GG	GG	GG	TT	GG	GT	GT	GG	GT	GT	GG	GG	TT	GT	GT	GT	GG	TT	TT	GG	GG	TT	TT	TT	GG	GG	GG	GG	GG	GG	TT	TT	GG
100071791|F|0-66:G>A-66:G>A	G/A	3	534062	NA	NA	NA	NA	NA	NA	NA	GG	GG	GG	GG	GG	GG	GG	GG	GG	GA	GG	GA	GA	GG	GA	GA	GG	GG	GA	GA	GA	GA	GA	GA	AA	GG	GG	GA	AA	AA	GG	GG	GG	GG	GG	GA	AA	GG	GG
14076389|F|0-41:T>C-41:T>C	T/C	3	567364	NA	NA	NA	NA	NA	NA	NA	TT	TT	TT	TT	TT	TT	TT	TT	TT	TT	TT	TT	TT	TT	TT	TT	TT	TT	TC	TC	TT	TT	TC	TC	TT	TT	TT	TT	TT	TT	TT	TT	TT	TT	TT	TT	TT	TT	TT
100066242|F|0-7:G>C-7:G>C	G/C	3	611550	NA	NA	NA	NA	NA	NA	NA	GG	GG	GG	GG	GG	GC	GG	GG	GG	GG	GG	GG	GG	GG	GC	GG	GG	GG	GG	GG	GG	GG	GG	GG	GG	GG	GG	GG	GG	GG	GG	GG	GG	GG	GG	GG	GG	GG	GG
14082665|F|0-66:A>G-66:A>G	A/G	3	642405	NA	NA	NA	NA	NA	NA	NA	AA	AA	AA	AA	AA	AA	AA	AA	AG	AA	AA	AA	AG	AA	AA	AA	AA	GG	AA	AA	AA	AA	AA	AA	AA	AA	AA	AA	AA	AA	AA	AA	AA	AA	AA	AA	AA	AA	AA
14075480|F|0-65:T>C-65:T>C	T/C	3	673125	NA	NA	NA	NA	NA	NA	NA	TT	TT	TT	TT	TT	TT	TT	TT	TT	TT	TT	TT	TC	TT	TT	TT	TT	CC	TT	TT	TT	TT	TT	TT	TT	TT	TT	TT	TT	TT	TT	TT	TT	TT	TT	TT	TT	TT	TT
100094970|F|0-14:C>G-14:C>G	C/G	3	680715	NA	NA	NA	NA	NA	NA	NA	CC	CC	CC	CC	GG	CG	CG	CC	CC	CC	CC	CC	CC	CC	CC	CC	CC	CC	CC	CC	CC	CC	CC	CC	CC	CC	CC	CG	CC	CC	CC	CC	CC	CC	CC	GG	CC	CC	CC
100094100|F|0-19:A>C-19:A>C	A/C	3	689219	NA	NA	NA	NA	NA	NA	NA	CC	CC	CC	CC	AA	AC	AA	CC	AA	NA	CC	CC	AC	CC	CC	CC	CC	AA	CC	CC	CC	CC	CC	CC	CC	CC	CC	AC	CC	CC	CC	CC	CC	CC	CC	AA	CC	CC	AC
100094099|F|0-16:C>T-16:C>T	C/T	3	697203	NA	NA	NA	NA	NA	NA	NA	TT	CC	CC	CT	CC	CC	CC	CC	TT	NA	CC	CT	CT	TT	CT	CT	TT	NA	CT	CT	CT	CT	CT	CT	CC	CC	CC	CC	CC	CC	TT	TT	TT	CC	TT	CC	CC	CT	CC
100048795|F|0-26:C>T-26:C>T	C/T	3	703352	NA	NA	NA	NA	NA	NA	NA	TT	CC	CC	CT	CC	CC	CC	CC	CT	CC	CC	CC	CT	TT	CT	CT	TT	CC	CT	CT	CT	CT	CT	CT	CC	CC	CC	CC	CC	CC	TT	TT	TT	CC	TT	CC	CC	CT	CC
14082515|F|0-57:C>T-57:C>T	C/T	3	747270	NA	NA	NA	NA	NA	NA	NA	TT	CC	CC	CC	CC	CT	CC	CC	CT	CC	CC	CT	CC	CC	CT	CC	CC	CC	CT	CT	CT	CT	CT	CT	CC	TT	CC	CC	CC	CC	CC	CC	TT	CC	TT	CC	CC	CC	CC
100053293|F|0-33:G>A-33:G>A	G/A	3	769781	NA	NA	NA	NA	NA	NA	NA	GG	GG	GG	GG	GG	GG	GG	GG	GG	GG	GG	GG	GG	GG	GG	GG	GG	GG	GG	GG	GG	GG	GG	GG	GG	AA	GG	GG	GG	GG	GG	GG	GG	GG	GG	GG	GG	GG	GG
100050653|F|0-18:C>A-18:C>A	C/A	3	802877	NA	NA	NA	NA	NA	NA	NA	CC	CC	CC	CC	CC	CC	CC	CC	CA	NA	CC	CA	CA	CC	CA	CA	CC	CC	CA	CC	CA	CA	CA	CA	AA	AA	CC	AA	AA	AA	CC	CC	CC	CC	CC	CC	AA	CA	CA
100043298|F|0-67:G>T-67:G>T	G/T	3	802943	NA	NA	NA	NA	NA	NA	NA	GG	GG	GG	GG	GG	GG	GG	GG	GG	TT	GG	GT	GT	GG	GT	GT	GG	GG	GT	GG	GT	GT	GT	GT	GT	NA	GG	TT	TT	TT	GG	GG	GG	GG	GG	GG	TT	GT	GT
100054303|F|0-10:G>A-10:G>A	G/A	3	899207	NA	NA	NA	NA	NA	NA	NA	GG	GG	GG	GG	GG	GG	GG	GG	GG	AA	GG	AA	GA	GG	GA	GA	GG	GG	GA	GA	GA	GA	GG	GA	AA	GG	GG	AA	GA	AA	GG	GG	GG	GG	GG	GG	AA	GA	GG
14079846|F|0-6:G>A-6:G>A	G/A	3	901789	NA	NA	NA	NA	NA	NA	NA	GG	GG	GG	GG	GG	GA	GG	GG	GG	GG	GG	GG	GG	GG	GG	GG	GG	GG	GG	GG	GG	GG	GG	GG	GG	GG	GG	GG	GG	GG	GG	GG	GG	GG	GG	GG	GG	GG	GA
100066083|F|0-12:C>A-12:C>A	C/A	3	947009	NA	NA	NA	NA	NA	NA	NA	CC	CC	CC	CC	CC	CC	CC	CC	CC	AA	CC	CA	CA	CC	CA	CA	CC	CC	CA	CA	CA	CA	CA	CA	AA	CC	CC	CA	CA	AA	CC	CC	CC	CC	CC	CC	AA	CA	CA
100087921|F|0-26:C>T-26:C>T	C/T	3	947039	NA	NA	NA	NA	NA	NA	NA	CC	CC	CC	CC	CC	CC	CC	CC	CC	CT	CC	CT	CT	CC	CT	CT	CC	CC	CT	CT	CT	CT	CT	CT	TT	CC	CC	CT	CT	TT	CC	CC	CC	CC	CC	CC	TT	CT	CT
100043542|F|0-24:T>C-24:T>C	T/C	3	980637	NA	NA	NA	NA	NA	NA	NA	TT	TT	TT	TT	TT	TT	TT	TT	TT	CC	TT	TC	TC	TT	TC	TC	TT	TT	TC	TC	TC	TC	TT	TC	CC	TT	TT	CC	TC	CC	TT	TT	TT	TT	TT	TT	CC	TC	TC
100072393|F|0-66:T>G-66:T>G	T/G	3	1018578	NA	NA	NA	NA	NA	NA	NA	TT	TT	TT	TT	GG	TG	TG	TT	TT	TT	TT	TT	TT	TT	TT	TT	TT	TT	TT	TT	TT	TT	TT	TT	TT	TT	TT	TT	TT	TT	TT	GG	TT	TT	TT	TT	TT	TT	TT
100070834|F|0-24:T>G-24:T>G	T/G	3	1032743	NA	NA	NA	NA	NA	NA	NA	TT	TT	TT	TT	TG	TG	TG	TG	TT	TT	TT	TT	TT	TT	TT	TT	TT	TG	TT	TT	TT	TT	TT	TT	TT	TT	TT	TT	TT	TT	TT	TT	TT	TT	TT	TT	TT	TT	TT
100070835|F|0-34:C>T-34:C>T	C/T	3	1032744	NA	NA	NA	NA	NA	NA	NA	CC	CC	CC	CC	TT	CT	CT	CT	CC	CC	CC	CC	CC	CC	CC	CC	CC	CT	CC	CC	CC	CC	CC	CC	CC	CC	CC	CC	CC	CC	CC	CC	CC	CC	CC	CC	CC	CC	CC
14074600|F|0-49:T>C-49:T>C	T/C	3	1061775	NA	NA	NA	NA	NA	NA	NA	TT	TT	TT	TT	TT	TT	TT	TT	TC	TT	TT	TT	TC	TT	TT	TT	TT	TT	TT	TT	TT	TT	TT	TT	TT	TT	TT	TC	TT	TT	TT	TT	TT	TT	TT	CC	TT	TT	TT
14076819|F|0-8:C>T-8:C>T	C/T	3	1068041	NA	NA	NA	NA	NA	NA	NA	CC	TT	TT	CT	NA	TT	TT	CC	CC	CC	CC	CC	CC	CC	CT	CC	CC	NA	CC	CC	CC	CC	CC	CC	CC	CC	CC	CC	CC	CC	CC	NA	CC	TT	CC	CC	CC	CC	CC
14077131|F|0-57:C>T-57:C>T	C/T	3	1072861	NA	NA	NA	NA	NA	NA	NA	CT	CC	CC	CC	TT	CT	CT	CC	CT	CC	CC	CC	CT	CC	CC	CC	CC	TT	CC	CC	CC	CC	CC	CC	CC	CC	CC	CT	CC	CC	CC	TT	CC	CC	CC	TT	CC	CC	CC
14075844|F|0-57:A>G-57:A>G	A/G	3	1095302	NA	NA	NA	NA	NA	NA	NA	AA	AA	AA	AA	NA	AG	AA	AA	AA	GG	AA	AG	AA	AA	AA	AA	AA	GG	AA	AA	AA	AA	AA	AA	AA	AA	AA	AG	AA	AA	AA	GG	AA	AA	AA	AA	AG	AG	AA
14075000|F|0-28:A>C-28:A>C	A/C	3	1095368	NA	NA	NA	NA	NA	NA	NA	AA	AA	AA	AA	CC	AC	AC	AA	AC	AA	AA	AA	AA	AA	AA	AA	AA	CC	AA	AA	AA	AA	AA	AA	AA	AA	AA	AA	AA	AA	AA	CC	AA	AA	AA	AA	AA	AA	AA
14077429|F|0-36:A>G-36:A>G	A/G	3	1118010	NA	NA	NA	NA	NA	NA	NA	AA	AA	AA	AA	GG	AG	AG	AA	AG	AA	AA	AA	AG	AA	AA	AA	AA	AA	AA	AA	AA	AA	AA	AA	AA	AA	AA	AA	AA	AA	AA	AA	AA	AA	AA	AA	AA	AA	AG
14076801|F|0-8:G>A-8:G>A	G/A	3	1124916	NA	NA	NA	NA	NA	NA	NA	GG	GG	GG	GA	GG	GA	GG	GG	GG	GG	AA	GA	GA	GG	GA	GA	AA	GG	AA	GA	GA	GA	GA	AA	AA	GG	AA	GA	GA	AA	GG	GG	GG	GG	GG	AA	GA	GG	GA
14074072|F|0-7:A>G-7:A>G	A/G	3	1140941	NA	NA	NA	NA	NA	NA	NA	AA	AA	AA	AG	AA	AG	AA	AA	AG	AA	GG	AG	GG	AA	AG	AG	GG	GG	AG	AA	AG	AG	AG	AG	GG	AA	GG	AG	AG	GG	AA	GG	AA	AA	AA	GG	AG	AA	GG
14082096|F|0-45:C>A-45:C>A	C/A	3	1153308	NA	NA	NA	NA	NA	NA	NA	CC	CC	CC	CC	CC	CC	CC	CC	CC	CC	CC	CC	CC	AA	CC	CA	CC	CC	CA	CA	CC	CC	CA	CA	CC	CC	CC	CC	CA	CC	AA	CC	CC	CC	CC	CC	CC	CA	CC
14076048|F|0-42:T>C-42:T>C	T/C	3	1224325	NA	NA	NA	NA	NA	NA	NA	TT	TT	TT	TT	TT	TT	TT	TT	TT	TT	TT	TT	TC	TT	TT	TT	TT	TT	TT	TT	TT	TT	TT	TT	TT	TT	TT	TT	TT	TT	TT	TT	TT	TT	TT	TT	TT	TT	TC
14080269|F|0-10:T>G-10:T>G	T/G	3	1229322	NA	NA	NA	NA	NA	NA	NA	TT	TT	TT	TT	TT	TT	TT	TT	TT	TT	TT	TT	TG	TT	TT	TT	TT	TT	TT	TT	TT	TT	TT	TT	TT	TT	TT	TT	TT	TT	TT	TT	TT	TT	TT	TT	TT	TT	TT
14077500|F|0-48:T>C-48:T>C	T/C	3	1244490	NA	NA	NA	NA	NA	NA	NA	TT	TT	TT	TC	TT	TT	TT	TT	TT	CC	CC	TC	TC	CC	TC	CC	CC	TT	TC	TC	TC	TC	TC	TC	CC	TT	CC	TC	CC	CC	CC	TT	TT	TT	TT	TT	CC	CC	TC
14074178|F|0-10:A>C-10:A>C	A/C	3	1350586	NA	NA	NA	NA	NA	NA	NA	AA	AA	AA	AA	AA	AA	AA	AA	AC	AA	AA	AA	AA	AA	AA	AA	AA	AA	AA	AA	AA	AA	AA	AA	AA	AA	AA	AA	AA	AA	AA	CC	AA	AA	AA	AA	AA	AA	AC
100053726|F|0-63:A>C-63:A>C	A/C	3	1421148	NA	NA	NA	NA	NA	NA	NA	AA	CC	CC	CC	AA	AC	AC	CC	AA	AA	CC	AA	AC	AA	AC	AA	AA	CC	AA	AC	AA	AA	AC	AA	AA	AA	CC	AC	AC	AA	AA	AA	AA	CC	AA	CC	AA	AA	CC
14076067|F|0-38:C>A-38:C>A	C/A	3	1435711	NA	NA	NA	NA	NA	NA	NA	AA	CC	CC	CC	AA	CA	CA	CC	CA	CC	CC	CA	CC	CC	CA	CC	CC	CC	CA	CA	CA	CA	CA	CA	CC	AA	CC	CC	CC	CC	CC	AA	AA	CC	AA	CC	CC	CC	CC
14057881|F|0-62:C>T-62:C>T	C/T	3	1462242	NA	NA	NA	NA	NA	NA	NA	CC	CC	CC	CT	CC	CC	CC	CC	CC	TT	CC	CT	CT	TT	CT	TT	TT	CC	CT	CT	CT	CT	CT	CT	TT	CC	CC	CT	TT	TT	TT	CC	CC	CC	CC	CC	TT	TT	CC
14083841|F|0-11:A>G-11:A>G	A/G	3	1507075	NA	NA	NA	NA	NA	NA	NA	AA	GG	GG	GG	AA	AG	AG	GG	AA	GG	GG	AG	AG	GG	AG	GG	GG	AA	AG	AG	AG	AG	AG	AG	GG	AA	GG	AG	GG	GG	GG	AA	AA	GG	AA	AA	GG	GG	AG
14087525|F|0-44:C>G-44:C>G	C/G	3	1548145	NA	NA	NA	NA	NA	NA	NA	CC	GG	GG	GG	CC	CG	CG	GG	CC	GG	GG	CG	CG	GG	CG	GG	GG	CC	CG	CG	CG	CG	CG	CG	GG	GG	GG	CG	GG	GG	GG	CC	CC	GG	CC	CC	GG	GG	CG
14073938|F|0-28:C>G-28:C>G	C/G	3	1558870	NA	NA	NA	NA	NA	NA	NA	CC	GG	GG	GG	CC	CG	CG	GG	CC	NA	GG	CG	CG	GG	CG	GG	GG	CC	CG	CG	CG	CG	CG	CG	GG	GG	GG	CG	GG	GG	GG	CC	CC	GG	CC	CC	GG	GG	CG
14084868|F|0-15:T>C-15:T>C	T/C	3	1598893	NA	NA	NA	NA	NA	NA	NA	TT	CC	CC	TC	TT	TC	TC	CC	TT	TT	CC	TT	TC	TT	TC	TT	TT	TT	TT	TC	TT	TT	TC	TT	TT	TT	CC	TC	TT	TT	TT	TT	TT	CC	TT	TT	TT	TT	TC
14079104|F|0-20:G>A-20:G>A	G/A	3	1598959	NA	NA	NA	NA	NA	NA	NA	GG	AA	AA	AA	GG	GA	GA	AA	GG	AA	AA	GA	GA	AA	GA	AA	AA	GG	GA	GA	GA	GA	GA	GA	AA	GG	AA	GA	AA	AA	AA	GG	GG	AA	GG	GG	AA	AA	GA
100070864|F|0-48:C>G-48:C>G	C/G	3	1600189	NA	NA	NA	NA	NA	NA	NA	CC	CC	CC	CC	CC	CC	CC	CC	CC	GG	CC	CG	CG	GG	CG	GG	GG	CC	CG	CG	CG	CG	CG	CG	GG	CC	CC	CG	GG	GG	GG	CC	CC	CC	CC	CC	GG	GG	CC
100043637|F|0-24:C>T-24:C>T	C/T	3	1601245	NA	NA	NA	NA	NA	NA	NA	CC	CC	CC	CC	CC	CC	CC	CC	CC	CC	CC	CC	CC	CC	CC	CC	CC	CC	CC	CC	CC	CC	CC	CC	CC	TT	CC	CC	CC	CC	CC	CC	CC	CC	CC	CC	CC	CC	CC
14082903|F|0-35:T>A-35:T>A	T/A	3	1640998	NA	NA	NA	NA	NA	NA	NA	TT	AA	AA	AA	TT	TA	TA	AA	TA	TA	AA	TA	TA	AA	TA	AA	AA	AA	TA	TA	TA	TA	TA	TA	AA	AA	AA	TA	AA	AA	AA	TT	TT	AA	TT	TT	AA	AA	AA
100046722|F|0-10:G>A-10:G>A	G/A	3	1923638	NA	NA	NA	NA	NA	NA	NA	GG	GG	GG	GG	GG	GG	GG	GG	GG	AA	GG	GA	GG	AA	GA	AA	AA	GG	GA	GA	GA	GA	GA	GA	AA	GG	GG	GA	AA	AA	AA	GG	GG	GG	GG	GG	AA	AA	GG
14076202|F|0-30:A>G-30:A>G	A/G	3	1976677	NA	NA	NA	NA	NA	NA	NA	AA	AA	AA	AA	AA	AG	AA	AA	AG	GG	AA	AG	AG	GG	AG	AG	GG	GG	AG	AG	AG	AG	AG	AG	GG	AA	AA	AG	GG	GG	GG	GG	AA	AA	AA	AA	GG	GG	GG
100051536|F|0-57:G>C-57:G>C	G/C	3	1982364	NA	NA	NA	NA	NA	NA	NA	GG	GG	GG	GG	GG	GG	GG	GG	GG	CC	GG	CC	GC	CC	GC	CC	CC	GG	GC	GC	GC	GC	GC	GC	CC	GG	GG	GC	CC	CC	CC	GG	GG	GG	GG	GG	CC	CC	GG
100045438|F|0-40:C>T-40:C>T	C/T	3	2068579	NA	NA	NA	NA	NA	NA	NA	CC	CC	CC	CC	CC	CT	CC	CC	CC	TT	CC	CT	CC	TT	CT	TT	CC	CC	CT	CT	CT	CT	CT	CT	CC	CC	CC	CT	CC	TT	TT	CC	CC	CC	CC	CC	CT	CT	CC
100044580|F|0-39:T>G-39:T>G	T/G	3	2104525	NA	NA	NA	NA	NA	NA	NA	TT	TT	TT	TT	TT	TG	TT	TT	TT	NA	TT	TG	TG	GG	TG	GG	GG	TT	TG	TG	TG	TG	TG	TG	GG	GG	TT	TG	GG	GG	GG	GG	TT	TT	TT	TT	GG	GG	TG
100042414|F|0-37:A>G-37:A>G	A/G	3	2171705	NA	NA	NA	NA	NA	NA	NA	AA	AA	AA	AA	AA	AA	AA	AA	AA	NA	AA	AA	AA	GG	AA	GG	AA	AA	AG	AG	AA	AG	AG	AG	NA	AA	AA	AG	AA	GG	GG	AA	AA	AA	AA	AA	AA	GG	AA
100050472|F|0-48:G>A-48:G>A	G/A	3	2191517	NA	NA	NA	NA	NA	NA	NA	GG	GG	GG	GG	GG	GG	GG	GG	GG	GG	GG	GG	GG	AA	GA	AA	GG	GG	GA	GA	GG	GG	GA	GA	GG	GG	GG	AA	GG	AA	AA	GG	GG	GG	GG	GG	GA	AA	GG
100044289|F|0-43:T>G-43:T>G	T/G	3	2201798	NA	NA	NA	NA	NA	NA	NA	TT	TT	TT	TT	TT	TT	TT	TT	TT	GG	TT	TG	TG	TT	TT	TT	GG	TT	TT	TG	TG	TG	TG	TT	TG	TT	TT	TT	GG	TT	TT	TT	TT	TT	TT	TT	TG	TT	TT
100070126|F|0-45:A>G-45:A>G	A/G	3	2223764	NA	NA	NA	NA	NA	NA	NA	AA	AA	AA	AA	AA	AA	AA	AA	AA	GG	AA	GG	AG	AA	AA	AA	GG	AA	AA	AG	AG	AG	AG	AA	AG	AA	AA	AA	GG	AA	AA	AA	AA	AA	AA	AA	AG	AA	AA
100044718|F|0-38:A>G-38:A>G	A/G	3	2272606	NA	NA	NA	NA	NA	NA	NA	GG	AA	AA	AA	AA	AA	AA	AA	AG	AA	AA	AG	AA	AA	AA	AA	AA	AA	AA	AG	AG	AG	AG	AG	AA	GG	AA	AA	AA	AA	AA	GG	AA	AA	AA	AA	AA	AA	AA
100071405|F|0-22:G>A-22:G>A	G/A	3	2306362	NA	NA	NA	NA	NA	NA	NA	AA	GG	GA	GG	GG	GG	GG	GG	GG	AA	GG	AA	GA	AA	GA	AA	AA	GG	GA	GA	AA	AA	GA	GA	AA	AA	GG	GA	AA	AA	AA	AA	GG	GG	GG	GG	AA	AA	GG
100075924|F|0-34:C>T-34:C>T	C/T	3	2343249	NA	NA	NA	NA	NA	NA	NA	TT	CC	CC	CC	CC	CC	CC	CC	CC	CC	CC	CT	CC	CC	CC	CC	CC	CC	CC	CT	CT	CT	CT	CC	CC	TT	CC	CC	CC	CC	CC	TT	CC	CC	CC	CC	CC	CC	CC
100047158|F|0-7:G>T-7:G>T	G/T	3	2438740	NA	NA	NA	NA	NA	NA	NA	GG	GG	GG	GG	GG	GG	GG	GG	GG	NA	GG	GG	GG	TT	GT	TT	GG	GG	GT	GT	GT	GT	GT	GT	GG	GG	GG	GT	GG	TT	TT	GG	GG	GG	GG	GG	GT	GT	GG
100043716|F|0-12:T>C-12:T>C	T/C	3	2442964	NA	NA	NA	NA	NA	NA	NA	CC	TT	TT	TT	TT	TT	TT	TT	TT	TT	TT	TC	TT	TT	TT	TT	TT	CC	TT	TC	TC	TC	TC	TT	TT	CC	TT	TT	TT	TT	TT	CC	TT	TT	TT	TT	TT	TT	CC
100080227|F|0-9:T>G-9:T>G	T/G	3	2486327	NA	NA	NA	NA	NA	NA	NA	TT	TT	TT	TT	TT	TT	TT	TT	TT	GG	TT	TT	TT	GG	TG	GG	TT	TT	TG	TG	TG	TG	TG	TG	TT	TT	TT	TG	TG	GG	GG	TT	TT	TT	TT	TT	TG	TG	TT
14076998|F|0-15:A>G-15:A>G	A/G	3	2546676	NA	NA	NA	NA	NA	NA	NA	GG	AG	AA	AA	AA	AA	AA	AG	AG	AA	AA	AG	AG	AA	AG	AA	AA	GG	AA	AG	AG	AG	AG	AA	AA	GG	AG	AA	AA	AA	AA	GG	GG	AA	GG	GG	AA	AA	GG
100075804|F|0-9:A>G-9:A>G	A/G	3	2547598	NA	NA	NA	NA	NA	NA	NA	AG	AA	AA	AA	AA	AA	AA	AA	AA	AA	AA	AG	AG	AA	AG	AA	AA	AG	AA	AG	AG	AG	AG	AA	AA	AG	AA	AA	AA	AA	AA	AG	AG	AA	AG	AG	AA	AA	AA
100066139|F|0-21:G>A-21:G>A	G/A	3	2558887	NA	NA	NA	NA	NA	NA	NA	AA	GG	GG	GG	GG	GA	GG	GG	GA	AA	AA	AA	AA	AA	GA	AA	AA	AA	GA	GA	AA	AA	GA	GA	AA	AA	AA	AA	AA	AA	AA	AA	AA	AA	AA	AA	AA	AA	AA
14082913|F|0-14:T>C-14:T>C	T/C	3	2611945	NA	NA	NA	NA	NA	NA	NA	TT	CC	CC	CC	TT	TC	TC	TT	TT	CC	TT	TC	TC	CC	TC	CC	CC	TT	TC	TC	TC	TC	TC	TC	CC	TT	TT	TC	CC	CC	CC	TT	TT	TT	TT	TT	CC	CC	TC
100052375|F|0-14:G>T-14:G>T	G/T	3	2618484	NA	NA	NA	NA	NA	NA	NA	GG	GG	GG	GG	GG	GG	GG	GG	GG	GG	GG	GG	GG	TT	GT	TT	GG	GG	GT	GT	GT	GT	GT	GT	GG	GG	GG	GT	GG	TT	TT	GG	GG	GG	GG	GG	GT	GT	GG
100064709|F|0-15:C>T-15:C>T	C/T	3	2625304	NA	NA	NA	NA	NA	NA	NA	CC	CC	CC	CC	CC	CC	CC	CC	CC	CC	CC	CC	CC	TT	CT	TT	CC	CC	CT	CT	CT	CT	CT	CT	CC	CC	CC	CT	CC	TT	TT	CC	CC	CC	CC	CC	CT	CT	CC
14074434|F|0-44:T>C-44:T>C	T/C	3	2706551	NA	NA	NA	NA	NA	NA	NA	TT	TT	TT	TT	TT	TT	TT	TT	TC	TT	TT	TT	TC	TT	TT	TT	TT	CC	TT	TT	TC	TT	TT	TT	TT	TT	TT	TC	TT	TT	TT	TT	TT	TT	TT	CC	TT	TT	TC
14055917|F|0-61:C>T-61:C>T	C/T	3	2766713	NA	NA	NA	NA	NA	NA	NA	CC	CC	CC	CC	CC	CC	CC	CC	CC	CC	CC	TT	CT	TT	CT	TT	TT	CC	CT	CT	CT	CT	CT	CT	TT	CC	CC	TT	TT	TT	TT	CC	CC	CC	CC	CC	TT	TT	CC
100042491|F|0-11:T>C-11:T>C	T/C	3	2939108	NA	NA	NA	NA	NA	NA	NA	TT	TT	TT	TT	TT	TT	TT	TT	TT	TT	TT	TT	TT	TT	TC	CC	TT	TT	TC	TC	TT	TT	TC	TC	TT	TT	TT	TC	TT	CC	TT	TT	TT	TT	TT	TT	TT	CC	TT
14077639|F|0-28:T>A-28:T>A	T/A	3	3001811	NA	NA	NA	NA	NA	NA	NA	AA	TT	TT	TT	TT	TT	TT	TT	AA	TT	TT	TA	TA	TT	AA	TT	TT	AA	TA	TA	TA	TA	TA	TA	TT	AA	TT	TA	TT	TT	TT	AA	AA	TT	AA	AA	TT	TT	TA
14077257|F|0-18:T>A-18:T>A	T/A	3	3026153	NA	NA	NA	NA	NA	NA	NA	AA	TT	TT	TT	TT	TA	TT	TT	AA	TA	TT	TA	TA	TT	TA	TT	TT	AA	TA	TA	TA	TA	TA	TA	TT	AA	TT	TA	TT	TT	TT	AA	AA	TT	AA	AA	TT	TT	TA
14073324|F|0-24:T>C-24:T>C	T/C	3	3391050	NA	NA	NA	NA	NA	NA	NA	TT	TT	TT	TT	TT	TT	TT	TT	TT	CC	TT	TC	TC	TT	TC	CC	CC	TT	TC	TC	TC	TC	TC	TC	CC	TT	TT	TC	CC	CC	TT	TT	TT	TT	TT	TT	CC	CC	TC
14074073|F|0-33:A>G-33:A>G	A/G	3	3412087	NA	NA	NA	NA	NA	NA	NA	AA	AA	AA	AA	AA	AG	AA	AA	AA	GG	AA	AG	AG	GG	AA	AA	GG	AA	AG	AG	AG	AG	AG	AG	GG	AA	AA	AG	AG	AA	GG	AA	AA	AA	AA	AA	GG	GG	AA
14076859|F|0-39:T>A-39:T>A	T/A	3	3627879	NA	NA	NA	NA	NA	NA	NA	TT	TT	TT	TT	TT	TT	TT	TT	TT	TT	TT	TT	TT	TT	TT	TA	TT	TT	TA	TA	TA	TA	TA	TA	TT	TT	TT	TT	TT	TA	TT	TT	TT	TT	TT	TT	TT	TT	TA
100081070|F|0-21:T>C-21:T>C	T/C	3	3636938	NA	NA	NA	NA	NA	NA	NA	TT	TT	TT	TT	TT	TC	TT	TT	TT	TT	TT	TT	TT	CC	TT	TT	NA	TT	TT	TC	TT	TT	TC	TT	NA	TT	TC	TT	TT	TT	CC	TT	TT	TT	TT	TT	NA	NA	TT
14073627|F|0-67:G>A-67:G>A	G/A	3	3754356	NA	NA	NA	NA	NA	NA	NA	GG	GG	GG	GG	GG	GG	GG	GG	GG	GG	GG	GA	GG	AA	GG	GA	GG	GG	GA	GA	GA	GA	GA	GA	GG	GG	GG	GG	GA	AA	AA	GG	GG	GG	GG	GG	GG	GG	GA
100047192|F|0-54:G>C-54:G>C	G/C	3	3834246	NA	NA	NA	NA	NA	NA	NA	GG	GG	GG	GG	GG	GC	GG	GG	GC	CC	GG	GC	GC	GG	GC	GC	CC	GG	GC	GC	GC	GC	GC	GC	CC	GG	GC	CC	CC	GC	GG	GG	GG	GG	GG	GG	CC	CC	GG
100066609|F|0-11:G>T-11:G>T	G/T	3	3915127	NA	NA	NA	NA	NA	NA	NA	TT	GG	GG	GG	GG	GG	GG	GG	GG	GG	GG	GT	GG	GG	GG	GG	GG	GT	GG	GT	GT	GT	GT	GG	GG	GG	GG	GG	GG	GG	GG	GG	GG	GG	GG	GG	GG	GG	GG
100066522|F|0-9:T>G-9:T>G	T/G	3	3949138	NA	NA	NA	NA	NA	NA	NA	TT	TT	TT	TT	TT	TT	TT	TT	TT	TG	TT	TG	TG	NA	TT	TG	GG	TT	TG	TG	TG	TG	TG	TG	GG	TT	TT	TG	GG	TG	NA	TT	TT	TT	TT	TT	GG	GG	TT
100083906|F|0-23:A>G-23:A>G	A/G	3	3997928	NA	NA	NA	NA	NA	NA	NA	AA	AA	AA	AA	AA	AA	AA	AA	AA	NA	AA	GG	AG	GG	AG	AG	GG	AA	AG	AG	AG	AG	AG	AG	GG	AA	AA	AG	GG	GG	GG	AA	AA	AA	AA	AA	GG	GG	AA
100050281|F|0-66:C>A-66:C>A	C/A	3	4008775	NA	NA	NA	NA	NA	NA	NA	CC	CA	CC	CC	CC	CC	CC	CC	CC	AA	CC	CA	CA	CC	CC	CA	AA	CC	CA	CA	CA	CA	CA	CA	AA	CC	CC	AA	AA	CA	CC	CC	CC	CC	CC	CC	AA	AA	CA
100070031|F|0-17:C>A-17:C>A	C/A	3	4139542	NA	NA	NA	NA	NA	NA	NA	CC	CC	CC	CC	CC	CA	CC	CC	CA	CA	CC	CA	CA	AA	CA	CA	AA	CC	CA	CA	CA	CA	CA	CA	AA	CC	CC	CA	AA	AA	AA	CC	CC	CC	CC	CC	AA	AA	CA
100072373|F|0-38:T>C-38:T>C	T/C	3	4259836	NA	NA	NA	NA	NA	NA	NA	TT	TT	TT	TT	TT	TT	TT	TT	TT	NA	TT	CC	TC	NA	TT	CC	CC	TT	TC	TC	TC	TC	TC	TC	CC	TT	TT	TC	CC	TC	NA	TT	TT	TT	TT	TT	CC	CC	TC
100051455|F|0-9:A>G-9:A>G	A/G	3	4284517	NA	NA	NA	NA	NA	NA	NA	AA	AA	AA	AA	AA	AA	AA	AA	AA	GG	AA	AG	AG	GG	AA	GG	GG	AA	AG	AG	AG	AG	AG	AG	GG	AA	AA	AG	GG	AG	GG	AA	AA	AA	AA	AA	GG	GG	AG
100074271|F|0-44:T>A-44:T>A	T/A	3	4386766	NA	NA	NA	NA	NA	NA	NA	TT	TT	TT	TT	TT	TT	TT	TT	TT	TT	TT	TT	TT	TT	TA	TT	TT	TT	TT	TT	TT	TT	TT	TT	TT	TA	TT	TT	TT	TT	TT	AA	AA	TT	AA	TT	TT	TT	TT
100072441|F|0-62:G>A-62:G>A	G/A	3	4449075	NA	NA	NA	NA	NA	NA	NA	GG	GG	GG	GG	GG	GG	GG	GG	GG	GG	GG	GG	GG	AA	GG	GA	GG	GG	GG	GA	GG	GG	GA	GG	GG	GG	GG	GG	GG	GG	AA	GG	GG	GG	GG	GG	GA	GG	GA
100045612|F|0-57:G>C-57:G>C	G/C	3	4479490	NA	NA	NA	NA	NA	NA	NA	GG	GG	GG	GG	GG	GG	GG	GG	GG	GG	GG	GG	GG	CC	GG	GC	GG	GG	GG	GC	GG	GG	GC	GG	GC	GG	GG	GG	GG	GG	CC	GG	GG	GG	GG	GG	GG	GG	GG
100048357|F|0-12:C>T-12:C>T	C/T	3	4490264	NA	NA	NA	NA	NA	NA	NA	CC	CC	CC	CC	CC	CC	CC	CC	CC	CC	CC	CC	CC	TT	CC	TT	CC	CC	CT	CT	CT	CC	CT	CT	CT	CC	CC	CT	CC	CT	TT	CC	CC	CC	CC	CC	CT	TT	CC
100075833|F|0-35:G>T-35:G>T	G/T	3	4501197	NA	NA	NA	NA	NA	NA	NA	GG	GG	GG	GG	GG	GG	GG	GG	GG	GG	GG	GG	GG	TT	GG	TT	GG	GG	GT	GT	GT	GT	GT	GT	GT	GG	GG	GT	GG	GT	TT	GG	GG	GG	GG	GG	GT	TT	GG
14076803|F|0-52:C>A-52:C>A	C/A	3	4525706	NA	NA	NA	NA	NA	NA	NA	CC	CC	CC	CC	CC	CC	CC	CC	CC	CC	CC	CC	CC	AA	CC	CA	CC	CC	CC	CA	CC	CC	CA	CC	CA	CC	CC	CC	CC	CC	AA	CC	CC	CC	CC	CC	CC	CC	CC
100043256|F|0-61:A>G-61:A>G	A/G	3	4580956	NA	NA	NA	NA	NA	NA	NA	AA	AA	AA	AA	AA	AA	AA	AA	AA	AA	AA	AG	AA	AA	AA	AG	AA	AA	AG	AA	AG	AG	AG	AG	AA	AA	AA	AA	AG	AG	AA	AA	AA	AA	AA	AA	GG	AA	AA
100070601|F|0-13:A>G-13:A>G	A/G	3	4635999	NA	NA	NA	NA	NA	NA	NA	AA	AA	AA	AA	AA	AG	AA	AA	AA	NA	AA	AA	AG	GG	AA	GG	GG	AA	AG	AG	AG	AG	AG	AG	GG	AA	AA	AG	GG	AA	GG	GG	AA	AA	AA	AA	NA	GG	GG
14078806|F|0-33:G>A-33:G>A	G/A	3	4666779	NA	NA	NA	NA	NA	NA	NA	GG	GG	GG	GG	GG	GG	GG	GG	GG	GG	GG	GG	GG	AA	GG	AA	AA	GG	GA	GA	GA	GG	GA	GA	GA	GG	GG	GG	GG	GA	AA	GG	GG	GG	GG	GG	GA	GG	GG
100050163|F|0-31:A>T-31:A>T	A/T	3	4666829	NA	NA	NA	NA	NA	NA	NA	AA	AA	AA	AA	AA	AA	AA	AA	AA	AA	AA	AA	AA	TT	AA	TT	TT	AA	AT	AT	AT	AT	AT	AT	AT	AA	AA	AA	AA	AT	TT	AA	AA	AA	AA	AA	AT	AA	AA
14076952|F|0-23:G>A-23:G>A	G/A	3	4699147	NA	NA	NA	NA	NA	NA	NA	GG	AA	AA	AA	AA	AA	AA	AA	AA	GG	AA	GG	GA	GG	AA	GG	GG	GA	GA	GG	GG	GG	GG	GA	GG	AA	AA	GA	GG	AA	GG	GG	AA	AA	AA	AA	GG	GG	GG
100045289|F|0-25:G>C-25:G>C	G/C	3	4781475	NA	NA	NA	NA	NA	NA	NA	GG	GG	GG	GG	GG	GG	GG	GG	GG	NA	GG	GG	GG	CC	GG	CC	CC	GG	GG	GC	GG	GG	GC	GG	GC	GG	GG	GG	GG	GG	CC	GG	GG	GG	GG	GG	GG	GG	GG
100074911|F|0-63:T>A-63:T>A	T/A	3	4809294	NA	NA	NA	NA	NA	NA	NA	TT	TT	TT	TT	TT	TT	TT	TT	TT	AA	TT	TT	TA	TT	TT	TT	TT	TT	TT	TT	TA	TA	TT	TT	TA	TT	TT	TA	TA	TT	TT	TT	TT	TT	TT	TT	TT	AA	TT
14079050|F|0-28:G>A-28:G>A	G/A	3	4809360	NA	NA	NA	NA	NA	NA	NA	AA	GG	GG	GG	GG	GG	GG	GG	GG	GG	GG	GA	GG	AA	GA	AA	AA	GA	GA	AA	GA	GA	AA	GA	GA	GG	GG	GG	GG	AA	AA	AA	GG	GG	GG	GG	GA	GG	AA
100083630|F|0-61:C>A-61:C>A	C/A	3	4810224	NA	NA	NA	NA	NA	NA	NA	CC	CC	CC	CC	CC	CC	CC	CC	CC	AA	CC	CC	CA	NA	CC	CC	NA	CC	CC	CC	CA	CA	CC	CC	AA	CC	CC	CA	CA	CC	NA	CC	CC	CC	CC	CC	CC	AA	CC
14079093|F|0-37:G>C-37:G>C	G/C	3	4820935	NA	NA	NA	NA	NA	NA	NA	CC	GG	GG	GG	GG	GG	GG	GG	GG	GG	GG	CC	GG	GG	GG	GG	GG	GC	GG	GC	GC	GC	GC	GG	GG	GG	GG	GG	GG	GG	GG	CC	GG	GG	GG	GG	GG	GG	GG
100042980|F|0-67:A>G-67:A>G	A/G	3	4919904	NA	NA	NA	NA	NA	NA	NA	AA	AA	AA	AA	AA	AA	AA	AA	AA	AA	AA	AA	AA	GG	AA	AG	AA	AA	AA	AG	AA	AA	AG	AG	AG	NA	AA	AA	AA	AA	GG	AA	AA	AA	AA	AA	AA	AA	AA
100072952|F|0-49:C>T-49:C>T	C/T	3	4931049	NA	NA	NA	NA	NA	NA	NA	TT	CC	CC	CC	TT	CT	CT	CT	TT	NA	TT	CT	CT	CC	CT	CC	CC	TT	CT	CT	CT	CT	CT	CT	CC	TT	TT	CT	CC	CC	CC	TT	TT	TT	TT	TT	CC	CC	CC
100053378|F|0-21:T>G-21:T>G	T/G	3	4966383	NA	NA	NA	NA	NA	NA	NA	TT	GG	GG	GG	TT	TG	TG	TT	TT	TT	TT	TT	TT	TT	TG	TT	TT	TT	TT	TG	TT	TT	TG	TT	TT	TT	TT	TT	TT	TT	NA	TT	TT	TT	TT	TT	TT	TT	TT
100052984|F|0-51:A>T-51:A>T	A/T	3	4966449	NA	NA	NA	NA	NA	NA	NA	AA	AA	AA	AA	AA	AA	AA	AA	AA	NA	AA	AA	AA	TT	AA	AT	AA	AA	AA	AT	AA	AA	AT	AA	AT	AA	AA	AA	AA	AA	TT	AA	AA	AA	AA	AA	AA	AA	AA
14076698|F|0-51:G>A-51:G>A	G/A	3	4974075	NA	NA	NA	NA	NA	NA	NA	GG	AA	AA	AA	GG	GA	GA	GG	GG	GG	AA	GA	GG	AA	GA	AA	GG	GG	AA	GA	GA	GA	GA	AA	GA	GG	AA	GG	GA	AA	AA	GG	GG	AA	GG	GG	GA	GG	AA
14073760|F|0-36:T>C-36:T>C	T/C	3	5003206	NA	NA	NA	NA	NA	NA	NA	TT	CC	CC	CC	TT	TC	TC	TT	TT	CC	CC	TC	TC	CC	TC	CC	CC	TT	CC	TC	TC	TC	TC	CC	CC	TT	CC	TT	CC	CC	CC	TT	TT	CC	TT	TT	CC	TT	CC
14058223|F|0-49:A>T-49:A>T	A/T	3	5099067	NA	NA	NA	NA	NA	NA	NA	AA	AA	AA	AA	AA	AA	AA	AA	AA	AA	AA	AA	AA	TT	AA	AT	AA	AA	AA	AT	AA	AA	AT	AA	AA	AA	AA	AA	AA	AA	TT	AA	AA	AA	AA	AA	AA	AA	AA
100043483|F|0-25:A>C-25:A>C	A/C	3	5116083	NA	NA	NA	NA	NA	NA	NA	AA	AA	AA	AA	AA	AA	AA	AA	AA	AA	AA	AA	AA	CC	AA	AC	AA	AA	AA	AC	AA	AA	AC	AA	AA	AA	AA	AA	AA	AA	CC	AA	AA	AA	AA	AA	AA	AA	AA
100053191|F|0-19:T>C-19:T>C	T/C	3	5128856	NA	NA	NA	NA	NA	NA	NA	TT	TT	TC	TT	TT	TT	TT	TT	TT	TT	TT	TC	TT	TT	TC	TC	TT	TT	TC	TC	TT	TC	TC	TC	TT	TT	TT	TT	TT	CC	TT	TT	TT	TT	TT	TT	TT	TT	TT
100081136|F|0-38:C>G-38:C>G	C/G	3	5182734	NA	NA	NA	NA	NA	NA	NA	CC	CC	CC	CC	CC	CC	CC	CC	CC	CC	CC	CC	CC	GG	CC	CG	CC	CC	CC	CG	CC	CC	CG	CC	CC	CC	CC	CC	CC	CC	GG	CC	CC	CC	CC	CC	CC	CC	CC
14056241|F|0-65:C>T-65:C>T	C/T	3	5200937	NA	NA	NA	NA	NA	NA	NA	CC	CC	CC	CC	CC	CC	CC	CC	CC	CC	CC	CC	CC	TT	CC	CT	CC	CC	CC	CT	CC	CC	CT	CC	CC	CC	CC	CC	CC	CC	TT	CC	CC	CC	CC	CC	CC	CC	CC
100065468|F|0-14:A>G-14:A>G	A/G	3	5319535	NA	NA	NA	NA	NA	NA	NA	AA	AA	AA	AA	AA	AG	AA	AA	AA	AA	AA	AA	AA	GG	AA	AG	AA	AA	AA	AG	AA	AA	AG	AA	AG	AA	AA	AA	AA	AA	GG	AA	AA	AA	AA	AA	AA	AA	AA
14075963|F|0-24:C>T-24:C>T	C/T	3	5406887	NA	NA	NA	NA	NA	NA	NA	CC	TT	TT	TT	CC	CT	CT	CT	CC	TT	TT	CT	CT	CC	CT	CT	TT	CC	CT	CT	CT	CT	CT	CT	TT	CC	TT	CT	TT	CC	CC	TT	TT	TT	TT	CC	TT	TT	TT
14084209|F|0-15:C>T-15:C>T	C/T	3	5406953	NA	NA	NA	NA	NA	NA	NA	CC	TT	TT	TT	CC	CT	CT	CT	CC	CT	TT	CT	CT	CC	CT	CT	TT	CC	CT	CT	CT	CT	CT	CT	TT	CC	TT	CT	TT	CC	CC	TT	TT	TT	TT	CC	TT	TT	TT
14075072|F|0-44:A>T-44:A>T	A/T	3	5414685	NA	NA	NA	NA	NA	NA	NA	TT	AA	AT	AA	TT	AT	AT	AT	TT	AA	AA	AT	AT	AA	AA	AA	AA	TT	AT	AT	AT	AT	AT	AT	AA	TT	AA	AT	AA	AA	AA	AA	AA	AA	AA	TT	AA	AA	AA
14073806|F|0-49:T>A-49:T>A	T/A	3	5459821	NA	NA	NA	NA	NA	NA	NA	AA	TT	TT	TT	AA	TA	TA	AA	AA	TT	TT	TA	TA	TT	TA	TT	TT	TA	TA	TA	TA	TA	TA	TA	TA	AA	TT	TA	TT	TT	TT	TT	AA	TT	AA	AA	TT	TT	TT
14075990|F|0-44:G>T-44:G>T	G/T	3	5563142	NA	NA	NA	NA	NA	NA	NA	TT	GG	GG	GG	TT	GT	GT	GT	TT	GG	GG	GT	GT	GG	GT	GG	GG	GT	GT	GT	GT	GT	GT	GT	GG	TT	GG	GT	GG	GG	GG	TT	TT	GG	TT	TT	GG	GG	GG
14083557|F|0-11:A>G-11:A>G	A/G	3	5619763	NA	NA	NA	NA	NA	NA	NA	GG	AA	AA	AA	GG	AG	AG	GG	GG	NA	AA	AG	AG	AA	AG	AA	AA	AG	AG	AG	AG	AG	AG	AG	AA	GG	AA	AG	AA	AA	AA	GG	GG	AA	GG	GG	AA	AA	AA
14076540|F|0-50:C>T-50:C>T	C/T	3	5657053	NA	NA	NA	NA	NA	NA	NA	TT	CC	CC	CC	TT	CT	CT	CT	TT	CC	CC	CC	CT	CC	CT	CC	CC	CT	CT	CT	CT	CT	CT	CT	CC	TT	CC	CT	CC	CC	CC	TT	TT	CC	TT	TT	CC	CC	CC
100042248|F|0-46:A>G-46:A>G	A/G	3	5667649	NA	NA	NA	NA	NA	NA	NA	GG	AA	AA	AA	GG	AG	AG	AG	GG	AA	AA	AG	AG	AA	AG	AA	AA	GG	AA	AG	AG	AG	AG	AA	AA	GG	AA	AG	AA	AA	AA	GG	GG	AA	GG	GG	AA	AA	AA
14076696|F|0-38:G>A-38:G>A	G/A	3	5712029	NA	NA	NA	NA	NA	NA	NA	GG	AA	AA	AA	GG	GA	GA	GA	GG	AA	AA	AA	GA	AA	GA	AA	AA	GG	GA	GA	GA	GA	GA	AA	GA	GG	GA	AA	AA	AA	AA	GG	GG	AA	GG	GG	AA	AA	AA
14084094|F|0-27:A>G-27:A>G	A/G	3	5730819	NA	NA	NA	NA	NA	NA	NA	GG	AA	AA	AA	GG	AG	AG	AG	GG	NA	AA	AG	AG	AA	AG	AA	AA	GG	AA	AG	AG	AG	AG	AA	AA	GG	AA	AA	AA	AA	AA	GG	GG	AA	GG	GG	AA	AA	AA
14076940|F|0-41:T>A-41:T>A	T/A	3	5734180	NA	NA	NA	NA	NA	NA	NA	AA	TT	TT	TT	AA	TA	TA	TA	AA	TT	TT	TA	TA	TT	TA	TT	TT	AA	TT	TA	TA	TA	TA	TT	TT	AA	TT	TA	TT	TT	TT	AA	AA	TT	AA	AA	TT	TT	TA
100090035|F|0-23:C>T-23:C>T	C/T	3	5961565	NA	NA	NA	NA	NA	NA	NA	CC	CC	CC	CC	CC	CC	CC	CC	CC	CC	CC	CC	CC	CC	CT	CC	CC	CC	CT	CT	CC	CC	CT	CT	CT	CC	CC	CC	CC	CC	CC	CC	CC	CC	CC	CC	CC	CC	TT
14083982|F|0-19:G>A-19:G>A	G/A	3	5961631	NA	NA	NA	NA	NA	NA	NA	GG	GG	GG	GG	AA	GA	GA	GA	GG	GG	GG	GG	GG	GG	GG	GG	GG	GG	GG	GG	GG	GG	GG	GG	GG	GG	GG	GG	GG	GG	GG	GG	GG	GG	GG	GG	GG	GG	GG
14077480|F|0-14:G>T-14:G>T	G/T	3	5973225	NA	NA	NA	NA	NA	NA	NA	TT	TT	TT	TT	GG	GT	GT	GT	TT	TT	TT	TT	TT	TT	GT	TT	TT	GT	GT	GT	TT	TT	GT	GT	GT	TT	TT	TT	TT	TT	TT	TT	TT	TT	TT	TT	TT	TT	GG
14076945|F|0-46:G>A-46:G>A	G/A	3	5974729	NA	NA	NA	NA	NA	NA	NA	GG	GA	GG	GG	AA	GA	GA	GA	GG	GG	GG	GG	GG	GG	GA	GG	GG	GA	GG	GG	GG	GG	GG	GG	GG	GG	GG	GG	GG	GG	GG	GG	GG	GG	GG	GG	GG	GG	GG
14074751|F|0-59:T>G-59:T>G	T/G	3	6037437	NA	NA	NA	NA	NA	NA	NA	TT	TT	TT	TT	TT	TT	TT	TT	TT	TT	TT	TT	TT	TT	TG	TT	TT	TG	TG	TG	TT	TT	TG	TG	TG	TT	TT	TT	TT	TT	TT	TT	TT	TT	TT	TT	TT	TT	GG
14073549|F|0-16:A>G-16:A>G	A/G	3	6095368	NA	NA	NA	NA	NA	NA	NA	GG	GG	GG	GG	GG	GG	GG	GG	GG	NA	GG	GG	GG	GG	AG	GG	GG	AG	AG	AG	GG	GG	GG	AG	GG	GG	GG	GG	GG	GG	GG	GG	AA	GG	AA	GG	GG	GG	AG
100072994|F|0-27:C>T-27:C>T	C/T	3	6124131	NA	NA	NA	NA	NA	NA	NA	TT	CC	CC	CC	TT	CT	CT	CT	TT	CC	CC	CT	CT	CC	CT	CC	CC	TT	CT	CT	CT	CT	CT	CT	CC	TT	CC	CC	CC	CC	CC	TT	TT	CC	TT	TT	CC	CC	CT
14073433|F|0-43:T>C-43:T>C	T/C	3	6130867	NA	NA	NA	NA	NA	NA	NA	TC	CC	CC	CC	TC	TC	TC	TC	TT	NA	CC	TC	TC	CC	TC	CC	CC	TT	TC	TC	TC	TC	TC	TC	CC	TT	CC	CC	CC	TC	CC	TT	TT	CC	TT	TT	CC	CC	TC
100042921|F|0-60:G>A-60:G>A	G/A	3	6130933	NA	NA	NA	NA	NA	NA	NA	AA	GG	GG	GG	AA	GG	GA	GA	AA	AA	GG	AA	AA	GG	GA	GG	AA	AA	GA	AA	GA	AA	GA	GA	AA	AA	GG	GA	AA	GG	GG	AA	AA	GG	AA	AA	AA	GG	AA
14074269|F|0-6:G>A-6:G>A	G/A	3	6132199	NA	NA	NA	NA	NA	NA	NA	GG	AA	AA	AA	GG	GA	GA	GA	GG	NA	AA	GG	GG	AA	GA	AA	NA	GG	GA	GA	GA	GA	GA	GA	AA	GG	AA	GA	AA	AA	AA	GG	GG	AA	GG	GG	NA	AA	GG
14078118|F|0-12:C>A-12:C>A	C/A	3	6136970	NA	NA	NA	NA	NA	NA	NA	CC	AA	AA	AA	CC	CA	CA	CA	CC	AA	AA	CA	CA	AA	CA	AA	AA	CC	CA	CA	CA	CA	CA	CA	AA	CC	AA	CA	AA	AA	AA	CC	CC	AA	CC	CC	AA	AA	CA
100053254|F|0-17:C>A-17:C>A	C/A	3	6259614	NA	NA	NA	NA	NA	NA	NA	CC	CC	CC	CC	CC	CC	CC	CC	CC	AA	CC	CA	CA	CC	CC	CC	AA	CC	CC	CA	CA	CA	CA	CC	CA	CC	CC	CC	CA	CC	CC	CC	CC	CC	CC	CC	AA	CC	CA
100047267|F|0-38:G>A-38:G>A	G/A	3	6429140	NA	NA	NA	NA	NA	NA	NA	GG	GG	GG	GG	GG	GG	GG	GG	GG	NA	GG	GA	GA	GG	GA	GG	AA	GG	GG	GA	GA	GA	GA	GG	AA	GG	GG	GG	AA	GG	GG	GG	GG	GG	GG	GG	AA	GG	AA
14057481|F|0-13:A>G-13:A>G	A/G	3	6460160	NA	NA	NA	NA	NA	NA	NA	AA	AA	AA	AA	AA	AA	AA	AA	AA	GG	AA	AG	AG	AA	AA	AA	GG	AA	AA	AG	AG	AG	AG	AA	AG	AA	AA	AA	AG	AA	AA	AA	AA	AA	AA	AA	GG	AA	AG
100082220|F|0-14:G>C-14:G>C	G/C	3	6460335	NA	NA	NA	NA	NA	NA	NA	GG	GG	GG	GG	GG	GG	GG	GG	GG	CC	GG	GC	GC	GG	GG	GG	CC	GG	GG	GC	GC	GC	GC	GG	GC	GG	GG	GG	GC	GG	GG	GG	GG	GG	GG	GG	CC	GG	GC
14077992|F|0-48:T>C-48:T>C	T/C	3	6529899	NA	NA	NA	NA	NA	NA	NA	TT	CC	CC	CC	TT	TC	TC	TC	NA	CC	CC	TC	CC	CC	TC	CC	CC	TT	CC	TC	TC	TC	TC	CC	CC	NA	CC	CC	CC	CC	CC	CC	TT	CC	TT	NA	CC	CC	CC
14077335|F|0-18:T>A-18:T>A	T/A	3	6632378	NA	NA	NA	NA	NA	NA	NA	TT	AA	AA	AA	TT	TA	TA	TT	TT	AA	AA	TA	TA	TT	TT	TT	AA	TT	TT	TA	TA	TA	TA	TT	TA	TT	TA	TT	TA	TT	TT	TT	TT	TT	TT	TT	AA	TT	AA
100045302|F|0-8:C>T-8:C>T	C/T	3	6675319	NA	NA	NA	NA	NA	NA	NA	CC	CC	CC	CC	CC	CC	CC	CC	TT	CC	CC	CC	CT	CC	CC	CC	CC	CT	CC	CC	CC	CC	CC	CC	CC	TT	CC	CT	CC	CC	CC	CC	CC	CC	CC	TT	CC	CC	CC
100051115|F|0-48:G>A-48:G>A	G/A	3	6704277	NA	NA	NA	NA	NA	NA	NA	AA	GG	GG	GG	AA	GA	GA	GA	AA	NA	GG	GA	GA	GG	GA	GG	GG	AA	GA	GA	GA	GA	GG	GA	GG	AA	GG	GA	GG	GG	GG	GG	AA	GG	AA	AA	GG	GG	GG
14082283|F|0-28:G>T-28:G>T	G/T	3	6733618	NA	NA	NA	NA	NA	NA	NA	TT	GG	GG	GG	TT	GT	GT	GT	TT	GG	GG	GT	GT	GG	GT	GG	GG	TT	GG	GT	GT	GT	GT	GG	GG	TT	GG	GT	GG	GG	GG	GG	TT	GG	TT	TT	GG	GG	GG
14074222|F|0-49:G>C-49:G>C	G/C	3	6735831	NA	NA	NA	NA	NA	NA	NA	CC	GG	GG	GG	CC	GC	GC	GC	CC	GG	GG	GC	GC	GG	GC	GG	GG	CC	GG	GC	GC	GC	GC	GG	GG	CC	GG	GC	GG	GG	GG	GG	CC	GG	CC	CC	GG	GG	GG
14084998|F|0-63:A>G-63:A>G	A/G	3	6782693	NA	NA	NA	NA	NA	NA	NA	AA	AA	AA	AA	AA	AA	AA	AA	AA	AA	AA	AA	AA	AA	AA	AA	AA	AA	AA	AA	AA	AA	AA	AA	AA	AA	AA	AA	AA	AA	AA	AA	AA	AA	AA	AA	AA	AA	AA
14079941|F|0-13:G>A-13:G>A	G/A	3	6787364	NA	NA	NA	NA	NA	NA	NA	AA	AA	AA	AA	AA	AA	AA	AA	AA	AA	AA	AA	AA	AA	AA	AA	AA	AA	AA	AA	AA	AA	AA	AA	AA	AA	AA	AA	AA	AA	AA	AA	AA	AA	AA	AA	AA	AA	AA
14077602|F|0-34:A>G-34:A>G	A/G	3	6859178	NA	NA	NA	NA	NA	NA	NA	AA	AA	AA	AA	AA	AA	AA	AA	AA	GG	AA	AG	AG	AA	AA	AA	GG	AA	AG	AG	AG	AG	AG	AG	GG	AA	AA	AA	GG	AA	AA	AA	AA	AA	AA	AA	GG	AA	GG
14078997|F|0-7:C>T-7:C>T	C/T	3	6868883	NA	NA	NA	NA	NA	NA	NA	TT	CC	CC	CC	CC	CC	CC	CC	TT	CC	CC	CT	CT	CC	CT	CC	CC	TT	CC	CT	CT	CT	CT	CC	CC	TT	CC	CT	CC	CC	CC	CC	TT	CC	TT	TT	CC	CC	CC
14087190|F|0-21:A>G-21:A>G	A/G	3	6884699	NA	NA	NA	NA	NA	NA	NA	AA	AA	AA	AA	AA	AA	AA	AA	AA	AA	AA	AA	AA	AA	AA	AA	AA	AA	AG	AA	AA	AA	AA	AG	AA	AA	AA	AA	AA	AA	AA	AA	AA	AA	AA	AA	AA	AA	AA
14056921|F|0-66:G>A-66:G>A	G/A	3	6954221	NA	NA	NA	NA	NA	NA	NA	GG	GG	GG	GG	GG	GG	GG	GG	GG	AA	GG	AA	GA	GG	GG	GG	AA	GG	GG	GG	GA	GA	GG	GG	GA	GG	GG	GG	AA	GG	GG	NA	GG	GG	GG	GG	AA	GG	GG
100043970|F|0-8:A>C-8:A>C	A/C	3	6966947	NA	NA	NA	NA	NA	NA	NA	CC	AA	AA	AA	AA	AA	AA	AA	CC	AA	AA	AC	AC	AA	AC	AA	AA	CC	AA	AC	AC	AC	AC	AA	AA	CC	AA	AC	AA	AA	AA	AA	CC	AA	CC	CC	AA	AA	AA
14073571|F|0-60:T>C-60:T>C	T/C	3	6967013	NA	NA	NA	NA	NA	NA	NA	TT	CC	CC	CC	CC	CC	CC	CC	TT	CC	CC	TC	TC	CC	TC	CC	CC	TT	TC	TC	TC	TC	TC	TC	CC	TT	TC	TC	CC	CC	CC	TT	TT	CC	TT	TT	CC	CC	CC
100083773|F|0-11:G>C-11:G>C	G/C	3	6975176	NA	NA	NA	NA	NA	NA	NA	CC	GG	GG	GG	GG	GG	GG	GG	CC	CC	GG	CC	CC	GG	GC	GG	CC	CC	GG	GC	GC	GC	GC	GG	CC	CC	GG	GG	CC	GG	GG	GG	CC	GG	CC	CC	CC	GG	GG
14085744|F|0-18:A>G-18:A>G	A/G	3	6975267	NA	NA	NA	NA	NA	NA	NA	AA	AA	AA	AA	AA	AA	AA	AA	AA	AA	AA	AA	AA	AA	AA	AA	AA	AA	AA	AA	AA	AA	AA	AA	AA	AA	AA	AA	AA	AA	AA	GG	AA	AA	AA	AA	AA	AA	AA
14081806|F|0-6:C>T-6:C>T	C/T	3	6976919	NA	NA	NA	NA	NA	NA	NA	CT	TT	TT	TT	TT	TT	TT	TT	CT	TT	TT	CT	CT	TT	CT	TT	TT	CT	TT	CT	CT	CT	CT	TT	TT	CT	TT	CT	TT	TT	TT	CC	CT	TT	CT	CT	TT	TT	TT
14079329|F|0-27:T>G-27:T>G	T/G	3	6986424	NA	NA	NA	NA	NA	NA	NA	GG	TT	TT	TT	TT	TT	TT	TT	GG	TT	TT	TG	TG	TT	TG	TT	TT	GG	TG	TG	TG	TG	TG	TG	TT	GG	TT	TG	TT	TT	TT	GG	GG	TT	GG	GG	TT	TT	TT
14076011|F|0-52:A>T-52:A>T	A/T	3	7005284	NA	NA	NA	NA	NA	NA	NA	AA	TT	TT	TT	TT	TT	TT	TT	AA	AA	TT	AA	AA	TT	AT	TT	AA	AA	AT	AT	AA	AT	AT	AT	AA	AA	TT	AT	AA	TT	TT	AA	AA	TT	AA	AA	AA	TT	TT
14082709|F|0-45:T>C-45:T>C	T/C	3	7063329	NA	NA	NA	NA	NA	NA	NA	TT	CC	CC	CC	CC	CC	CC	CC	TT	TT	CC	TT	TT	TT	TC	TC	TT	TC	TC	TC	TC	TC	TC	TC	TT	TT	CC	TC	TT	CC	TT	TT	TT	CC	TT	TT	TT	CC	CC
100071576|F|0-57:T>C-57:T>C	T/C	3	7090645	NA	NA	NA	NA	NA	NA	NA	TT	TT	TT	TT	TT	TT	TT	TT	TT	CC	TT	TC	TC	CC	TT	TC	CC	TT	TC	TC	TC	TC	TC	TC	CC	TT	TT	TT	CC	TT	CC	CC	TT	TT	TT	TT	CC	TT	TT
14079372|F|0-8:C>T-8:C>T	C/T	3	7105947	NA	NA	NA	NA	NA	NA	NA	CC	CC	CC	CC	CC	CC	CC	CC	CC	TT	CC	CT	CT	CC	CC	CC	TT	CC	CC	CC	CT	CT	CC	CC	TT	CC	CC	CC	TT	CC	CC	CC	CC	CC	CC	CC	TT	CC	CC
14079476|F|0-9:T>A-9:T>A	T/A	3	7149479	NA	NA	NA	NA	NA	NA	NA	TT	TT	TT	TT	TT	TT	TT	TT	TT	TT	TT	TT	TT	TT	TT	TT	TT	TT	TA	TT	TT	TT	TT	TA	TT	TT	TT	TT	TT	TT	TT	AA	TT	TT	TT	TT	TT	TT	TT
14081626|F|0-36:G>T-36:G>T	G/T	3	7149519	NA	NA	NA	NA	NA	NA	NA	GG	GG	GG	GG	GG	GG	GG	GG	GG	NA	GG	GG	GG	GG	GG	GG	GG	GG	GT	GG	GG	GG	GG	GT	GG	GG	GG	GG	GG	GG	GG	TT	GG	GG	GG	GG	GG	GG	GG
14076375|F|0-44:A>G-44:A>G	A/G	3	7308926	NA	NA	NA	NA	NA	NA	NA	AA	GG	GG	GG	AA	AG	AG	AG	AA	NA	GG	AA	AA	GG	AG	GG	AA	AA	AG	AG	AG	AG	AG	AG	AA	AA	GG	AG	AA	GG	GG	AA	AA	GG	AA	AA	AA	GG	AA
14076242|F|0-9:T>A-9:T>A	T/A	3	7312441	NA	NA	NA	NA	NA	NA	NA	TT	TT	TT	TT	TT	TA	TT	TT	TT	AA	TT	TA	TA	TT	TT	TT	AA	TA	TA	TA	TA	TA	TA	TA	AA	TT	TT	TT	AA	TT	TT	TT	TT	TT	TT	TT	AA	TT	AA
14087229|F|0-51:T>A-51:T>A	T/A	3	7367577	NA	NA	NA	NA	NA	NA	NA	TT	TT	TT	TT	TT	TT	TT	TT	TT	TA	TT	TA	TA	TT	TT	TT	TA	TT	TT	TA	TA	TA	TA	TT	AA	TT	TT	TT	TA	TT	TT	TT	TT	TT	TT	TT	TA	TT	TT
14081835|F|0-57:G>A-57:G>A	G/A	3	7374216	NA	NA	NA	NA	NA	NA	NA	GG	GA	AA	AA	GG	GA	GA	GA	GG	AA	AA	GA	GA	AA	GA	AA	AA	GA	GA	GA	GA	GA	GA	AA	AA	GA	AA	GA	AA	GA	GA	GG	GG	AA	GG	GG	AA	AA	AA
100092795|F|0-9:C>T-9:C>T	C/T	3	7437949	NA	NA	NA	NA	NA	NA	NA	CC	CC	CC	CC	CC	CT	CC	CC	CC	TT	CC	CT	CT	CC	CC	CC	TT	CC	CC	CT	CT	CT	CT	CC	TT	CC	CC	CC	TT	CC	CC	CC	CC	CC	CC	CC	TT	CC	TT
14074878|F|0-53:C>G-53:C>G	C/G	3	7471158	NA	NA	NA	NA	NA	NA	NA	CC	GG	GG	GG	CC	CG	CG	CG	CC	GG	GG	CG	CG	GG	CG	GG	GG	CC	GG	CG	CG	CG	CG	GG	GG	CC	GG	CG	GG	GG	GG	CC	CC	GG	CC	CC	GG	GG	GG
100070266|F|0-6:A>G-6:A>G	A/G	3	7471757	NA	NA	NA	NA	NA	NA	NA	AA	AA	AA	AA	AA	AA	AA	AA	AA	GG	AA	AG	AG	AA	AA	AA	GG	AA	AA	AG	AG	AG	AG	AA	GG	AA	AA	AA	GG	AA	AA	AA	AA	AA	AA	AA	GG	AA	AA
14082349|F|0-35:A>G-35:A>G	A/G	3	7471823	NA	NA	NA	NA	NA	NA	NA	AA	GG	GG	GG	AA	AG	AG	AG	AA	NA	GG	GG	AG	GG	AG	GG	GG	AA	GG	AG	AG	AG	AG	GG	GG	AA	GG	AG	GG	GG	GG	AA	AA	GG	AA	AA	GG	GG	GG
14077236|F|0-51:G>T-51:G>T	G/T	3	7482177	NA	NA	NA	NA	NA	NA	NA	TT	TT	TT	TT	TT	TT	TT	TT	TT	TT	TT	TT	TT	TT	TT	TT	TT	TT	TT	TT	TT	TT	TT	TT	TT	TT	TT	TT	TT	TT	TT	TT	TT	TT	TT	TT	TT	TT	GG
14075667|F|0-10:G>C-10:G>C	G/C	3	7482243	NA	NA	NA	NA	NA	NA	NA	CC	GG	GG	GG	CC	GC	GC	CC	CC	GG	GG	GG	GC	GG	GC	GG	GG	CC	GG	GC	GC	GC	GC	GG	GG	CC	GG	GC	GG	GG	GG	CC	CC	GG	CC	CC	GG	GG	GG
14082893|F|0-12:T>C-12:T>C	T/C	3	7483681	NA	NA	NA	NA	NA	NA	NA	CC	TT	TT	TT	CC	TC	TC	TC	CC	NA	TT	TC	TC	TT	TC	TT	TT	CC	TT	TC	TC	TC	TC	TT	TT	CC	TT	TC	TT	TT	TT	CC	CC	TT	CC	CC	TT	TT	TT
14075700|F|0-66:T>G-66:T>G	T/G	3	7501650	NA	NA	NA	NA	NA	NA	NA	GG	TT	TT	TT	GG	TG	TG	GG	GG	TT	TT	TG	TG	TT	TG	TT	TT	TG	TT	TG	TG	TG	TG	TT	TT	GG	TT	TG	TT	TT	TT	GG	GG	TT	GG	GG	TT	TT	TT
100082376|F|0-47:C>G-47:C>G	C/G	3	7507812	NA	NA	NA	NA	NA	NA	NA	GG	CC	CC	CC	GG	CG	CG	CG	GG	CC	CC	CG	CG	CC	CG	CC	CC	CG	CC	CG	CG	CG	CG	CC	CC	GG	CC	CG	CC	CC	CC	GG	GG	CC	GG	GG	CC	CC	CC
14079291|F|0-18:T>G-18:T>G	T/G	3	7592499	NA	NA	NA	NA	NA	NA	NA	GG	TT	TT	TT	GG	TG	TG	GG	GG	TT	TT	TG	TG	TT	TG	TT	TT	GG	TT	TG	TG	TG	TG	TT	TT	GG	TT	TG	TT	TT	TT	GG	GG	TT	GG	GG	TT	TT	TT
100050206|F|0-16:T>C-16:T>C	T/C	3	7595312	NA	NA	NA	NA	NA	NA	NA	TT	CC	CC	CC	TT	TC	TC	TT	TT	CC	CC	TC	TC	CC	TC	CC	CC	TT	TC	TC	TC	TC	TC	TC	CC	TT	TC	TC	CC	CC	CC	TT	TT	TT	TT	TC	CC	CC	TT
14087037|F|0-44:G>A-44:G>A	G/A	3	7596295	NA	NA	NA	NA	NA	NA	NA	GG	GG	GG	GG	GG	GG	GG	GG	GG	GG	GG	GG	GG	GG	GG	GG	GG	GG	GA	GA	GG	GG	GA	GA	GG	GG	GA	GA	GG	GG	GG	GG	GG	AA	GG	GG	GG	GG	AA
14085027|F|0-66:G>A-66:G>A	G/A	3	7604227	NA	NA	NA	NA	NA	NA	NA	GG	GG	GG	GG	GG	GG	GG	GG	GG	GG	GG	GG	GG	GG	GG	GG	GG	GG	GA	GA	GG	GG	GA	GA	GG	GG	GA	GA	GG	GG	GG	GG	GG	AA	GG	GG	GG	GG	AA
14085027|F|0-11:G>T-11:G>T	G/T	3	7604230	NA	NA	NA	NA	NA	NA	NA	GT	GG	GG	GG	GT	GT	GT	GT	GT	GT	GG	GT	GT	GG	GT	GG	GT	GT	GT	GT	GT	GT	GT	GT	GT	GT	GT	GT	GT	GG	GG	GT	GT	TT	GT	GT	GT	GG	TT
14084641|F|0-57:G>A-57:G>A	G/A	3	7604293	NA	NA	NA	NA	NA	NA	NA	GA	AA	AA	AA	GA	GA	GA	GA	GA	GG	AA	GA	GA	AA	GA	AA	GG	GA	GA	GA	GA	GA	GA	GA	GG	GA	GA	GA	GG	AA	AA	GA	GA	GG	GA	GA	GG	AA	GG
100070238|F|0-6:T>A-6:T>A	T/A	3	7639970	NA	NA	NA	NA	NA	NA	NA	TA	AA	AA	AA	TA	TA	TA	TA	TA	TT	AA	TA	TA	AA	TA	AA	TT	TA	TA	TA	TA	TA	TA	TA	TT	TA	TA	TA	TT	AA	AA	TA	TA	TT	TA	TA	TT	AA	TT
14073781|F|0-44:T>C-44:T>C	T/C	3	7675248	NA	NA	NA	NA	NA	NA	NA	TT	TT	TT	TT	CC	TC	TC	CC	CC	CC	TT	TC	CC	TT	TT	TT	CC	TC	TC	TC	TC	TC	TC	TC	CC	CC	TT	TC	CC	TT	TT	TT	TT	TT	TT	TT	CC	CC	TT
14076688|F|0-60:T>C-60:T>C	T/C	3	7705956	NA	NA	NA	NA	NA	NA	NA	TT	TT	TT	TT	TT	TT	TT	TT	CC	TT	TT	TT	TC	TT	TT	TT	TT	TC	TT	TT	TT	TT	TT	TT	TT	CC	TT	TT	TT	TT	TT	TT	TT	TT	TT	TT	TT	TT	TT
100049599|F|0-68:T>C-68:T>C	T/C	3	7731666	NA	NA	NA	NA	NA	NA	NA	CC	TT	TT	TT	TT	TC	TT	TT	TT	CC	CC	CC	TC	TT	TC	TT	CC	TC	TC	TC	CC	CC	TC	TC	CC	TT	CC	TC	CC	TT	TT	CC	CC	CC	CC	CC	CC	TT	CC
14076376|F|0-58:T>G-58:T>G	T/G	3	7731732	NA	NA	NA	NA	NA	NA	NA	TT	NA	NA	NA	GG	TG	GG	TG	GG	TT	TT	TT	TG	NA	TT	NA	TT	TG	TT	TT	TT	TT	TT	TT	TT	GG	TT	TT	TT	NA	NA	TT	TT	TT	TT	TT	TT	TT	TT
100070591|F|0-46:A>G-46:A>G	A/G	3	7746794	NA	NA	NA	NA	NA	NA	NA	AA	AA	AA	AA	AA	AA	AA	AA	AA	GG	AA	AG	AG	AA	AA	AA	GG	AA	AA	AA	AG	AG	AA	AA	GG	AA	AA	AA	GG	AA	AA	AA	AA	AA	AA	AA	GG	AA	AA
14075925|F|0-13:G>A-13:G>A	G/A	3	7802349	NA	NA	NA	NA	NA	NA	NA	AA	AA	AA	AA	GG	GA	GA	GG	GG	GG	AA	GA	GG	AA	AA	AA	GG	GA	GA	GA	GA	GA	GA	GA	GG	GG	AA	GA	GG	AA	AA	AA	AA	AA	AA	AA	GG	GG	GG
14074666|F|0-20:G>C-20:G>C	G/C	3	7813817	NA	NA	NA	NA	NA	NA	NA	GG	GG	GG	GG	CC	GC	GC	GC	CC	GG	GG	GG	GC	GG	GG	GG	GG	GC	GG	GG	GG	GG	GG	GG	GG	CC	GG	GG	GG	GG	GG	GG	GG	GG	GG	GG	GG	GG	GG
100052383|F|0-16:G>T-16:G>T	G/T	3	7821858	NA	NA	NA	NA	NA	NA	NA	GG	GG	GG	GG	TT	GT	GT	GT	TT	GG	GG	GG	GT	GG	GG	GG	GG	GT	GG	GG	GG	GG	GG	GG	GG	TT	GG	GG	GG	GG	GG	GG	GG	GG	GG	GG	GG	GG	GG
100046162|F|0-61:T>C-61:T>C	T/C	3	7868880	NA	NA	NA	NA	NA	NA	NA	TT	TT	TT	TT	CC	TC	TC	TC	CC	TT	TT	TT	TC	TT	TT	TT	TT	TC	TT	TT	TT	TT	TT	TT	TT	CC	TT	TT	TT	TT	TT	TT	TT	TT	TT	TT	TT	TT	TT
14086144|F|0-9:A>T-9:A>T	A/T	3	7949222	NA	NA	NA	NA	NA	NA	NA	AA	AA	AA	AA	AA	AA	AA	AT	AA	AA	AA	AA	AA	AA	AA	AA	AA	AA	AT	AA	AA	AA	AA	AT	AA	AA	AA	AT	AA	AA	AA	AA	AA	AA	AA	AA	AA	AT	TT
100055104|F|0-13:G>A-13:G>A	G/A	3	8103702	NA	NA	NA	NA	NA	NA	NA	GG	NA	NA	NA	GG	GG	GG	GG	GG	AA	NA	GA	GA	GG	GG	GG	AA	GG	GG	GA	GA	GA	GA	GG	AA	GG	GG	GG	AA	GG	GG	GG	GG	GG	GG	GG	AA	GG	GG
14081542|F|0-10:T>C-10:T>C	T/C	3	8173197	NA	NA	NA	NA	NA	NA	NA	TT	TT	TT	TT	TT	TC	TT	TT	TT	CC	TT	TC	TC	TT	TT	TT	CC	TT	TC	TT	TC	TC	TT	TC	CC	TT	TT	TT	CC	TT	TT	TT	TT	TT	TT	TT	CC	TT	TT
100098360|F|0-17:G>T-17:G>T	G/T	3	8177930	NA	NA	NA	NA	NA	NA	NA	TT	TT	TT	TT	TT	TT	TT	TT	TT	GG	TT	GT	GT	TT	TT	TT	GG	TT	TT	TT	GT	GT	TT	TT	GG	TT	TT	TT	GG	TT	TT	TT	TT	TT	TT	TT	GG	TT	TT
100070541|F|0-45:A>T-45:A>T	A/T	3	8247837	NA	NA	NA	NA	NA	NA	NA	AA	AA	AA	AA	AA	AT	AA	AA	AA	TT	AA	AT	AT	TT	AT	TT	TT	AA	AT	AT	AT	AT	AT	AT	TT	AA	AA	AT	TT	TT	TT	AA	AA	AA	AA	AA	TT	TT	TT
100044014|F|0-31:A>G-31:A>G	A/G	3	8301263	NA	NA	NA	NA	NA	NA	NA	AA	AA	AG	AA	AA	AA	AA	AA	AA	GG	AA	AG	AG	AA	AA	AA	GG	AA	AA	AA	AG	AG	AA	AA	GG	AA	AA	AA	GG	AA	AA	AA	AA	AA	AA	AA	GG	AA	AA
100045183|F|0-22:C>T-22:C>T	C/T	3	8327976	NA	NA	NA	NA	NA	NA	NA	CC	CC	CC	CC	CC	CT	CC	CC	CC	CC	CC	CC	CC	TT	CT	TT	CC	CC	CT	CT	CC	CT	CT	CT	CC	CC	CC	TT	CC	TT	TT	CC	CC	CC	CC	CC	CC	TT	TT
100046254|F|0-13:C>G-13:C>G	C/G	3	8334247	NA	NA	NA	NA	NA	NA	NA	CC	CC	CC	CC	CC	CG	CC	CC	CC	GG	CC	GG	CG	GG	CG	GG	GG	CC	CG	CG	CG	CG	CG	CG	GG	CC	CC	CG	GG	GG	GG	CC	CC	CC	CC	CC	GG	GG	GG
14085289|F|0-32:C>G-32:C>G	C/G	3	8522703	NA	NA	NA	NA	NA	NA	NA	CG	CG	CG	CG	CC	CG	CG	CG	CG	NA	CG	CG	CG	CG	CG	CG	GG	CG	CG	CG	CG	CG	CC	CG	GG	CG	CG	CG	GG	CG	CG	CG	CG	CG	CG	CG	GG	CG	CG
14086056|F|0-33:G>C-33:G>C	G/C	3	8618274	NA	NA	NA	NA	NA	NA	NA	CC	CC	CC	CC	GG	CC	GC	GG	GC	CC	CC	CC	GC	CC	CC	CC	CC	CC	GC	CC	CC	CC	CC	GC	CC	GG	CC	CC	CC	CC	CC	CC	CC	CC	CC	CC	CC	CC	CC
14085715|F|0-23:A>G-23:A>G	A/G	3	8681751	NA	NA	NA	NA	NA	NA	NA	AA	AA	AA	AA	GG	AA	AA	AG	AG	NA	AA	AA	AG	AA	AA	AA	AA	AA	AG	AA	AA	AA	AA	AA	AA	GG	AA	AA	AA	AA	AA	AA	AA	AA	AA	AA	AA	AA	AA
14082932|F|0-54:C>T-54:C>T	C/T	3	8755217	NA	NA	NA	NA	NA	NA	NA	CC	TT	TT	TT	CC	TT	TT	CT	CT	TT	TT	CT	CT	TT	CT	TT	TT	CT	CT	CT	CT	CT	CT	CT	TT	CC	TT	CT	TT	TT	TT	TT	CC	TT	CC	CC	TT	TT	TT
14076676|F|0-54:T>C-54:T>C	T/C	3	8759423	NA	NA	NA	NA	NA	NA	NA	TT	TT	TT	TT	TT	TT	TT	TT	TT	TT	TT	TT	TT	TT	TT	TT	TC	TT	TT	TT	TT	TT	TT	TT	TT	TT	TT	TT	TT	TT	TT	TT	TT	TT	TT	TT	TT	TT	TT
14085690|F|0-36:T>C-36:T>C	T/C	3	8773448	NA	NA	NA	NA	NA	NA	NA	TT	TT	TT	TT	TT	TT	TT	TT	TT	CC	TT	TC	TC	TT	TT	TT	CC	TT	TT	TT	TC	TC	TT	TT	CC	TT	TT	TT	CC	TT	TT	TT	TT	TT	TT	TT	CC	TT	TT
14084263|F|0-29:G>C-29:G>C	G/C	3	8906156	NA	NA	NA	NA	NA	NA	NA	GG	GG	GG	GG	GG	GG	GG	GG	GG	GG	GG	GG	GG	CC	GC	CC	GG	GG	GC	GC	GC	GG	GC	GC	GG	GG	GC	CC	GG	CC	CC	GG	GG	GG	GG	GG	GG	CC	CC
100047366|F|0-62:G>A-62:G>A	G/A	3	9122572	NA	NA	NA	NA	NA	NA	NA	GG	AA	AA	AA	AA	AA	AA	AA	GA	GG	AA	GG	GG	AA	GA	GG	GG	GA	GA	GG	GG	GG	GG	GA	GG	AA	AA	AA	GG	GG	AA	AA	GG	AA	GG	GG	GG	AA	GA
14085486|F|0-42:T>G-42:T>G	T/G	3	9481788	NA	NA	NA	NA	NA	NA	NA	GG	TT	TT	TT	TT	TT	TT	TT	TT	TT	TT	TG	TT	TT	TG	TT	TT	TG	TT	TG	TG	TG	TG	TT	TT	TT	TT	TG	TT	TT	TT	TT	GG	TT	GG	GG	TT	TT	TT
14073391|F|0-15:A>G-15:A>G	A/G	3	9491426	NA	NA	NA	NA	NA	NA	NA	AA	GG	GG	GG	GG	GG	GG	GG	GG	GG	GG	AA	GG	GG	AG	GG	NA	AG	GG	AG	AG	AG	AG	GG	NA	GG	GG	AG	NA	GG	GG	GG	AA	GG	AA	AA	NA	GG	AG
100087871|F|0-28:G>C-28:G>C	G/C	3	9652427	NA	NA	NA	NA	NA	NA	NA	GG	GG	GG	GG	GG	GG	GG	GG	GG	CC	GG	GC	GC	GG	GG	GG	CC	GG	GG	GG	GC	GC	GG	GG	CC	GG	GG	GG	CC	GG	GG	GG	GG	GG	GG	GG	CC	GG	GC
100042840|F|0-19:A>G-19:A>G	A/G	3	9652485	NA	NA	NA	NA	NA	NA	NA	AA	AA	AA	AA	AA	AA	AA	AA	AA	GG	AA	AG	AG	AA	AA	AA	GG	AA	AA	AA	AG	AG	AA	AA	GG	AA	AA	AA	GG	AA	AA	AA	AA	AA	AA	AA	GG	AA	AG
14077466|F|0-51:C>T-51:C>T	C/T	3	9663768	NA	NA	NA	NA	NA	NA	NA	CC	CC	CC	CC	TT	CC	CC	CT	CC	NA	CC	CC	CC	CC	CC	CC	CC	CC	CC	CC	CC	CC	CC	CC	CC	CC	CC	CC	CC	CC	CC	CC	CC	CC	CC	CC	CC	CC	CC
14080024|F|0-33:A>C-33:A>C	A/C	3	9792474	NA	NA	NA	NA	NA	NA	NA	AA	AA	AA	AA	AA	AA	AA	AA	AA	CC	AA	AC	AC	AA	AA	AA	CC	AA	AA	AA	AC	AC	AA	AA	CC	AA	AA	AA	CC	AA	AA	AA	AA	AA	AA	AA	CC	AA	AC
14080024|F|0-45:T>C-45:T>C	T/C	3	9792475	NA	NA	NA	NA	NA	NA	NA	TT	TT	TT	TT	TT	TT	TT	TT	TT	NA	TT	TT	TT	TT	TT	TT	NA	TT	TT	TT	TT	TT	TT	TT	NA	TT	TT	TT	TT	TT	TT	TT	TT	TT	TT	TT	NA	TT	TT
14057602|F|0-24:G>A-24:G>A	G/A	3	9792519	NA	NA	NA	NA	NA	NA	NA	GG	GG	GG	GG	GG	GG	GG	GG	GG	AA	GG	GA	GA	GG	GG	GG	AA	GG	GG	GG	GA	GA	GG	GG	GA	GG	GG	GG	AA	GG	GG	GG	GG	GG	GG	GG	AA	GG	GA
100065928|F|0-6:C>A-6:C>A	C/A	3	9838616	NA	NA	NA	NA	NA	NA	NA	CC	CC	CC	CC	CC	CC	CC	CC	CC	CC	CC	CA	CA	CC	CC	CC	AA	CC	CC	CC	CC	CC	CC	CC	NA	CC	CC	CC	AA	CC	CC	CC	CC	CC	CC	CC	NA	CC	CC
100051585|F|0-37:T>A-37:T>A	T/A	3	9877724	NA	NA	NA	NA	NA	NA	NA	AA	AA	AA	AA	AA	AA	AA	AA	AA	TT	AA	TA	TA	AA	AA	AA	TT	AA	AA	AA	TA	TA	AA	AA	TT	AA	AA	AA	TT	AA	AA	AA	AA	AA	AA	AA	TT	AA	TT
100081034|F|0-20:G>T-20:G>T	G/T	3	9896264	NA	NA	NA	NA	NA	NA	NA	GG	GG	GG	GG	GG	GG	GG	GG	GG	TT	GG	GT	GT	GG	GG	GG	TT	GG	GG	GG	GT	GT	GG	GG	TT	GG	GG	GG	TT	GG	GG	GG	GG	GG	GG	GG	TT	GG	GT
100091824|F|0-11:G>T-11:G>T	G/T	3	10061953	NA	NA	NA	NA	NA	NA	NA	GG	GG	GG	GG	GG	GG	GG	GG	GG	TT	GG	GT	GT	GG	GG	GG	TT	GG	GG	GG	GT	GT	GG	GG	TT	GG	GG	GG	TT	GG	GG	GG	GG	GG	GG	GG	TT	GG	GT
100064919|F|0-12:T>C-12:T>C	T/C	3	10062004	NA	NA	NA	NA	NA	NA	NA	TT	TT	TT	TT	TT	TT	TT	TT	TT	CC	TT	TC	TC	TT	TT	TT	CC	TT	TT	TT	TC	TC	TT	TT	CC	TT	TT	TT	CC	TT	TT	TT	TT	TT	TT	TT	CC	TT	TC
100051904|F|0-15:A>G-15:A>G	A/G	3	10075051	NA	NA	NA	NA	NA	NA	NA	AA	AA	AA	AA	AA	AA	AA	AA	AA	GG	AA	AG	AG	AA	AA	AA	GG	AA	AA	AA	AG	AG	AA	AA	GG	AA	AA	AA	GG	AA	AA	AA	AA	AA	AA	AA	GG	AA	AG
14077501|F|0-22:C>T-22:C>T	C/T	3	10167580	NA	NA	NA	NA	NA	NA	NA	CC	CC	CC	CC	CC	CC	CC	CC	CC	TT	CC	CT	CT	CC	CC	CC	TT	CC	CC	CC	CT	CT	CC	CC	TT	CC	CC	CC	TT	CC	CC	CC	CC	CC	CC	CC	TT	CC	CT
14058367|F|0-38:C>T-38:C>T	C/T	3	10209617	NA	NA	NA	NA	NA	NA	NA	CC	CC	CC	CC	CC	CC	CC	CC	CC	TT	CC	CT	CT	CC	CC	CC	TT	CC	CC	CC	CT	CT	CC	CC	TT	CC	CC	CC	TT	CC	CC	CC	CC	CC	CC	CC	TT	CC	CC
14076626|F|0-39:C>T-39:C>T	C/T	3	10405894	NA	NA	NA	NA	NA	NA	NA	CC	CC	CC	CC	CC	CT	CT	CT	CC	TT	CC	CT	CT	TT	CT	TT	TT	CC	CT	CT	CT	CT	CT	CT	TT	CC	CC	CT	TT	TT	TT	CC	CC	CC	CC	CC	TT	TT	CT
14073808|F|0-66:C>A-66:C>A	C/A	3	10409575	NA	NA	NA	NA	NA	NA	NA	CC	CC	CC	CC	CC	CA	CA	CA	CC	AA	CC	CA	CA	AA	CA	AA	AA	CC	CA	CA	CA	CA	CA	CA	AA	CC	CC	AA	AA	AA	AA	CC	CC	CC	CC	CC	AA	AA	CA
14082393|F|0-55:G>T-55:G>T	G/T	3	10410077	NA	NA	NA	NA	NA	NA	NA	TT	TT	TT	TT	TT	GT	GT	GT	TT	GG	TT	GT	GT	GG	GT	GG	GG	TT	GT	GT	GT	GT	GT	GT	GG	TT	TT	GT	GG	GG	GG	TT	TT	TT	TT	TT	GG	GG	TT
100085063|F|0-22:T>C-22:T>C	T/C	3	10451086	NA	NA	NA	NA	NA	NA	NA	TT	TT	TT	TT	TT	TT	TT	TT	TT	TC	TT	TC	TC	TT	TT	TT	TC	TT	TT	TT	TC	TC	TT	TT	CC	TT	TT	TT	TC	TT	TT	TT	TT	TT	TT	TT	TC	TT	TT
100087336|F|0-24:T>G-24:T>G	T/G	3	10458261	NA	NA	NA	NA	NA	NA	NA	TT	TT	TT	TT	TT	TT	TT	TT	TT	GG	TT	TG	TG	TT	TT	TT	GG	TT	TT	TT	TG	TG	TT	TT	GG	TT	TT	TT	GG	TT	TT	TT	TT	TT	TT	TT	GG	TT	TT
100083469|F|0-46:T>G-46:T>G	T/G	3	10458421	NA	NA	NA	NA	NA	NA	NA	TT	TT	TT	TT	TT	TT	TT	TT	TT	GG	TT	TG	TG	TT	TT	TT	GG	TT	TT	TT	TG	TG	TT	TT	GG	TT	TT	TT	GG	TT	TT	TT	TT	TT	TT	TT	GG	TT	TT
100044109|F|0-48:C>T-48:C>T	C/T	3	10495366	NA	NA	NA	NA	NA	NA	NA	TT	TT	TT	TT	TT	TT	TT	TT	TT	CC	TT	CT	CT	TT	TT	TT	CC	TT	TT	TT	CT	CT	TT	TT	CC	TT	TT	TT	CC	TT	TT	TT	TT	TT	TT	TT	CC	TT	CT
100069973|F|0-6:A>G-6:A>G	A/G	3	10496590	NA	NA	NA	NA	NA	NA	NA	AA	AA	AA	AA	AA	AA	AA	AA	AA	GG	AA	AG	AG	AA	AA	AA	GG	AA	AA	AA	AG	AG	AA	AA	GG	AA	AA	AA	GG	AA	AA	AA	AA	AA	AA	AA	GG	AA	AG
100044016|F|0-53:A>G-53:A>G	A/G	3	10607215	NA	NA	NA	NA	NA	NA	NA	AA	AA	AA	AA	AA	AA	AA	AA	AA	GG	AA	AG	AG	AA	AA	AA	GG	AA	AA	AA	AG	AG	AA	AA	GG	AA	AA	AA	GG	AA	AA	AA	AA	AA	AA	AA	GG	AA	AA
100083337|F|0-23:T>G-23:T>G	T/G	3	10608506	NA	NA	NA	NA	NA	NA	NA	TT	TT	TT	TT	TT	TT	TT	TT	TT	GG	TT	TG	TG	TT	TT	TT	GG	TT	TT	TT	TG	TG	TT	TT	GG	TT	TT	TT	GG	TT	TT	TT	TT	TT	TT	TT	GG	TT	TT
14079227|F|0-32:T>C-32:T>C	T/C	3	10673543	NA	NA	NA	NA	NA	NA	NA	CC	CC	CC	CC	TT	CC	CC	TC	TC	CC	CC	TC	TT	TT	TC	TT	CC	TC	TC	TC	TC	TC	TC	TC	CC	CC	CC	TC	CC	TT	TT	TT	CC	CC	CC	CC	CC	TT	TC
14075631|F|0-38:A>C-38:A>C	A/C	3	10753697	NA	NA	NA	NA	NA	NA	NA	AA	CC	CC	CC	AA	AC	AC	AA	AC	AA	CC	AC	AC	CC	CC	CC	AA	AC	CC	AC	AA	AA	AC	CC	AA	AA	CC	AA	AA	CC	CC	AA	CC	CC	CC	AA	AA	AC	AA
100050304|F|0-55:C>A-55:C>A	C/A	3	10770537	NA	NA	NA	NA	NA	NA	NA	CC	CC	CC	CC	CC	CC	CC	CC	CC	NA	CC	CA	CC	CC	CA	CA	CC	CC	CA	CA	CC	CC	CA	CA	CC	CC	CC	CC	CC	AA	CC	CC	CC	CC	CC	CC	CC	CC	CC
14087178|F|0-35:A>G-35:A>G	A/G	3	10772359	NA	NA	NA	NA	NA	NA	NA	AA	GG	GG	GG	AA	GG	GG	AG	AG	GG	GG	AG	AG	GG	AG	GG	GG	AG	AG	AG	AG	AG	AG	AG	GG	AA	GG	AG	GG	GG	GG	AA	AA	GG	AA	AA	GG	GG	AG
14073863|F|0-29:A>G-29:A>G	A/G	3	10772797	NA	NA	NA	NA	NA	NA	NA	GG	AA	AA	AA	GG	AA	AA	AG	AG	AA	AA	AG	AG	AA	AG	AA	AA	AG	AG	AG	AG	AG	AG	AG	AA	GG	AA	AG	AA	AA	AA	GG	GG	AA	GG	GG	AA	AA	AG
14073899|F|0-17:C>A-17:C>A	C/A	3	10846588	NA	NA	NA	NA	NA	NA	NA	CC	CC	CC	CC	CA	CC	CC	CA	CA	CC	CC	CC	CA	CC	CC	CC	CC	CC	CA	CC	CC	CC	CC	CA	CC	CC	CC	CC	CC	CC	CC	CA	CC	CC	CC	CC	CC	CC	CA
100073772|F|0-47:A>G-47:A>G	A/G	3	11162766	NA	NA	NA	NA	NA	NA	NA	AA	GG	GG	GG	AA	GG	GG	AG	AG	NA	GG	AA	AG	AA	AG	AA	NA	AA	AA	AG	AA	AA	AG	AA	AA	AA	GG	AA	AA	AA	AA	AA	AA	GG	AA	AA	AA	AG	AA
14074460|F|0-59:T>A-59:T>A	T/A	3	11207478	NA	NA	NA	NA	NA	NA	NA	TT	AA	AA	AA	AA	AA	AA	AA	TA	AA	AA	TA	TA	AA	TA	AA	AA	TT	TA	TA	TA	TA	TA	TA	AA	TT	AA	TA	AA	AA	AA	TT	TT	AA	TT	TT	AA	AA	TA
14075862|F|0-21:T>C-21:T>C	T/C	3	11207544	NA	NA	NA	NA	NA	NA	NA	CC	TT	TT	TT	TT	TT	TT	TT	TC	TT	TT	TT	TC	TT	TC	TT	TT	CC	TC	TC	TC	TC	TC	TC	TT	CC	TT	TC	TT	TT	TT	CC	CC	TT	CC	CC	TT	TT	TC
14074413|F|0-25:C>T-25:C>T	C/T	3	11241584	NA	NA	NA	NA	NA	NA	NA	CC	TT	TT	TT	TT	TT	TT	TT	CT	NA	TT	CC	CT	TT	CT	TT	CC	CC	CT	CT	CT	CC	CT	CT	CC	CC	TT	TT	CC	TT	TT	CC	CC	TT	CC	CC	CC	TT	CC
14077354|F|0-63:C>T-63:C>T	C/T	3	11293039	NA	NA	NA	NA	NA	NA	NA	CC	TT	TT	TT	TT	TT	TT	TT	CT	CC	TT	CC	CT	TT	CT	TT	CC	CC	CT	CT	CT	CT	CT	CT	CC	CC	TT	CT	CC	TT	TT	CC	CC	TT	CC	CC	CC	TT	CC
14074015|F|0-37:A>T-37:A>T	A/T	3	11329019	NA	NA	NA	NA	NA	NA	NA	AA	TT	TT	TT	TT	TT	TT	TT	AT	AA	TT	AA	AT	TT	AT	TT	AA	AA	AT	AT	AT	AT	AT	AT	AA	AA	TT	AT	AA	TT	TT	AA	AA	TT	AA	AA	AA	TT	AA
14076766|F|0-56:C>A-56:C>A	C/A	3	11351670	NA	NA	NA	NA	NA	NA	NA	CC	AA	AA	AA	CC	AA	AA	CA	CA	CC	AA	CC	CA	AA	CA	AA	CC	CC	CA	CA	CA	CA	CA	CA	CC	CC	AA	CA	CC	AA	AA	CC	CC	AA	CC	CC	CC	AA	CC
100082960|F|0-18:C>A-18:C>A	C/A	3	11374762	NA	NA	NA	NA	NA	NA	NA	CC	CC	CC	CC	CC	CA	CC	CC	CC	AA	CC	CA	CC	CC	CC	CC	AA	CC	CC	CC	CA	CA	CC	CC	AA	CC	CC	CC	AA	CC	CC	CC	CC	CC	CC	CC	AA	CC	CA
14086141|F|0-5:G>A-5:G>A	G/A	3	11375320	NA	NA	NA	NA	NA	NA	NA	GG	AA	AA	AA	AA	AA	AA	AA	GA	NA	AA	GG	GA	AA	GA	AA	NA	GG	GA	GA	GA	GA	GA	GA	NA	GG	AA	GA	NA	AA	AA	GG	GG	AA	GG	GG	NA	AA	GG
14083058|F|0-64:G>T-64:G>T	G/T	3	11411794	NA	NA	NA	NA	NA	NA	NA	TT	GG	GG	GG	GG	GG	GG	GG	GT	GG	GG	GT	GT	GG	GT	GG	GG	TT	GT	GT	GT	GT	GT	GT	GG	TT	GG	GT	GG	GG	GG	TT	TT	GG	TT	TT	GG	GG	GT
14075371|F|0-51:C>A-51:C>A	C/A	3	11411860	NA	NA	NA	NA	NA	NA	NA	CC	AA	AA	AA	CC	AA	AA	CA	CA	CC	AA	CC	CA	AA	CA	AA	CC	CC	CA	CA	CA	CA	CA	CA	CC	CC	AA	CA	CC	AA	AA	CC	CC	AA	CC	CC	CC	AA	CC
14082690|F|0-55:A>T-55:A>T	A/T	3	11450304	NA	NA	NA	NA	NA	NA	NA	TT	TT	TT	TT	TT	TT	TT	TT	TT	AA	TT	AT	TT	TT	TT	TT	AA	TT	TT	AT	AT	AT	AT	TT	AA	TT	TT	TT	AA	TT	TT	TT	TT	TT	TT	TT	AA	AT	TT
100097598|F|0-38:T>C-38:T>C	T/C	3	11456629	NA	NA	NA	NA	NA	NA	NA	TT	TT	TT	TT	TT	TT	TT	TT	TT	CC	TT	CC	TT	TT	TT	TT	CC	TT	TT	TT	TC	TC	TT	TT	CC	TT	TT	TT	CC	TT	TT	TT	TT	TT	TT	TT	CC	TT	TC
14077224|F|0-14:A>G-14:A>G	A/G	3	11573587	NA	NA	NA	NA	NA	NA	NA	AA	GG	GG	GG	GG	GG	GG	GG	AG	GG	GG	AA	AG	GG	AG	GG	NA	AA	AG	AG	AG	AG	AG	AG	NA	AA	GG	AG	NA	GG	GG	AA	AA	GG	AA	AA	NA	GG	AA
14080097|F|0-31:A>C-31:A>C	A/C	3	11716893	NA	NA	NA	NA	NA	NA	NA	AA	CC	CC	CC	CC	AC	AC	AC	AC	CC	CC	AC	AC	CC	AC	CC	CC	AA	AC	AC	AC	AC	AC	AC	CC	AA	CC	AC	CC	CC	CC	AA	AA	CC	AA	AA	CC	CC	AC
14074119|F|0-47:C>T-47:C>T	C/T	3	11765263	NA	NA	NA	NA	NA	NA	NA	CC	TT	TT	TT	TT	CT	CT	CT	CT	TT	TT	CT	CT	TT	CT	TT	TT	CC	CT	CT	CT	CT	CT	CT	TT	CC	TT	CT	TT	TT	TT	CC	CC	TT	CC	CC	TT	TT	CT
14086086|F|0-44:C>T-44:C>T	C/T	3	11805790	NA	NA	NA	NA	NA	NA	NA	CC	TT	TT	TT	TT	CT	CT	TT	CT	TT	TT	TT	CT	TT	TT	TT	TT	CC	CT	CT	CT	CT	CT	CT	TT	CC	TT	CT	TT	TT	TT	CC	CC	TT	CC	CC	TT	TT	CT
14086650|F|0-45:A>G-45:A>G	A/G	3	11877272	NA	NA	NA	NA	NA	NA	NA	AA	GG	GG	GG	GG	AG	AG	AG	AG	GG	GG	AG	AG	GG	AG	GG	GG	AA	AG	AG	AG	AG	AG	AG	GG	AA	GG	AG	GG	GG	GG	AA	AA	GG	AA	AA	GG	GG	AG
14079361|F|0-40:T>C-40:T>C	T/C	3	11941428	NA	NA	NA	NA	NA	NA	NA	TT	CC	CC	CC	CC	TC	TC	TC	TC	CC	CC	TC	TC	CC	TC	CC	CC	TT	TC	TC	TC	TC	TC	TC	CC	TT	CC	TC	CC	CC	CC	TT	TT	CC	TT	TT	CC	CC	TC
100053398|F|0-50:C>T-50:C>T	C/T	3	12265760	NA	NA	NA	NA	NA	NA	NA	CC	CC	CC	CC	CC	CC	CC	CC	CC	CC	CC	CT	CT	TT	CT	TT	CC	CC	CT	CT	CT	CT	CT	CT	CT	CC	CC	CT	CT	TT	TT	CC	CC	CC	CC	CC	CT	TT	CC
100074219|F|0-59:C>T-59:C>T	C/T	3	12358500	NA	NA	NA	NA	NA	NA	NA	TT	CC	CC	CC	CC	CC	CC	CC	CT	CC	CC	CT	CT	CC	CT	CC	CC	CT	CC	CT	CT	CT	CT	CC	CC	TT	CC	CT	CC	CC	CC	TT	TT	CC	TT	TT	CC	CC	CT
14082492|F|0-35:C>T-35:C>T	C/T	3	12364808	NA	NA	NA	NA	NA	NA	NA	TT	CC	CC	CC	CC	CC	CC	CC	CT	NA	CC	TT	CT	CC	CT	CC	NA	CT	CC	CT	CT	CT	CT	CC	NA	TT	CC	CT	NA	CC	CC	TT	TT	CC	TT	TT	NA	CC	TT
14077001|F|0-65:G>A-65:G>A	G/A	3	12452084	NA	NA	NA	NA	NA	NA	NA	AA	GG	GG	GG	GG	GG	GG	GG	GA	GG	GG	GA	GA	GG	GA	GG	GG	AA	GG	GA	GA	GA	GA	GG	GG	AA	GG	GA	GG	GG	GG	AA	AA	GG	AA	AA	GG	GG	GA
14074116|F|0-38:T>A-38:T>A	T/A	3	12454177	NA	NA	NA	NA	NA	NA	NA	AA	TT	TT	TT	TT	TT	TT	TT	TA	TA	TT	AA	TA	TT	TA	TT	AA	AA	TT	TA	TA	TA	TA	TT	AA	AA	TT	TA	AA	TT	TT	AA	AA	TT	AA	AA	AA	TT	AA
14083483|F|0-14:C>A-14:C>A	C/A	3	12496167	NA	NA	NA	NA	NA	NA	NA	CC	AA	AA	AA	CC	CA	CA	CC	CA	AA	AA	CA	CA	AA	CA	AA	AA	CC	CA	CA	CA	CA	CA	CA	AA	CC	AA	CA	AA	AA	AA	CC	CC	AA	CC	CC	AA	AA	CA
14074646|F|0-6:C>T-6:C>T	C/T	3	12499391	NA	NA	NA	NA	NA	NA	NA	TT	CC	CC	CC	TT	CT	CT	TT	CT	CC	CC	CT	CT	CC	CT	CC	CC	TT	CT	CT	CT	CT	CT	CT	CC	TT	CC	CT	CC	CC	CC	TT	TT	CC	TT	TT	CC	CC	CT
14076674|F|0-68:A>T-68:A>T	A/T	3	12626273	NA	NA	NA	NA	NA	NA	NA	AA	TT	TT	TT	AA	AT	AT	AA	AT	TT	TT	AT	AT	TT	AT	TT	TT	AA	AT	AT	AT	AT	AT	AT	TT	AA	TT	AT	TT	TT	TT	AA	AA	TT	AA	AA	TT	TT	AT
14057062|F|0-68:T>C-68:T>C	T/C	3	12626349	NA	NA	NA	NA	NA	NA	NA	TT	TT	TT	TT	TC	TT	TT	TT	TT	NA	TT	TC	TT	TT	TT	TT	CC	TT	TT	TT	TC	TC	TT	TT	TC	TT	TT	TT	CC	TT	TT	TT	TT	TT	TT	TT	CC	TT	TC
14074599|F|0-23:T>A-23:T>A	T/A	3	12763593	NA	NA	NA	NA	NA	NA	NA	TT	AA	AA	AA	TT	TA	TA	TT	TA	TT	AA	TT	TT	TT	TA	TT	TT	TT	TT	TT	TT	TT	TT	TT	TT	TT	AA	TT	TT	TT	TT	TT	TT	AA	TT	TT	TT	TT	TT
14086186|F|0-27:G>A-27:G>A	G/A	3	12826736	NA	NA	NA	NA	NA	NA	NA	GG	AA	AA	AA	GG	GA	GA	GG	GA	AA	AA	GA	GA	AA	GA	AA	AA	GG	GA	GA	GA	GA	GA	GA	AA	GG	AA	GA	AA	AA	AA	GG	GG	AA	GG	GG	AA	AA	GA
14076312|F|0-32:C>T-32:C>T	C/T	3	12880422	NA	NA	NA	NA	NA	NA	NA	CC	TT	TT	TT	CC	CT	CT	CC	CT	TT	CT	CT	CT	TT	CT	TT	TT	CC	CT	CT	CT	CT	CT	CT	TT	CC	TT	TT	TT	TT	TT	CC	CC	TT	CC	CC	TT	TT	CT
100076533|F|0-22:T>G-22:T>G	T/G	3	12906483	NA	NA	NA	NA	NA	NA	NA	GG	TT	TT	TT	GG	TG	TG	GG	TG	TT	TT	TT	TG	TT	TG	TT	TT	GG	TG	TG	TG	TG	TG	TG	TT	GG	TT	TG	TT	TT	TT	GG	GG	TT	GG	GG	TT	TT	TG
14087575|F|0-8:G>T-8:G>T	G/T	3	13069243	NA	NA	NA	NA	NA	NA	NA	TT	GT	GT	GT	TT	GT	GT	NA	GT	GG	GG	GG	GT	GG	GT	GG	GG	TT	GG	GG	GT	GT	GG	GG	GG	GT	GG	GT	GG	GG	GG	TT	GT	GG	GT	TT	GG	GG	GG
100065292|F|0-17:C>T-17:C>T	C/T	3	13090862	NA	NA	NA	NA	NA	NA	NA	CC	CC	CC	CC	CC	CC	CC	CC	CC	TT	CC	CT	CC	CC	CC	CC	TT	CC	CC	CC	CC	CC	CC	CC	CT	CC	CC	CC	CT	CC	CC	CC	CC	CC	CC	CC	TT	CC	CC
14074473|F|0-7:C>T-7:C>T	C/T	3	13096952	NA	NA	NA	NA	NA	NA	NA	CC	TT	TT	TT	CC	CT	CT	CC	CT	TT	TT	CT	CT	TT	TT	TT	TT	CC	CT	CT	CT	CT	CT	CT	TT	TT	TT	CT	TT	TT	TT	CC	TT	TT	TT	CC	TT	TT	CT
14075823|F|0-40:A>C-40:A>C	A/C	3	13108854	NA	NA	NA	NA	NA	NA	NA	CC	AA	AA	AA	CC	AC	AC	CC	AC	AA	AA	AC	AC	AA	AA	AA	AA	CC	AC	AC	AC	AC	AC	AC	AA	AA	AA	AC	AA	AA	AA	CC	AA	AA	AA	CC	AA	AA	AC
14075354|F|0-21:T>C-21:T>C	T/C	3	13133745	NA	NA	NA	NA	NA	NA	NA	CC	TT	TT	TT	CC	TC	TC	CC	TC	TT	TT	TC	TC	TT	TT	TT	TT	CC	TC	TC	TC	TC	TC	TC	TT	TT	TT	TC	TT	TT	TT	CC	TT	TT	TT	CC	TT	TT	TC
14082897|F|0-64:C>T-64:C>T	C/T	3	13148630	NA	NA	NA	NA	NA	NA	NA	TT	CC	CC	CC	TT	CT	CT	TT	CT	CC	CC	CT	CT	CC	CC	CC	CC	TT	CT	CT	CT	CT	CT	CT	CC	CC	CC	CT	CC	CC	CC	TT	CC	CC	CC	TT	CC	CC	CC
100072202|F|0-56:A>G-56:A>G	A/G	3	13148985	NA	NA	NA	NA	NA	NA	NA	GG	AA	AA	AA	GG	AG	AG	GG	AG	AA	AA	AG	AG	AA	AA	AA	AA	GG	AG	AG	AG	AG	AG	AG	AA	AA	AA	AG	AA	AA	AA	GG	AA	AA	AA	GG	AG	AA	AA
14074720|F|0-24:G>A-24:G>A	G/A	3	13181804	NA	NA	NA	NA	NA	NA	NA	GG	AA	AA	AA	GG	GA	GA	GG	GA	AA	AA	GA	GA	AA	AA	AA	AA	GG	GA	GA	GA	GA	GA	GA	AA	AA	AA	GA	AA	AA	AA	GG	AA	AA	AA	GG	AA	AA	AA
100052099|F|0-31:A>G-31:A>G	A/G	3	13385663	NA	NA	NA	NA	NA	NA	NA	GG	AA	AA	AA	GG	AG	AG	GG	AG	NA	AA	AG	AG	AA	AA	AA	GG	GG	AA	AG	AG	AG	AG	AA	AG	AA	AA	AG	AA	AA	AA	GG	AA	AA	AA	GG	GG	AA	AA
14085200|F|0-23:T>C-23:T>C	T/C	3	13395655	NA	NA	NA	NA	NA	NA	NA	CC	TT	TT	TT	CC	TC	TC	CC	TC	TT	TT	TC	TC	TT	TT	TT	TT	CC	TT	TC	TC	TC	TC	TT	TT	TT	TT	TC	TT	TT	TT	CC	TT	TT	TT	CC	TT	TT	TC
14074146|F|0-23:C>T-23:C>T	C/T	3	13398361	NA	NA	NA	NA	NA	NA	NA	CC	TT	TT	TT	CC	CT	CT	CC	CT	TT	TT	CT	CT	TT	TT	TT	TT	CC	TT	CT	CT	CT	CT	TT	TT	TT	TT	CT	TT	TT	TT	CC	TT	TT	TT	CC	TT	TT	CT
14054962|F|0-39:G>A-39:G>A	G/A	3	13587054	NA	NA	NA	NA	NA	NA	NA	GG	GG	GG	GG	GG	GG	GG	GG	GG	NA	GG	GG	GG	GG	GA	GG	GG	GG	GA	GG	GA	GA	GG	GA	GG	GG	GG	GG	GA	GG	GG	GG	GG	GG	GG	GG	GG	GG	GG
100052474|F|0-16:G>C-16:G>C	G/C	3	13606486	NA	NA	NA	NA	NA	NA	NA	GG	GG	GG	GG	CC	GG	GC	CC	GG	GG	GG	GG	GG	GG	GG	GG	GG	GG	GG	GG	GG	GG	GG	GG	GG	GG	GG	GG	GG	GG	GG	CC	GG	GG	GG	GG	GG	GG	GG
14077829|F|0-11:A>G-11:A>G	A/G	3	13617821	NA	NA	NA	NA	NA	NA	NA	AA	AA	AA	AA	GG	AG	AG	GG	AA	NA	AA	NA	AA	AA	AA	AA	NA	AA	AA	AA	AA	AA	AA	AA	AA	AA	AA	AA	AA	AA	AA	GG	NA	AA	AA	AA	NA	AA	AA
100043007|F|0-9:T>C-9:T>C	T/C	3	13670000	NA	NA	NA	NA	NA	NA	NA	TT	TT	TT	TT	CC	TT	TT	TC	TT	TT	TT	TT	TT	TT	TT	TT	TT	TT	TT	TT	TT	TT	TT	TT	TT	TT	TT	TT	TT	TT	TT	CC	TT	TT	TT	TT	TT	TT	TT
100048492|F|0-45:A>T-45:A>T	A/T	3	13795694	NA	NA	NA	NA	NA	NA	NA	AA	AA	AA	AA	NA	AA	AA	AA	AA	AA	AA	AA	AA	AA	AA	AA	AA	AA	AA	AA	AA	AA	AA	AA	AA	AA	AA	AA	AA	AA	AA	AA	AA	AA	AA	AA	AA	AA	AA
100089292|F|0-26:T>C-26:T>C	T/C	3	13804143	NA	NA	NA	NA	NA	NA	NA	TT	TT	TT	TT	CC	TT	TT	TC	TT	TT	TT	TT	TT	TT	TT	TT	TT	TT	TT	TT	TT	TT	TT	TT	TT	TT	TT	TT	TT	TT	TT	TT	TT	TT	TT	TT	TT	TT	TT
100089293|F|0-64:A>T-64:A>T	A/T	3	13804144	NA	NA	NA	NA	NA	NA	NA	TT	TT	TT	TT	AA	TT	TT	AT	TT	TT	TT	TT	TT	TT	TT	TT	TT	TT	TT	TT	TT	TT	TT	TT	TT	TT	TT	TT	TT	TT	TT	TT	TT	TT	TT	TT	TT	TT	TT
14087894|F|0-59:T>C-59:T>C	T/C	3	13916212	NA	NA	NA	NA	NA	NA	NA	TT	TT	TT	TT	CC	TT	TT	TC	TT	CC	TT	CC	TT	TT	TT	TT	CC	TT	TT	TT	TC	TT	TT	TT	TC	TC	TT	TT	TC	TT	TT	TT	TC	TT	TT	TT	CC	TT	TT
14082048|F|0-46:G>C-46:G>C	G/C	3	14173057	NA	NA	NA	NA	NA	NA	NA	GG	GG	GG	GG	CC	GG	GG	GC	GG	GG	GG	GG	GG	GG	GG	GG	GG	GG	GG	GG	GG	GG	GG	GG	GG	GG	GG	GG	GG	GG	GG	GG	GG	GG	GG	GG	GG	GG	GG
100073348|F|0-21:G>A-21:G>A	G/A	3	14247018	NA	NA	NA	NA	NA	NA	NA	GG	GA	GA	GA	GG	GA	GA	GG	GA	NA	GG	GG	AA	GG	GA	GG	NA	GG	GA	GG	GA	GA	GG	GA	AA	GG	GG	AA	AA	GG	GG	GG	GG	GG	GG	GG	NA	AA	GG
14079539|F|0-8:A>T-8:A>T	A/T	3	14247080	NA	NA	NA	NA	NA	NA	NA	AT	AA	AA	AA	AA	AA	AA	AA	AT	NA	AA	AT	AA	AA	AA	AA	NA	AT	AT	AT	AT	AT	AT	AT	AA	AA	AA	AT	AA	AA	AA	AT	AA	AA	AA	AT	NA	AA	AA
14085259|F|0-5:A>T-5:A>T	A/T	3	14355946	NA	NA	NA	NA	NA	NA	NA	TT	TT	TT	TT	TT	AT	AT	AT	TT	TT	TT	TT	TT	TT	TT	TT	TT	AT	TT	TT	TT	TT	TT	TT	TT	TT	TT	TT	TT	TT	TT	TT	TT	TT	TT	TT	TT	TT	TT
100050296|F|0-45:C>T-45:C>T	C/T	3	14485905	NA	NA	NA	NA	NA	NA	NA	CC	CC	CC	CC	TT	CC	CC	CT	CC	CC	CC	CC	CC	CC	CT	CC	CC	CC	CC	CC	CC	CC	CC	CC	CC	TT	CC	CC	CC	CC	CC	CC	TT	CC	TT	CC	CC	CC	CC
100084713|F|0-63:C>T-63:C>T	C/T	3	14551127	NA	NA	NA	NA	NA	NA	NA	CC	CC	CC	CC	TT	CC	CC	CT	CC	CC	CC	CC	CC	CC	CT	CC	CC	CC	CC	CC	CC	CC	CC	CC	CC	TT	CC	CC	CC	CC	CC	CC	TT	CC	TT	CC	CC	CC	CC
14074580|F|0-9:G>T-9:G>T	G/T	3	14551189	NA	NA	NA	NA	NA	NA	NA	GG	TT	TT	TT	GG	GT	GT	GG	GT	NA	TT	GG	GT	TT	GT	TT	NA	GG	GT	GT	GT	GT	GT	GT	TT	GG	TT	GT	TT	TT	TT	GG	GG	TT	GG	GG	NA	TT	GT
14078938|F|0-31:T>C-31:T>C	T/C	3	14573581	NA	NA	NA	NA	NA	NA	NA	TT	TT	TT	TT	TT	TC	TC	TC	TC	TT	TT	TT	TC	TT	TT	TT	TT	TC	TT	TT	TT	TT	TT	TT	TT	TT	TT	TT	TT	TT	TT	TT	TT	TT	TT	TT	TT	TT	TT
14074258|F|0-28:G>T-28:G>T	G/T	3	14591586	NA	NA	NA	NA	NA	NA	NA	GG	TT	TT	TT	GG	GT	GT	GG	GT	TT	TT	GT	GT	TT	GT	TT	TT	GG	GT	GT	GT	GT	GT	GT	TT	GG	TT	GT	TT	TT	TT	GG	GG	TT	GG	GG	TT	TT	GT
14077062|F|0-9:G>A-9:G>A	G/A	3	14701744	NA	NA	NA	NA	NA	NA	NA	GG	NA	GG	GG	GG	GG	GG	GG	GG	GG	GG	GG	GG	GG	GG	GG	GG	GG	GG	GG	GG	GG	GG	GG	GG	GG	GG	GG	GG	GG	GG	GG	GG	GG	GG	GG	GG	GA	GA
100050252|F|0-27:T>C-27:T>C	T/C	3	14748173	NA	NA	NA	NA	NA	NA	NA	CC	TT	TT	TT	CC	TT	TT	TC	TC	TT	TT	TC	TC	TT	TC	TT	TT	TC	TC	TC	TC	TC	TC	TC	TT	CC	TT	TC	TT	TC	TT	CC	CC	TT	CC	CC	TT	TT	TC
14083833|F|0-11:A>G-11:A>G	A/G	3	14776392	NA	NA	NA	NA	NA	NA	NA	AA	AA	AA	AA	AA	AA	AA	AA	AA	AA	AA	AA	AA	AA	AA	AA	AA	AA	AA	AG	AA	AA	AG	AA	AA	AA	AA	AA	AA	AA	AA	AA	AA	AA	AA	AA	AA	AG	AG
14075112|F|0-18:A>G-18:A>G	A/G	3	14809241	NA	NA	NA	NA	NA	NA	NA	AA	GG	GG	GG	AA	AG	AG	AA	AA	AA	GG	AA	AA	AA	AG	AA	AA	AG	AA	AA	AA	AA	AA	AA	AA	AA	AA	AA	AA	AA	AA	AA	AA	AA	AA	AA	AA	AA	AA
14074405|F|0-36:C>T-36:C>T	C/T	3	14809489	NA	NA	NA	NA	NA	NA	NA	CC	TT	TT	TT	CC	TT	TT	CT	TT	NA	TT	CT	TT	TT	CT	TT	TT	CT	CT	CT	CT	CT	CT	CT	TT	CC	TT	TT	TT	TT	TT	CC	CC	TT	CC	CC	TT	TT	CT
14073770|F|0-9:G>A-9:G>A	G/A	3	15201801	NA	NA	NA	NA	NA	NA	NA	AA	GG	GG	GG	GG	GG	GG	GG	GG	GG	GG	GA	GG	GG	GG	GG	GG	GA	GG	GA	GA	GA	GA	GG	GG	GG	GG	GA	GG	GG	GG	AA	GG	GG	GG	AA	GG	GG	GA
14082750|F|0-34:C>T-34:C>T	C/T	3	15271540	NA	NA	NA	NA	NA	NA	NA	TT	NA	NA	NA	TT	CC	CC	CT	CC	CC	CC	CT	CC	CC	CT	CC	CC	CT	CT	CT	CT	CT	CT	CT	CC	TT	CC	CT	CC	CC	CC	TT	TT	CC	TT	TT	CC	CC	TT
14087053|F|0-11:C>A-11:C>A	C/A	3	15551475	NA	NA	NA	NA	NA	NA	NA	AA	CC	CC	CC	CC	CC	CC	CC	CC	CC	CC	CA	CC	CC	CC	CC	CC	CA	CC	CA	CA	CA	CA	CC	CC	CC	CC	CA	CC	CC	CC	AA	CC	CC	CC	AA	CC	CC	CA
14074019|F|0-44:A>G-44:A>G	A/G	3	15551539	NA	NA	NA	NA	NA	NA	NA	AA	AA	AA	AA	AA	AA	AA	AA	AA	AA	AA	AA	AA	AA	AA	AA	AA	AA	AA	AA	AA	AA	AA	AA	AA	AA	AA	AA	AA	AA	AA	AA	AA	AA	AA	AA	AA	AG	AA
14074835|F|0-34:C>T-34:C>T	C/T	3	15557118	NA	NA	NA	NA	NA	NA	NA	TT	CC	CC	CC	CC	CC	CC	CC	CC	CC	CC	CT	CC	CC	CT	CC	CC	CT	CC	CT	CT	CT	CT	CC	CC	CC	CC	CT	CC	CC	CC	TT	TT	CC	TT	TT	CC	CC	CT
14076252|F|0-49:G>A-49:G>A	G/A	3	15557184	NA	NA	NA	NA	NA	NA	NA	GG	GG	GG	GG	GG	GG	GG	GG	GG	NA	GG	GG	GG	GG	GG	GG	GG	GG	GG	GG	GG	GG	GG	GG	GG	GG	GG	GG	GG	GG	GG	GG	GG	GG	GG	GG	GG	GG	GG
14079912|F|0-28:C>G-28:C>G	C/G	3	15632430	NA	NA	NA	NA	NA	NA	NA	GG	CC	CC	CC	CC	CG	CC	CC	CG	GG	CC	GG	CG	GG	CG	GG	GG	CG	CG	CG	GG	GG	CG	CG	GG	CC	GG	GG	GG	GG	GG	GG	GG	GG	GG	GG	GG	CG	CG
14073724|F|0-41:A>T-41:A>T	A/T	3	15643345	NA	NA	NA	NA	NA	NA	NA	NA	AA	AA	AA	AA	AT	AA	AA	AT	TT	AA	TT	AT	TT	AT	TT	TT	AA	AT	AT	TT	TT	AT	AT	TT	AA	TT	TT	TT	TT	TT	NA	AA	TT	AA	NA	TT	AT	AA
14077010|F|0-18:A>G-18:A>G	A/G	3	15643411	NA	NA	NA	NA	NA	NA	NA	GG	AA	AA	AA	AA	AG	AA	AA	AG	GG	AA	GG	AG	GG	AG	GG	GG	AG	AG	AG	GG	GG	AG	AG	GG	AA	GG	GG	GG	GG	GG	GG	AA	GG	AA	GG	GG	AG	AG
14074301|F|0-29:C>G-29:C>G	C/G	3	15673991	NA	NA	NA	NA	NA	NA	NA	GG	CC	CC	CC	CC	CC	CC	CC	CC	GG	GG	GG	CG	GG	CG	GG	GG	CG	CG	CG	GG	GG	CG	CG	GG	CC	CC	GG	GG	GG	GG	GG	CC	CC	CC	GG	GG	CG	CG
100082451|F|0-13:G>A-13:G>A	G/A	3	15712739	NA	NA	NA	NA	NA	NA	NA	GG	GG	GG	GG	GG	GA	GG	GG	GA	GG	AA	GG	GA	AA	GA	AA	GG	GG	GA	GA	GA	GA	GA	GA	GA	GG	AA	GA	AA	AA	AA	GG	GG	AA	GG	GG	AA	GA	GG
14073769|F|0-23:A>G-23:A>G	A/G	3	15742278	NA	NA	NA	NA	NA	NA	NA	AA	AA	AA	AA	AA	AA	AA	AA	AA	AA	GG	AA	AA	AA	AA	AA	AA	AA	AA	AA	AA	AA	AA	AA	AA	AA	AA	AA	AA	AA	AA	AA	AA	AA	AA	AA	AA	AA	AA
14082610|F|0-39:A>C-39:A>C	A/C	3	15896549	NA	NA	NA	NA	NA	NA	NA	AA	AA	AA	AA	AA	AA	AA	AA	AA	AA	CC	AA	AA	AA	AA	AA	AA	AA	AA	AA	AA	AA	AA	AA	AA	AA	AA	AA	AA	AA	AA	AA	AA	AA	AA	AA	AA	AA	AA
100071409|F|0-64:G>A-64:G>A	G/A	3	16036146	NA	NA	NA	NA	NA	NA	NA	GG	GG	GG	GA	GG	GA	GG	GA	GA	GG	GG	GG	GG	GG	GG	GG	GG	GG	GG	GG	GG	GG	GG	GG	GG	GG	AA	GG	GG	GG	GG	GG	GG	AA	GG	GG	GG	GG	GG
14086004|F|0-50:C>T-50:C>T	C/T	3	16036212	NA	NA	NA	NA	NA	NA	NA	CC	CC	CC	CC	CC	CC	CC	CC	CC	CC	TT	CC	CC	CC	CC	CC	CC	CC	CC	CC	CC	CC	CT	CC	CC	CC	CC	CC	CC	CC	CC	CC	CC	CC	CC	CC	CC	CC	CC
100042868|F|0-17:C>T-17:C>T	C/T	3	16136000	NA	NA	NA	NA	NA	NA	NA	TT	TT	TT	TT	TT	TT	TT	TT	TT	TT	TT	TT	CT	TT	TT	CT	TT	TT	CT	CT	CT	CT	CT	CT	TT	TT	TT	CT	CT	CC	TT	TT	TT	TT	TT	TT	CT	TT	TT
100044278|F|0-19:T>C-19:T>C	T/C	3	16193604	NA	NA	NA	NA	NA	NA	NA	TT	TT	TT	TT	TT	TT	TT	TT	TT	TT	TT	TT	TT	TT	TC	TC	TT	TT	TC	TC	TC	TC	TC	TC	TC	TT	TT	TC	TC	CC	TT	TT	TT	TT	TT	TT	TC	CC	TT
14076854|F|0-23:C>G-23:C>G	C/G	3	16471728	NA	NA	NA	NA	NA	NA	NA	CC	CC	CC	CC	GG	CC	CC	CG	CC	CC	CC	CC	CC	CC	CC	CC	CC	CC	CC	CC	CC	CC	CC	CC	CC	CC	CC	CC	CC	CC	CC	CC	CC	CC	CC	CC	CC	CC	CC
14086877|F|0-48:T>C-48:T>C	T/C	3	16760896	NA	NA	NA	NA	NA	NA	NA	CC	CC	CC	CC	TT	CC	CC	TC	CC	CC	CC	CC	CC	CC	CC	CC	CC	TC	CC	CC	CC	CC	CC	CC	CC	CC	CC	CC	CC	CC	CC	CC	CC	CC	CC	CC	CC	CC	CC
100083069|F|0-37:A>G-37:A>G	A/G	3	17525692	NA	NA	NA	NA	NA	NA	NA	AA	AA	AA	AG	AA	AA	AA	AA	AA	GG	AA	AG	AA	AA	AG	GG	GG	AA	AG	AG	AG	AG	AG	AG	GG	AA	AA	AG	GG	GG	AA	AA	AA	AA	AA	AA	AG	GG	AA
100048456|F|0-48:T>A-48:T>A	T/A	3	17780049	NA	NA	NA	NA	NA	NA	NA	TT	TT	TT	TT	TT	TT	TT	TT	TT	TT	TT	TT	TT	TT	TT	TT	TT	TT	TT	TA	TT	TT	TA	TT	TT	TT	TT	TT	TT	TT	TT	TT	TT	TT	TT	TT	TT	TT	TT
14085044|F|0-45:G>C-45:G>C	G/C	3	17984192	NA	NA	NA	NA	NA	NA	NA	GG	GG	GG	GG	CC	GG	GG	GC	GG	GG	GG	GG	GG	GG	GG	GG	GG	GG	GG	GG	GG	GG	GG	GG	GG	GG	GG	GG	GG	GG	GG	GG	GG	GG	GG	GG	GG	GG	GG
14077338|F|0-36:C>A-36:C>A	C/A	3	18037326	NA	NA	NA	NA	NA	NA	NA	CC	CC	CC	CC	AA	CC	CC	CA	CC	CC	CC	CC	CC	CC	CC	CC	CC	CC	CC	CC	CC	CC	CC	CC	CC	CC	CC	CC	CC	CC	CC	CC	CC	CC	CC	CC	CC	CC	CC
14079593|F|0-17:A>G-17:A>G	A/G	3	18064563	NA	NA	NA	NA	NA	NA	NA	AA	AA	AA	AA	GG	AA	AA	AG	AA	AA	AA	AA	AA	AA	AA	AA	AA	AA	AA	AA	AA	AA	AA	AA	AA	AA	AA	AA	AA	AA	AA	AA	AA	AA	AA	AA	AA	AA	AA
100052293|F|0-9:T>C-9:T>C	T/C	3	18123022	NA	NA	NA	NA	NA	NA	NA	TT	TT	TT	TT	TT	TC	TT	TT	TT	NA	CC	TT	TT	TT	TC	TT	TT	TT	TT	TC	TT	TT	TC	TT	TT	TT	CC	TT	TT	TT	TT	TT	TT	CC	TT	TT	TT	TT	TT
100048951|F|0-49:C>A-49:C>A	C/A	3	18375694	NA	NA	NA	NA	NA	NA	NA	CC	CC	CC	CC	CC	CA	CC	CC	CC	CC	AA	CC	CC	CC	CA	CC	CC	CC	CC	CA	CC	CC	CA	CC	CC	CC	CA	CC	CC	CC	CC	CC	CC	AA	CC	CC	CC	CC	CC
100089611|F|0-9:A>T-9:A>T	A/T	3	18440752	NA	NA	NA	NA	NA	NA	NA	AA	AA	AA	AA	AA	AT	AA	AA	AA	AA	TT	AA	AA	AA	AT	AT	AA	AA	AA	AT	AT	AT	AT	AA	AT	AA	AT	AA	AA	TT	AA	AA	AA	TT	AA	AA	AA	AT	AA
100049275|F|0-34:A>G-34:A>G	A/G	3	18489913	NA	NA	NA	NA	NA	NA	NA	AA	AA	AA	AA	AA	AG	AA	AA	AA	AA	GG	AA	AA	AA	AG	AG	AA	AA	AA	AG	AG	AA	AG	AA	AA	AA	AG	AA	AA	GG	AA	AA	AA	GG	AA	AA	AA	GG	AA
14086749|F|0-7:T>C-7:T>C	T/C	3	18540309	NA	NA	NA	NA	NA	NA	NA	CC	CC	CC	TC	CC	TC	CC	CC	TT	TT	TT	TC	TT	TT	TC	TT	TT	CC	TC	TC	TC	TC	TC	TC	TT	CC	TT	TC	TT	TT	TT	TT	CC	TT	CC	CC	TT	TT	TT
14074866|F|0-28:A>G-28:A>G	A/G	3	19088061	NA	NA	NA	NA	NA	NA	NA	AA	AA	AA	AA	AA	AA	AA	AA	AG	AA	AA	AA	AG	AA	AA	AA	AA	AG	AA	AA	AA	AA	AA	AA	AA	AA	AA	AA	AA	AA	AA	AA	AA	AA	AA	AA	AA	AA	AA
14077205|F|0-58:A>G-58:A>G	A/G	3	19792963	NA	NA	NA	NA	NA	NA	NA	GG	GG	GG	GG	AA	AG	AG	AA	AA	GG	AA	GG	AG	GG	GG	GG	GG	AG	GG	AG	GG	GG	AG	GG	GG	GG	AA	GG	GG	GG	GG	AA	GG	AA	GG	GG	GG	GG	AG
14073476|F|0-46:C>T-46:C>T	C/T	3	20097107	NA	NA	NA	NA	NA	NA	NA	TT	TT	TT	TT	CC	CT	CT	CC	CC	TT	CC	TT	CT	TT	TT	TT	TT	CT	CT	TT	TT	TT	TT	CT	TT	TT	CC	TT	TT	TT	TT	CC	TT	CC	TT	TT	TT	TT	CT
14077056|F|0-7:G>C-7:G>C	G/C	3	20546033	NA	NA	NA	NA	NA	NA	NA	CC	CC	CC	CC	CC	CC	CC	CC	CC	GG	CC	GC	GC	GG	GC	GG	GG	CC	GC	GC	GC	GC	GC	GC	GC	CC	CC	CC	GG	GG	GG	CC	CC	CC	CC	CC	GC	GC	CC
100083748|F|0-6:C>T-6:C>T	C/T	3	20546099	NA	NA	NA	NA	NA	NA	NA	CC	CC	CC	CC	CC	CC	CC	CC	CC	TT	CC	CT	CT	TT	CC	TT	TT	CC	CT	CT	CT	CT	CT	CT	CT	CC	CC	CC	TT	TT	TT	CC	CC	CC	CC	CC	CT	CT	CC
100052541|F|0-49:G>A-49:G>A	G/A	3	20642566	NA	NA	NA	NA	NA	NA	NA	GG	GG	GG	GG	GG	GG	GG	GG	GG	AA	GG	AA	GA	AA	GG	AA	AA	GG	GA	GA	GA	GA	GA	GA	GA	GG	GG	GG	AA	AA	AA	GG	GG	GG	GG	GG	GA	GA	GG
100048528|F|0-29:G>C-29:G>C	G/C	3	20671902	NA	NA	NA	NA	NA	NA	NA	GG	GG	GG	GG	GG	GG	GG	GG	GG	CC	GG	GC	GC	CC	GG	CC	CC	GG	GC	GC	GC	GC	GC	GC	GC	GG	GG	GG	CC	CC	CC	GG	GG	GG	GG	GG	GC	GC	GG
14074304|F|0-26:A>T-26:A>T	A/T	3	21291328	NA	NA	NA	NA	NA	NA	NA	AA	TT	TT	AT	AA	AA	AT	AA	AT	AA	TT	AA	AT	AA	AT	AA	AA	AA	AA	AA	AA	AA	AA	AA	AA	AA	AA	AA	AA	AA	AA	AA	TT	AA	TT	AA	AA	AA	AA
14077497|F|0-60:C>A-60:C>A	C/A	3	21296986	NA	NA	NA	NA	NA	NA	NA	CC	AA	AA	AA	CC	CA	AA	CA	CA	AA	AA	CA	AA	AA	CA	CA	AA	CC	CA	CA	CA	CA	CA	CA	AA	CC	CC	CA	AA	AA	AA	CC	AA	CC	AA	CC	AA	AA	CA
100074514|F|0-28:C>A-28:C>A	C/A	3	21404935	NA	NA	NA	NA	NA	NA	NA	CC	CC	CC	CC	CC	CC	CC	CC	CC	CA	CC	CA	CA	CA	CC	CA	CA	CC	CA	CA	CA	CA	CA	CA	CA	CC	CC	CA	CA	CA	CA	CC	CC	CC	CC	CC	CA	CA	CC
100046495|F|0-15:C>G-15:C>G	C/G	3	21477413	NA	NA	NA	NA	NA	NA	NA	CC	CC	CC	CG	CC	CG	CG	CG	CC	GG	CC	CG	CG	GG	CG	CG	GG	CC	CG	CG	CG	CG	CG	CG	GG	CC	CC	CG	GG	GG	GG	CC	CC	CC	CC	CC	GG	GG	CG
14082320|F|0-67:A>T-67:A>T	A/T	3	21479994	NA	NA	NA	NA	NA	NA	NA	AA	AA	AA	AT	AA	AT	AT	AT	AA	TT	AA	AT	AT	TT	AT	AT	TT	AA	AT	AT	AT	AT	AT	AT	TT	AA	AA	AT	TT	TT	TT	AA	AA	AA	AA	AA	TT	TT	AT
100052745|F|0-49:C>T-49:C>T	C/T	3	21480994	NA	NA	NA	NA	NA	NA	NA	TT	CC	CC	CC	TT	CT	CC	CT	CC	CC	CC	CC	CC	CC	CT	CT	CC	TT	CT	CT	CT	CT	CT	CT	CC	TT	TT	CT	CC	CC	CC	TT	CC	TT	CC	TT	CC	CC	CC
14073847|F|0-65:C>T-65:C>T	C/T	3	21914407	NA	NA	NA	NA	NA	NA	NA	CC	TT	TT	TT	TT	CT	TT	TT	CC	TT	CC	TT	CT	TT	CT	CT	TT	CC	CT	CT	CT	CT	CT	CT	TT	CC	CT	CT	TT	TT	TT	CC	TT	CC	TT	CC	TT	TT	CT
14073524|F|0-41:G>C-41:G>C	G/C	3	21974975	NA	NA	NA	NA	NA	NA	NA	CC	CC	CC	CC	CC	CC	CC	CC	CC	GG	CC	GC	GC	GG	CC	CC	GG	CC	CC	GC	GC	GC	GC	CC	GG	CC	CC	GC	GG	CC	GG	CC	CC	CC	CC	CC	GG	GC	GC
14075665|F|0-56:G>C-56:G>C	G/C	3	22457996	NA	NA	NA	NA	NA	NA	NA	GG	GG	GG	GG	CC	GG	GG	GC	GG	GG	GG	GG	GG	GG	GG	GG	GG	GG	GG	GG	GG	GG	GG	GG	GG	GG	GG	GG	GG	GG	GG	GG	GG	GG	GG	GG	GG	GG	GG
14076891|F|0-31:C>T-31:C>T	C/T	3	22476727	NA	NA	NA	NA	NA	NA	NA	CC	CC	CC	CC	CT	CC	CC	CT	CC	CC	CC	CC	CC	CC	CC	CT	CC	CC	CC	CC	CT	CC	CC	CC	CC	CC	CC	CC	CC	CC	CC	CC	CC	CC	CC	CC	CC	CC	CC
14081516|F|0-50:G>C-50:G>C	G/C	3	22476793	NA	NA	NA	NA	NA	NA	NA	GG	GG	GG	GG	CC	GG	GG	GC	GC	GG	GG	GG	GG	GG	GG	GG	GG	GG	GG	GG	GG	GG	GG	GG	GG	GG	GG	GG	GG	GG	GG	GG	GG	GG	GG	GG	GG	GG	GG
100076503|F|0-30:A>C-30:A>C	A/C	3	22526681	NA	NA	NA	NA	NA	NA	NA	AA	CC	CC	CC	NA	CC	CC	CC	AC	AA	CC	AA	AA	AA	CC	AC	AA	AA	CC	AC	AA	AC	AC	CC	AA	CC	CC	AA	AA	CC	AA	AA	CC	CC	CC	AA	AA	AA	AA
100088023|F|0-28:G>A-28:G>A	G/A	3	22647754	NA	NA	NA	NA	NA	NA	NA	GG	GG	GG	GG	GG	GG	GG	GG	GG	AA	GG	GA	AA	AA	GG	GG	AA	GG	GG	GA	GA	GA	GA	GG	AA	GG	GG	GA	AA	GG	AA	GG	GG	GG	GG	GG	AA	AA	GA
14074693|F|0-30:C>T-30:C>T	C/T	3	22933328	NA	NA	NA	NA	NA	NA	NA	CC	CC	CC	CC	TT	CC	CC	CT	CC	NA	CC	CC	CC	CC	CC	CC	CC	CC	CC	CC	CC	CC	CC	CC	CC	CC	CC	CC	CC	CC	CC	CC	CC	CC	CC	CC	CC	CC	CC
100047238|F|0-38:G>T-38:G>T	G/T	3	22938405	NA	NA	NA	NA	NA	NA	NA	GG	GG	GG	GG	TT	GG	GG	TT	GG	TT	GG	GT	TT	TT	GT	GG	TT	GG	GT	GT	GT	GT	GT	GT	TT	GG	GG	GT	TT	GG	TT	GG	GG	GG	GG	GG	TT	TT	GG
14076197|F|0-56:C>A-56:C>A	C/A	3	23095659	NA	NA	NA	NA	NA	NA	NA	CC	CC	CC	CC	AA	CC	CC	CA	CC	CC	CC	CC	CC	CC	CC	CC	CC	CC	CC	CC	CC	CC	CC	CC	CC	CC	CC	CC	CC	CC	CC	CC	CC	CC	CC	CC	CC	CC	CC
100050981|F|0-55:C>G-55:C>G	C/G	3	23211720	NA	NA	NA	NA	NA	NA	NA	CC	CC	CC	CC	GG	CC	CC	CG	CC	CC	CC	CC	CC	CC	CC	CC	CC	CC	CC	CC	CC	CC	CC	CC	CC	CC	CC	CC	CC	CC	CC	CC	CC	CC	CC	CC	CC	CC	CC
14082902|F|0-49:A>G-49:A>G	A/G	3	23339590	NA	NA	NA	NA	NA	NA	NA	AA	AA	AA	AA	GG	AA	AA	AG	AA	AA	AA	AA	AA	AA	AA	AA	AA	AA	AA	AA	AA	AA	AA	AA	AA	AA	AA	AA	AA	AA	AA	AA	AA	AA	AA	AA	AA	AA	AA
100084518|F|0-13:A>T-13:A>T	A/T	3	23550450	NA	NA	NA	NA	NA	NA	NA	AA	AA	AA	AA	AA	AA	AA	AA	AA	AT	AA	AT	TT	TT	AA	AA	TT	AA	AA	AT	AT	AT	AT	AA	TT	AA	AA	AT	TT	AA	TT	AA	AA	AA	AA	AA	TT	AT	AT
14082205|F|0-53:T>C-53:T>C	T/C	3	24070612	NA	NA	NA	NA	NA	NA	NA	CC	CC	CC	CC	CC	CC	CC	CC	TC	CC	CC	CC	CC	CC	CC	CC	CC	TC	CC	CC	CC	CC	CC	CC	CC	CC	CC	CC	CC	CC	CC	CC	CC	CC	CC	CC	CC	CC	CC
14085479|F|0-18:G>A-18:G>A	G/A	3	24172789	NA	NA	NA	NA	NA	NA	NA	GG	GG	GG	GG	GG	GG	GG	GG	GA	GG	GG	GG	GG	GG	GG	GG	GG	GA	GG	GG	GG	GG	GG	GG	GG	GG	GG	GG	GG	GG	GG	GG	GG	GG	GG	GG	GG	GG	GG
100051089|F|0-51:T>C-51:T>C	T/C	3	24172837	NA	NA	NA	NA	NA	NA	NA	TT	TT	TT	TT	TT	TT	TT	TT	TC	TT	TT	TT	TT	TT	TT	TT	TT	TC	TT	TT	TT	TT	TT	TT	TT	TT	TT	TT	TT	TT	TT	TT	TT	TT	TT	TT	TT	TT	TT
100044948|F|0-40:C>T-40:C>T	C/T	3	24319768	NA	NA	NA	NA	NA	NA	NA	CC	CC	CC	CC	CC	CC	CC	CC	CT	CC	CC	CC	CT	CC	CC	CC	CC	CT	CC	CC	CC	CC	CC	CC	CT	CC	CT	CC	CC	CC	CC	CC	CC	CC	CC	CC	CC	CC	CT
14076443|F|0-18:C>A-18:C>A	C/A	3	24669655	NA	NA	NA	NA	NA	NA	NA	CC	CC	CC	CC	CC	CC	CC	CC	CC	CC	CC	CC	CC	CC	CC	CC	CC	CA	CC	CC	CC	CC	CC	CC	CC	CC	CC	CC	CC	CC	CC	CC	CC	CC	CC	CC	CC	CC	CC
14079831|F|0-9:C>T-9:C>T	C/T	3	24688482	NA	NA	NA	NA	NA	NA	NA	TT	TT	TT	TT	TT	CT	TT	TT	CT	TT	TT	TT	CT	TT	TT	TT	TT	CT	TT	TT	TT	TT	TT	TT	CT	TT	TT	TT	TT	TT	TT	TT	TT	TT	TT	TT	TT	TT	CT
100087495|F|0-24:C>G-24:C>G	C/G	3	25037164	NA	NA	NA	NA	NA	NA	NA	CC	CC	CC	CC	CC	CC	CC	CC	CC	CC	CC	CC	CC	CC	CC	CC	CC	CC	CC	CC	CC	CC	CC	CC	CC	CC	CC	CC	CC	CC	CC	CC	CC	CC	CC	CC	CC	CC	CC
100075528|F|0-31:C>G-31:C>G	C/G	3	26506435	NA	NA	NA	NA	NA	NA	NA	CC	CC	CC	CG	CC	CG	CG	CG	CC	GG	CC	CG	GG	GG	CG	GG	GG	CC	CG	CG	CG	CG	CG	CG	CG	CC	CG	CG	GG	GG	GG	CC	CC	GG	CC	CC	GG	GG	CC
100080992|F|0-6:T>A-6:T>A	T/A	3	27712479	NA	NA	NA	NA	NA	NA	NA	TT	TT	TT	TT	TT	TA	TA	TA	TA	TT	TT	TT	TT	TT	TT	TT	TT	TT	TT	TA	TT	TT	TA	TT	TT	TT	TT	TT	TT	TT	TT	TT	TT	TT	TT	TT	TT	TT	TT
100073278|F|0-21:A>T-21:A>T	A/T	3	27833506	NA	NA	NA	NA	NA	NA	NA	AA	AA	AA	AA	AA	AT	AT	AT	AA	AA	AA	AA	AA	AA	AA	AA	AA	AA	AA	AA	AA	AA	AA	AA	AA	AA	AA	AA	AA	AA	AA	AA	AA	AA	AA	AA	AA	AA	AA
100093965|F|0-15:T>C-15:T>C	T/C	3	27882946	NA	NA	NA	NA	NA	NA	NA	TT	TT	TT	TT	TT	TC	TC	TC	TC	TT	TT	TT	TT	TT	TT	TT	TT	TT	TT	TC	TT	TT	TC	TT	TT	TT	TT	TT	TT	TT	TT	TT	TT	TT	TT	TT	TT	TT	TT
100045968|F|0-12:G>C-12:G>C	G/C	3	28030614	NA	NA	NA	NA	NA	NA	NA	GG	GG	GG	GG	GG	GC	GC	GC	GG	GG	GG	GG	GG	GG	GG	GG	GG	GG	GG	GG	GG	GG	GG	GG	GG	GG	GG	GG	GG	GG	GG	GG	GG	GG	GG	GG	GG	GG	GG
100082600|F|0-34:G>C-34:G>C	G/C	3	28596515	NA	NA	NA	NA	NA	NA	NA	GG	GG	GG	GG	GG	GC	GG	GG	GC	GG	GG	GG	GG	GG	GG	GG	GG	GG	GG	GC	GG	GG	GC	GG	GG	GG	GG	GG	GG	GG	GG	GG	GG	GG	GG	GG	GG	GG	GG
100080666|F|0-5:G>A-5:G>A	G/A	3	28665342	NA	NA	NA	NA	NA	NA	NA	GG	GG	GG	GG	GG	GA	GG	GG	GA	GG	GG	GG	GG	GG	GG	GG	GG	GG	GG	GG	GG	GG	GG	GG	GG	GG	GG	GG	GG	GG	GG	GG	GG	GG	GG	GG	GG	GG	GG
14083605|F|0-20:C>T-20:C>T	C/T	3	30240505	NA	NA	NA	NA	NA	NA	NA	CC	CT	CT	CT	CT	CT	CT	CT	CT	CC	CT	CT	CT	CT	CT	CT	CT	CT	CT	CT	CT	CT	CT	CT	CT	CC	CT	CT	CT	CT	CT	CC	CC	CT	CC	CT	CT	CT	CT
100046551|F|0-50:C>T-50:C>T	C/T	3	31676708	NA	NA	NA	NA	NA	NA	NA	CC	CC	CC	CT	CC	CC	CC	CC	CC	CT	CC	CT	CT	CT	CC	CT	CT	CC	CT	CT	CT	CT	CT	CT	CT	CC	CC	CC	CT	CT	CT	CC	CC	CC	CC	CC	CT	CT	CT
100084492|F|0-14:A>T-14:A>T	A/T	3	31688646	NA	NA	NA	NA	NA	NA	NA	AA	AA	AA	AA	AA	AT	AA	AA	AT	AA	AA	AA	AA	AA	AA	AA	AA	AA	AA	AA	AA	AA	AA	AA	AA	AA	AA	AA	AA	AT	AA	AA	AA	AA	AA	AA	AA	AA	AA
14087662|F|0-36:T>C-36:T>C	T/C	3	33611099	NA	NA	NA	NA	NA	NA	NA	TC	TT	TT	TT	TT	TT	TT	TT	NA	TT	TT	TT	TT	TT	TC	TT	TT	TT	TT	TT	TT	TC	TC	TC	TT	TT	TT	TT	TT	TT	TT	TT	TT	TT	TT	TT	TT	TT	TT
14074534|F|0-27:C>A-27:C>A	C/A	3	35232692	NA	NA	NA	NA	NA	NA	NA	AA	AA	AA	AA	AA	AA	AA	AA	AA	AA	AA	AA	AA	AA	AA	AA	AA	AA	AA	CA	AA	AA	CA	AA	AA	AA	AA	AA	AA	AA	AA	AA	AA	AA	AA	AA	AA	CA	AA
14056600|F|0-22:C>G-22:C>G	C/G	3	35974976	NA	NA	NA	NA	NA	NA	NA	CC	CC	CC	CC	CC	CG	CG	CG	CC	CC	CC	CC	CC	CC	CC	CC	CC	CC	CC	CC	CC	CC	CC	CC	CC	CC	CC	CC	CC	CC	CC	CC	CC	CC	CC	CC	CC	CC	CC
100077162|F|0-18:T>C-18:T>C	T/C	3	36245779	NA	NA	NA	NA	NA	NA	NA	CC	TT	TT	TT	TT	TT	TC	TT	TT	TT	TT	TC	TT	TT	TT	TT	TT	CC	TT	TC	TC	TC	TC	TT	TT	TT	TT	TC	TT	TT	TT	TT	TT	TT	TT	CC	TT	TT	TT
14080015|F|0-45:T>A-45:T>A	T/A	3	36323051	NA	NA	NA	NA	NA	NA	NA	AA	TT	TT	TA	TT	TT	TT	TT	TT	AA	TT	AA	TA	AA	TA	AA	AA	AA	TA	AA	TA	TA	AA	TA	AA	TT	TT	AA	TA	AA	AA	TT	AA	TT	AA	AA	TA	TA	TA
14076001|F|0-29:T>A-29:T>A	T/A	3	36326883	NA	NA	NA	NA	NA	NA	NA	AA	TT	TT	TT	TT	TT	TT	TT	TT	TT	TT	TA	TT	TT	TT	TT	TT	AA	TT	TA	TA	TA	TA	TT	TT	AA	TT	TA	TT	TT	TT	TT	TT	TT	TT	AA	TT	TT	TT
14075209|F|0-29:A>T-29:A>T	A/T	3	36355154	NA	NA	NA	NA	NA	NA	NA	TT	AA	AA	AA	AA	AA	AA	AA	AA	AA	AA	AT	AA	AA	AA	AA	AA	TT	AA	AT	AT	AT	AT	AA	AA	AA	AA	AT	AA	AA	AA	AA	NA	AA	NA	TT	AA	AA	AA
14084597|F|0-28:G>A-28:G>A	G/A	3	36373907	NA	NA	NA	NA	NA	NA	NA	NA	AA	AA	AA	AA	AA	AA	AA	GG	NA	AA	AA	AA	AA	GA	AA	AA	NA	GA	AA	AA	AA	AA	GA	AA	AA	AA	AA	AA	AA	AA	AA	AA	AA	AA	NA	AA	AA	AA
100043887|F|0-18:A>G-18:A>G	A/G	3	36378266	NA	NA	NA	NA	NA	NA	NA	GG	GG	GG	GG	GG	GG	GG	GG	GG	AA	GG	GG	AG	GG	GG	GG	AA	GG	GG	AG	GG	GG	AG	GG	AA	GG	GG	GG	GG	GG	GG	GG	GG	GG	GG	GG	AG	GG	AG
14073814|F|0-18:C>T-18:C>T	C/T	3	36440678	NA	NA	NA	NA	NA	NA	NA	CC	TT	TT	TT	TT	TT	TT	TT	CC	CC	TT	CC	CT	NA	CT	NA	CC	CC	TT	CC	CT	CT	CC	TT	CC	TT	TT	CC	TT	NA	NA	TT	CC	TT	CC	CC	CT	TT	CT
14076160|F|0-28:A>G-28:A>G	A/G	3	36441875	NA	NA	NA	NA	NA	NA	NA	AG	GG	GG	GG	GG	GG	GG	GG	GG	GG	GG	AG	GG	GG	GG	AG	GG	AA	GG	AG	AG	AG	AG	GG	GG	GG	GG	AG	GG	GG	GG	GG	NA	GG	NA	AA	GG	GG	GG
100046947|F|0-17:T>C-17:T>C	T/C	3	36533396	NA	NA	NA	NA	NA	NA	NA	TT	TT	TT	TT	TT	TT	TT	TT	TC	TT	TT	TT	TT	TT	TT	TT	TT	TT	TC	TT	TT	TT	TT	TC	TT	TT	TT	TT	TT	TT	TT	CC	CC	TT	CC	TT	TT	TT	TC
14058603|F|0-40:G>A-40:G>A	G/A	3	36652673	NA	NA	NA	NA	NA	NA	NA	GG	GG	GG	GG	GG	GG	GG	GG	GG	GG	GG	GG	GG	GG	GG	GG	GG	GG	GG	GG	GG	GG	GG	GG	GG	GG	GG	GG	GG	GG	GG	GG	AA	GG	AA	GA	GG	GG	GG
14082924|F|0-48:G>C-48:G>C	G/C	3	36712691	NA	NA	NA	NA	NA	NA	NA	CC	CC	CC	CC	CC	GC	CC	CC	GC	CC	CC	CC	CC	CC	CC	CC	CC	CC	CC	CC	CC	CC	CC	CC	CC	CC	GG	CC	CC	CC	CC	CC	CC	GC	CC	CC	CC	CC	CC
100052069|F|0-60:C>T-60:C>T	C/T	3	36712757	NA	NA	NA	NA	NA	NA	NA	TT	CC	CC	CC	TT	CT	CC	CT	TT	CC	CC	CT	CC	CC	CT	CC	CC	TT	CT	CT	CT	CT	CT	CT	CC	TT	TT	CT	CC	CC	CC	CC	TT	CT	TT	TT	CC	CC	CC
14086616|F|0-24:T>C-24:T>C	T/C	3	36755665	NA	NA	NA	NA	NA	NA	NA	TT	TT	TT	TC	TT	TT	TT	TT	TT	TT	TT	TT	TC	TT	TC	TC	TT	TT	TC	TT	TC	TC	TT	TC	TT	TT	TT	TT	TT	TC	TT	TT	TT	TT	TT	TT	TC	TC	TT
14075326|F|0-63:C>T-63:C>T	C/T	3	36821658	NA	NA	NA	NA	NA	NA	NA	CC	TT	TT	CT	CC	TT	TT	CT	CT	CC	TT	CC	CC	CC	CT	CC	CC	CT	CT	CT	CC	CC	CT	CT	TT	CC	TT	CC	CC	CC	CC	TT	TT	TT	TT	CC	CC	CC	TT
100085118|F|0-68:A>C-68:A>C	A/C	3	37140328	NA	NA	NA	NA	NA	NA	NA	AA	CC	CC	CC	AA	AA	AC	AA	AA	CC	AA	AC	CC	CC	AC	CC	CC	AC	AC	AC	AC	AC	AC	AC	CC	AA	AA	AC	CC	CC	CC	CC	CC	AA	CC	AA	CC	CC	CC
14082225|F|0-17:G>T-17:G>T	G/T	3	37434471	NA	NA	NA	NA	NA	NA	NA	TT	GG	GG	GT	GG	GG	GG	GG	GG	TT	GG	TT	TT	TT	GT	TT	TT	TT	TT	TT	TT	TT	TT	TT	TT	GG	GG	TT	TT	TT	TT	GG	GG	GG	GG	TT	TT	TT	GT
14084684|F|0-21:A>G-21:A>G	A/G	3	37540927	NA	NA	NA	NA	NA	NA	NA	AA	AA	AA	AA	AA	AA	AA	AA	AA	AA	AA	AA	AA	AA	AA	AA	AA	AA	AA	AA	AA	AA	AA	AA	AA	AA	AA	AA	AA	AA	AA	AA	AA	AA	AA	AA	AA	AA	AA
14083135|F|0-23:C>G-23:C>G	C/G	3	37716643	NA	NA	NA	NA	NA	NA	NA	CC	CC	CC	CC	CC	CG	CC	CC	CC	NA	CC	CC	CC	CC	CC	CC	CC	CC	CG	CC	CC	CC	CC	CG	CC	CC	CC	CC	CC	CC	CC	CC	CC	CC	CC	CC	CC	CC	CC
100053762|F|0-30:C>T-30:C>T	C/T	3	37751873	NA	NA	NA	NA	NA	NA	NA	CC	CC	CC	CC	CC	CC	CC	CC	CC	CC	CC	CC	CC	TT	CC	CT	CC	CC	CT	CT	CC	CC	CT	CT	CC	CC	CC	CT	CC	CC	TT	CC	CC	CC	CC	CC	CC	CC	CC
14084894|F|0-57:G>A-57:G>A	G/A	3	38023482	NA	NA	NA	NA	NA	NA	NA	GG	GG	GG	GA	GG	AA	GA	GA	GA	AA	AA	GA	AA	AA	GA	AA	AA	GG	AA	GA	GA	GA	GA	AA	AA	GG	AA	GA	AA	AA	AA	GG	AA	AA	AA	GG	AA	AA	GA
100094670|F|0-52:T>C-52:T>C	T/C	3	38029800	NA	NA	NA	NA	NA	NA	NA	TT	TT	TT	TC	TT	TT	TT	TT	TT	TC	TT	TT	TC	TC	TC	TC	TC	TT	TC	TC	TC	TC	TC	TC	TT	TT	TT	TC	TC	TC	TC	TT	TT	TT	TT	TT	TC	TC	TT
100087329|F|0-32:A>T-32:A>T	A/T	3	38087355	NA	NA	NA	NA	NA	NA	NA	AA	AA	AA	AA	AA	AA	AA	AA	AA	NA	AA	AT	TT	NA	AA	NA	NA	AA	AA	AT	AT	AT	AT	AA	TT	AA	AA	AA	TT	AA	NA	AA	AA	AA	AA	AA	NA	NA	AA
100090288|F|0-53:A>C-53:A>C	A/C	3	38091238	NA	NA	NA	NA	NA	NA	NA	AA	AA	AA	AC	AA	AA	AA	AA	AA	CC	AA	AA	AC	CC	AC	CC	CC	AA	AC	AC	AC	AC	AC	AC	AA	AA	AA	AC	AC	AC	CC	AA	AA	AA	AA	AA	CC	CC	AC
14074075|F|0-58:G>T-58:G>T	G/T	3	38232369	NA	NA	NA	NA	NA	NA	NA	GG	GG	GG	GT	GG	GG	GG	GG	GG	TT	GG	GG	GT	TT	GT	TT	TT	GG	GT	GT	GT	GT	GT	GT	GG	GG	GG	GT	GT	GT	TT	GG	GG	GG	GG	GG	TT	TT	GG
14073687|F|0-59:T>A-59:T>A	T/A	3	38245104	NA	NA	NA	NA	NA	NA	NA	AA	AA	AA	TA	AA	AA	AA	AA	AA	TT	AA	TA	TT	TT	TA	TT	TT	AA	TA	TA	TA	TA	TA	TA	TT	AA	AA	TA	TT	TT	TT	AA	AA	AA	AA	AA	TT	TT	AA
14077448|F|0-53:C>T-53:C>T	C/T	3	38250319	NA	NA	NA	NA	NA	NA	NA	TT	TT	TT	CT	TT	TT	TT	TT	TT	CC	TT	TT	CT	CC	CT	CC	CC	TT	CT	CT	CT	CT	CT	CT	TT	TT	TT	CT	CT	CT	CC	TT	TT	TT	TT	TT	CC	CT	TT
14073670|F|0-58:T>A-58:T>A	T/A	3	38291750	NA	NA	NA	NA	NA	NA	NA	AA	AA	AA	TA	AA	AA	AA	AA	AA	TT	AA	AA	TA	TT	TA	TT	TT	AA	TA	TA	TA	TA	TA	TA	AA	AA	AA	TA	TA	TA	TT	AA	AA	AA	AA	AA	TT	TA	TA
100047562|F|0-15:T>G-15:T>G	T/G	3	39111728	NA	NA	NA	NA	NA	NA	NA	TT	TT	TT	TG	TT	GG	TG	TG	TT	NA	GG	TG	GG	GG	TG	TG	GG	TT	TG	TG	TG	TG	GG	TG	GG	TT	GG	TG	GG	GG	GG	TT	TT	GG	TT	TT	GG	TG	TG
100043326|F|0-8:C>T-8:C>T	C/T	3	39219420	NA	NA	NA	NA	NA	NA	NA	CC	CC	CC	CC	CC	CC	CC	CC	CC	CC	CC	CC	CT	CC	CC	CC	CC	CC	CC	CT	CT	CC	CT	CC	TT	CC	CC	CT	CT	CC	CC	CC	CC	CC	CC	CC	CT	CC	CC
14078847|F|0-19:G>A-19:G>A	G/A	3	39249908	NA	NA	NA	NA	NA	NA	NA	GG	GG	GG	GG	GG	GG	GA	GG	GG	GG	GG	GG	GA	GG	GG	GG	GG	GG	GG	GA	GA	GA	GA	GG	AA	GG	GG	GA	GA	GG	GG	GG	GG	GG	GG	GG	GA	GG	GG
100073181|F|0-28:C>T-28:C>T	C/T	3	39317759	NA	NA	NA	NA	NA	NA	NA	CC	CC	CC	CC	CC	CC	CC	CC	CC	CC	CC	CC	CT	CC	CC	CC	CC	CC	CC	CT	CT	CT	CT	CC	TT	CC	CC	CC	CT	CC	CC	CC	CC	CC	CC	CC	CT	CC	CC
14074060|F|0-27:G>A-27:G>A	G/A	3	39470424	NA	NA	NA	NA	NA	NA	NA	GG	GG	GG	GA	GG	GG	GG	GG	GG	GA	GG	GA	GA	GA	GA	GA	GA	GG	GA	GA	GA	GA	GA	GA	GA	GA	GG	GA	GA	GA	GA	GA	GA	GG	GA	GG	GA	GA	GA
14084103|F|0-20:G>T-20:G>T	G/T	3	39759405	NA	NA	NA	NA	NA	NA	NA	GG	GG	GG	GT	GG	GT	GT	GT	GG	GG	GG	GT	GT	GG	GG	GT	TT	GG	GT	GT	GT	GT	GT	GT	GT	GG	GG	GT	TT	TT	GG	GG	GG	GG	GG	GG	GT	TT	GG
14077498|F|0-26:G>A-26:G>A	G/A	3	40027675	NA	NA	NA	NA	NA	NA	NA	GG	AA	AA	AA	GG	AA	AA	GA	GA	AA	AA	GA	AA	AA	GA	AA	AA	GG	AA	GA	GA	GA	GA	AA	AA	AA	AA	GA	AA	AA	AA	AA	GG	AA	GG	GG	AA	AA	GA
100096077|F|0-49:G>T-49:G>T	G/T	3	40504353	NA	NA	NA	NA	NA	NA	NA	GG	GT	GT	GT	GT	GT	GT	GG	GT	GG	GT	GG	GT	GT	GT	GG	GG	GT	GT	GT	GT	GT	GT	GT	GG	NA	GT	GT	GT	GT	GT	GG	GG	GT	GG	GG	GG	GT	GT
100046754|F|0-57:C>T-57:C>T	C/T	3	40520235	NA	NA	NA	NA	NA	NA	NA	CC	TT	TT	CT	CC	TT	TT	CT	CT	CC	TT	CC	CT	CC	CT	CC	CC	CC	CC	CC	CT	CT	CC	CC	CC	CC	TT	CC	CT	CC	CC	CC	TT	TT	TT	CC	CC	TT	CC
14086647|F|0-63:T>G-63:T>G	T/G	3	40554954	NA	NA	NA	NA	NA	NA	NA	NA	GG	GG	GG	TT	GG	GG	TG	TG	GG	GG	GG	GG	GG	GG	GG	GG	NA	TG	GG	GG	GG	GG	TG	GG	TT	GG	GG	GG	GG	GG	TT	GG	GG	GG	NA	GG	GG	TG
14078760|F|0-9:G>A-9:G>A	G/A	3	40557433	NA	NA	NA	NA	NA	NA	NA	AA	AA	AA	AA	GG	AA	AA	GA	GA	AA	AA	AA	AA	AA	AA	AA	AA	AA	GA	AA	AA	AA	AA	GA	AA	GG	AA	AA	AA	AA	AA	GG	AA	AA	AA	AA	AA	AA	GA
14075193|F|0-9:C>G-9:C>G	C/G	3	40582693	NA	NA	NA	NA	NA	NA	NA	CC	CC	CC	CC	CC	CC	CC	CC	CG	CC	CC	CC	CC	CC	CG	CC	CC	CC	CC	CC	CC	CC	CC	CC	CC	CC	CC	CC	CC	CC	CC	CC	CC	CC	CC	CC	CC	CC	CC
14082222|F|0-15:A>C-15:A>C	A/C	3	40582951	NA	NA	NA	NA	NA	NA	NA	NA	CC	CC	CC	AA	CC	CC	AC	AC	CC	CC	CC	CC	CC	CC	CC	CC	NA	AC	CC	CC	CC	CC	AC	CC	AA	CC	CC	CC	CC	CC	AA	AA	CC	AA	NA	CC	CC	AC
14076613|F|0-27:T>C-27:T>C	T/C	3	40588985	NA	NA	NA	NA	NA	NA	NA	NA	CC	CC	CC	TT	CC	CC	TC	TC	CC	CC	CC	CC	CC	CC	CC	CC	NA	TC	CC	CC	CC	CC	TC	CC	TT	CC	CC	CC	CC	CC	TT	TT	CC	TT	NA	CC	CC	TC
14074772|F|0-15:G>A-15:G>A	G/A	3	40592099	NA	NA	NA	NA	NA	NA	NA	NA	AA	AA	AA	GG	AA	AA	GA	GA	AA	AA	AA	AA	AA	AA	AA	AA	NA	GA	AA	AA	AA	AA	GA	AA	GG	AA	AA	AA	AA	AA	GG	GG	AA	GG	NA	AA	AA	GA
100048862|F|0-33:A>T-33:A>T	A/T	3	40598603	NA	NA	NA	NA	NA	NA	NA	AA	AA	AA	AA	TT	AA	AA	AT	AT	NA	AA	AA	AA	AA	AA	AA	AA	AA	AT	AA	AA	AA	AA	AT	AA	TT	AA	AA	AA	AA	AA	TT	TT	AA	TT	AA	AA	AA	AT
14083925|F|0-26:A>T-26:A>T	A/T	3	40600318	NA	NA	NA	NA	NA	NA	NA	AA	AA	AA	AA	AA	AA	AA	AA	AT	AA	AA	AA	AA	AA	AT	AA	AA	AA	AA	AA	AA	AA	AA	AA	AA	AA	AA	AA	AA	AA	AA	AA	AA	AA	AA	AA	AA	AA	AA
14079691|F|0-34:A>G-34:A>G	A/G	3	40612738	NA	NA	NA	NA	NA	NA	NA	AA	AA	AA	AA	AA	AA	AA	AA	AG	AA	AA	AA	AA	AA	AG	AA	AA	AA	AA	AA	AA	AA	AA	AA	AA	AA	AA	AA	AA	AA	AA	AA	AA	AA	AA	AA	AA	AA	AA
100049706|F|0-24:T>C-24:T>C	T/C	3	40760885	NA	NA	NA	NA	NA	NA	NA	TT	TT	TT	TC	TT	TT	TT	TT	TC	CC	TT	TC	TC	CC	TC	CC	CC	TT	TC	TC	TC	TC	TC	TC	CC	TT	TT	TC	TC	CC	CC	TT	TT	TT	TT	TT	TC	TT	TC
14077320|F|0-67:C>T-67:C>T	C/T	3	40764437	NA	NA	NA	NA	NA	NA	NA	CC	CC	CC	CC	CC	CC	CC	CC	CC	CC	TT	CC	CT	CC	CC	CC	CC	CC	CC	CC	CT	CT	CC	CC	CC	TT	TT	CT	CT	CC	CC	TT	CC	TT	CC	CC	CT	TT	CT
14084956|F|0-33:C>G-33:C>G	C/G	3	40815205	NA	NA	NA	NA	NA	NA	NA	CC	CC	CC	CG	CC	CG	CC	CC	CG	CC	CC	CG	GG	GG	CG	GG	GG	CC	CG	CG	CG	CG	CG	CG	GG	GG	CC	CG	GG	GG	GG	GG	GG	CG	GG	CC	GG	GG	GG
14080268|F|0-33:C>G-33:C>G	C/G	3	40815271	NA	NA	NA	NA	NA	NA	NA	CC	CC	CC	CG	CC	CG	CC	CC	CG	GG	CC	CG	GG	GG	CG	GG	GG	CC	CG	CG	CG	CG	CG	CG	GG	GG	CC	CG	GG	GG	GG	GG	GG	CG	GG	CC	GG	GG	GG
100075179|F|0-45:A>T-45:A>T	A/T	3	40826757	NA	NA	NA	NA	NA	NA	NA	AA	AA	AA	AA	AA	AA	AA	AA	AA	AA	AA	AA	AT	AA	AA	AA	AA	AA	AA	AA	AT	AT	AA	AA	AA	AA	AA	AT	AT	AA	AA	AA	AA	AT	AA	AA	AT	TT	AA
100073566|F|0-15:T>A-15:T>A	T/A	3	40842575	NA	NA	NA	NA	NA	NA	NA	TT	TT	TT	TT	TT	TT	TT	TT	TA	NA	TT	TA	TA	TT	TA	TA	AA	TT	TA	TA	TT	TT	TA	TA	AA	TT	TT	TA	TA	TT	TT	TT	AA	TT	AA	TT	TA	TT	TA
14076668|F|0-23:G>C-23:G>C	G/C	3	40874075	NA	NA	NA	NA	NA	NA	NA	GG	GG	GG	GC	GG	GC	GG	GG	GG	GG	GG	GG	GC	CC	GC	GC	GG	GG	GC	GC	GC	GC	GC	GC	GG	CC	GG	GC	GC	CC	CC	CC	GG	GC	GG	GG	GC	CC	GC
14075764|F|0-21:A>G-21:A>G	A/G	3	40928989	NA	NA	NA	NA	NA	NA	NA	AA	AA	AA	AA	AA	AG	AA	AA	AA	AA	AA	AA	AA	AA	AA	AA	AA	AA	AA	AA	AA	AA	AA	AA	AA	AA	AA	AG	AA	AA	AA	AA	AA	AA	AA	AA	AA	AA	AA
100052531|F|0-23:T>C-23:T>C	T/C	3	40942752	NA	NA	NA	NA	NA	NA	NA	TT	TT	TT	TC	TT	TC	TT	TT	TT	CC	TT	TC	CC	CC	TC	CC	CC	TT	TC	TC	TC	TC	TC	TC	CC	TT	TT	TC	CC	CC	CC	TT	CC	TC	CC	TT	CC	CC	TC
100047019|F|0-10:G>A-10:G>A	G/A	3	40943668	NA	NA	NA	NA	NA	NA	NA	GG	GG	GG	GG	GG	GG	GG	GG	GG	NA	GG	GA	GA	GG	GG	GA	AA	GG	GA	GA	GG	GG	GA	GA	AA	GG	GG	GG	GA	GG	GG	GG	GG	GG	GG	GG	GA	GG	GA
14084751|F|0-14:G>A-14:G>A	G/A	3	40993876	NA	NA	NA	NA	NA	NA	NA	GG	GG	GG	GG	GA	GA	GA	GA	GG	GG	GG	GG	GG	GG	GA	GG	NA	GA	GA	GG	GG	GG	GG	GA	NA	GA	GG	GG	GG	GG	GG	GA	AA	GG	AA	GG	GG	GG	GG
14085597|F|0-6:A>C-6:A>C	A/C	3	41021559	NA	NA	NA	NA	NA	NA	NA	AA	AA	AA	AA	AA	AA	AA	AA	AA	AA	AA	AA	AA	AA	AA	AA	AA	AA	AA	AA	AA	AA	AA	AA	AA	AA	AA	AA	AA	AA	AA	AA	CC	AA	CC	AA	AA	AA	AA
14074758|F|0-39:C>A-39:C>A	C/A	3	41103558	NA	NA	NA	NA	NA	NA	NA	CA	CA	CA	CA	CA	CA	CA	CA	CA	CC	AA	CA	CA	CA	CA	CA	CC	CA	CA	CA	CA	CA	CA	CA	CC	CC	AA	CA	CA	CA	CA	CC	CA	AA	CA	CA	CA	AA	CC
100082546|F|0-61:A>G-61:A>G	A/G	3	41171257	NA	NA	NA	NA	NA	NA	NA	AA	AA	AA	AA	AA	AG	AG	AG	AA	GG	GG	GG	GG	AA	AG	AG	GG	AA	AG	AG	AG	AG	AA	AG	GG	GG	GG	GG	GG	AA	AA	GG	GG	GG	GG	AA	GG	GG	GG
100080988|F|0-9:T>C-9:T>C	T/C	3	41219956	NA	NA	NA	NA	NA	NA	NA	TT	TT	TT	TT	TT	TT	TT	TT	TT	CC	TT	TC	TC	TT	TT	TT	CC	TT	TT	TT	TT	TT	TC	TT	CC	TT	TT	TT	TC	TT	TT	TT	TT	TT	TT	TT	TC	TT	TC
14056153|F|0-8:G>A-8:G>A	G/A	3	41318104	NA	NA	NA	NA	NA	NA	NA	GG	GG	GG	GG	GG	GG	GG	GG	GG	GA	GG	GA	GA	GG	GG	GG	AA	GA	GG	GA	GG	GG	GA	GG	GA	GG	GG	GG	GA	GG	GG	GG	GG	GG	GG	GG	GA	GG	GA
14055940|F|0-40:T>A-40:T>A	T/A	3	41386838	NA	NA	NA	NA	NA	NA	NA	TT	TT	TT	TT	TT	TT	TT	TT	TT	TT	TT	TT	TA	TT	TT	TT	TT	TT	TT	TA	TT	TT	TA	TT	AA	TT	TT	TT	TT	TT	TT	TT	TT	TT	TT	TT	TT	TT	TA
100072843|F|0-40:A>C-40:A>C	A/C	3	41396629	NA	NA	NA	NA	NA	NA	NA	AA	AA	AA	AA	AA	AA	AA	AA	AA	AA	AA	AA	AC	AA	AA	AA	AA	AA	AA	AA	AA	AA	AC	AA	CC	AA	AA	AA	AA	AA	AA	AA	CC	AA	CC	AA	AA	AA	CC
14086013|F|0-49:G>A-49:G>A	G/A	3	41416513	NA	NA	NA	NA	NA	NA	NA	AA	AA	AA	AA	AA	GA	GA	GA	GA	AA	GG	AA	AA	AA	AA	AA	AA	AA	AA	AA	AA	GA	AA	AA	AA	AA	GG	AA	AA	AA	AA	GG	GG	GG	GG	AA	AA	AA	GA
100090377|F|0-8:C>T-8:C>T	C/T	3	41458992	NA	NA	NA	NA	NA	NA	NA	CC	CC	CC	CC	CC	CC	CC	CC	CC	NA	CC	CC	CT	CC	CC	CT	CC	CC	CT	CC	CT	CT	CC	CC	CC	CC	CC	CT	TT	CT	CC	CC	CC	CC	CC	CC	CT	TT	CC
14075846|F|0-5:A>C-5:A>C	A/C	3	41459416	NA	NA	NA	NA	NA	NA	NA	AA	AA	AA	AA	AA	AC	AC	AC	AC	AA	CC	AA	AC	AA	AA	AC	AA	AA	AC	AC	AC	AC	AA	AC	CC	AA	CC	AC	AC	AC	AA	CC	AA	CC	AA	AA	AC	CC	CC
14057989|F|0-24:G>T-24:G>T	G/T	3	41492471	NA	NA	NA	NA	NA	NA	NA	GG	GG	GG	GG	GG	GG	GG	GG	GG	GG	GG	GG	GT	GG	GG	GT	GG	GG	GT	GT	GT	GT	GG	GT	TT	GG	GG	GT	GT	GT	GG	GG	GG	GG	GG	GG	GT	TT	GT
14073642|F|0-64:A>G-64:A>G	A/G	3	41667738	NA	NA	NA	NA	NA	NA	NA	AA	AA	AA	AA	GG	AA	AA	AG	AA	NA	AA	AA	AA	AA	AA	AA	AA	AA	AA	AA	AA	AA	AA	AA	AA	AA	AA	AA	AA	AA	AA	AA	AA	AA	AA	AA	AA	AA	AA
14085100|F|0-64:T>C-64:T>C	T/C	3	41667804	NA	NA	NA	NA	NA	NA	NA	CC	CC	CC	TC	CC	TC	CC	CC	CC	TT	CC	TC	TC	TT	TC	TC	TT	CC	TC	TC	CC	CC	TC	TC	CC	CC	CC	CC	TC	TC	TT	TT	CC	CC	CC	CC	TC	CC	TC
100066571|F|0-20:T>G-20:T>G	T/G	3	41693604	NA	NA	NA	NA	NA	NA	NA	TT	TT	TT	TT	TT	TT	TT	TT	TT	TT	TT	TT	TG	TT	TT	TT	TT	TT	TT	TT	TG	TG	TT	TT	TG	TT	TT	TG	GG	TT	TT	TT	TT	TT	TT	TT	TG	GG	TT
14082842|F|0-11:G>A-11:G>A	G/A	3	41756380	NA	NA	NA	NA	NA	NA	NA	AA	AA	AA	AA	NA	GA	GA	GG	GA	AA	GG	AA	AA	AA	AA	AA	AA	AA	AA	AA	AA	AA	AA	AA	AA	AA	GG	AA	AA	AA	AA	AA	AA	GG	AA	AA	AA	AA	AA
14081747|F|0-17:T>G-17:T>G	T/G	3	41778994	NA	NA	NA	NA	NA	NA	NA	GG	GG	GG	TG	TT	TG	TG	TT	TG	TT	TT	TG	TG	TT	TG	TT	TT	GG	TT	TG	TG	TG	TG	TT	TG	GG	TT	TG	TT	TT	TT	TT	GG	TT	GG	GG	TT	TT	TG
100071125|F|0-47:A>G-47:A>G	A/G	3	41802872	NA	NA	NA	NA	NA	NA	NA	GG	GG	GG	AG	AA	AG	AG	AA	AG	AA	AA	AG	AA	AA	AG	AA	AA	GG	AA	AG	AG	AG	AG	AA	AA	AA	AG	AG	AA	AA	AA	AA	GG	AA	GG	GG	AA	AA	AA
100071303|F|0-20:C>G-20:C>G	C/G	3	41802935	NA	NA	NA	NA	NA	NA	NA	GG	GG	GG	CG	CC	CG	CG	CC	CG	CC	CC	CG	CC	CC	CG	CC	CC	GG	CC	CG	CG	CG	CG	CC	CC	CC	CC	CG	CC	CC	CC	CC	GG	CC	GG	GG	CC	CC	CC
100044065|F|0-39:G>C-39:G>C	G/C	3	41809089	NA	NA	NA	NA	NA	NA	NA	GG	GG	GG	GC	GG	GG	GG	GG	GG	GG	GG	GC	GC	GG	GC	CC	GG	GG	GC	GC	GC	GC	GG	GC	CC	GG	GG	GC	GC	GC	GG	GG	GG	GG	GG	GG	GC	CC	GC
100071179|F|0-16:G>T-16:G>T	G/T	3	41919308	NA	NA	NA	NA	NA	NA	NA	GG	GG	GG	GT	GG	GG	GG	GG	GG	GG	GG	GG	GT	TT	GT	TT	GG	GG	GT	GT	GT	GT	GT	GT	GT	GG	GG	GT	GT	GT	TT	GG	GG	GG	GG	GG	GT	TT	GG
100048929|F|0-62:C>T-62:C>T	C/T	3	41923001	NA	NA	NA	NA	NA	NA	NA	CC	CC	CC	CT	CC	CC	CC	CC	CC	NA	CC	CC	CT	TT	CT	TT	CC	CC	CT	CC	CT	CT	CC	CT	CT	CC	CC	CT	CT	CT	TT	CC	CC	CC	CC	CC	CT	TT	CC
14083950|F|0-15:T>C-15:T>C	T/C	3	41923067	NA	NA	NA	NA	NA	NA	NA	TT	TT	TT	TC	CC	TC	TC	CC	TC	CC	CC	TC	CC	CC	TC	CC	CC	TT	CC	TC	TC	TC	TC	CC	CC	CC	CC	TC	CC	CC	CC	TT	TT	CC	TT	TT	CC	CC	TC
14057635|F|0-7:C>T-7:C>T	C/T	3	42092839	NA	NA	NA	NA	NA	NA	NA	CC	CC	CC	CT	CC	CC	CC	CC	CC	CC	CC	CC	CT	TT	CT	TT	CC	CC	CT	CT	CT	CT	CT	CT	CT	CC	CC	CT	CT	CT	TT	CC	CC	CC	CC	CC	CT	TT	CC
100089068|F|0-15:A>G-15:A>G	A/G	3	42172087	NA	NA	NA	NA	NA	NA	NA	AA	AA	AA	AG	AA	AA	AA	AA	AA	AA	AA	AA	AG	GG	AG	GG	AA	AA	AG	AG	AG	AG	AG	AG	AG	AA	AA	AG	AG	AG	GG	AA	AA	AA	AA	AA	GG	GG	AG
100044904|F|0-15:C>T-15:C>T	C/T	3	42199184	NA	NA	NA	NA	NA	NA	NA	CC	CC	CC	CT	CC	CC	CC	CC	CC	CC	CC	CC	CT	TT	CT	TT	CC	CC	CT	CT	CT	CT	CT	CT	CT	CC	CC	CT	CT	CT	TT	CC	CC	CC	CC	CC	TT	TT	CT
100044332|F|0-22:A>T-22:A>T	A/T	3	42278332	NA	NA	NA	NA	NA	NA	NA	AA	AA	AA	AT	AA	AA	AA	AA	AA	AA	AA	AA	AT	TT	AT	TT	AA	AA	AT	AT	AT	AT	AA	AT	AT	AA	AA	AT	AT	TT	TT	AA	AA	AA	AA	AA	TT	TT	AA
100045550|F|0-23:C>T-23:C>T	C/T	3	42298027	NA	NA	NA	NA	NA	NA	NA	CC	CC	CC	CC	CC	CC	CC	CC	CC	NA	CC	CT	CT	CC	CC	CC	TT	CC	CT	CT	CC	CC	CT	CT	CT	CC	CC	CC	CC	CT	CC	CC	CC	CC	CC	CC	CC	CC	CC
14058029|F|0-17:T>A-17:T>A	T/A	3	42464376	NA	NA	NA	NA	NA	NA	NA	TT	TT	TT	TA	TT	TT	TT	TT	TT	TT	TT	TA	TA	AA	TA	AA	TT	TT	TA	TA	TA	TA	TA	TA	TA	TT	TT	TA	TA	TA	AA	TT	TT	TT	TT	TT	AA	AA	TA
14076109|F|0-41:A>C-41:A>C	A/C	3	42483642	NA	NA	NA	NA	NA	NA	NA	AA	CC	CC	AC	AA	CC	CC	AC	AA	AA	CC	AA	AA	AA	AA	AA	AA	AA	AC	AA	AA	AA	AA	AC	AA	CC	CC	AA	AA	AA	AA	CC	AA	CC	AA	AA	AA	AA	AC
14081677|F|0-22:C>T-22:C>T	C/T	3	42490113	NA	NA	NA	NA	NA	NA	NA	CC	TT	TT	CT	TT	TT	TT	TT	CC	CC	TT	CC	CC	CC	CC	CC	CC	CC	CT	CC	CC	CC	CC	CT	CC	TT	TT	CC	CC	CC	CC	TT	CC	TT	CC	CC	CC	CC	CT
14086240|F|0-25:T>C-25:T>C	T/C	3	42551280	NA	NA	NA	NA	NA	NA	NA	TT	TT	TT	TC	TT	TT	TT	TT	TT	TT	TT	TC	TC	CC	TC	CC	TT	TT	TC	TC	TC	TC	TC	TC	CC	TT	TT	TC	TC	CC	CC	TT	TT	TT	TT	TT	CC	CC	TC
100080753|F|0-21:T>C-21:T>C	T/C	3	42551347	NA	NA	NA	NA	NA	NA	NA	TT	TT	TT	TC	TT	TT	TT	TT	TT	TT	TT	TC	TC	CC	TC	CC	TT	TT	TC	TC	TC	TC	TC	TC	CC	TT	TT	TC	TC	CC	CC	TT	TT	TT	TT	TT	CC	CC	TT
14076083|F|0-5:T>G-5:T>G	T/G	3	42698517	NA	NA	NA	NA	NA	NA	NA	GG	GG	GG	GG	GG	GG	GG	GG	GG	GG	GG	GG	GG	GG	GG	GG	GG	GG	GG	TG	GG	GG	TG	GG	GG	GG	GG	GG	GG	GG	GG	GG	GG	GG	GG	GG	GG	GG	TG
14077293|F|0-21:G>A-21:G>A	G/A	3	42918648	NA	NA	NA	NA	NA	NA	NA	GG	GG	GG	GA	AA	GG	GG	GA	GA	GA	GG	GA	GA	GG	GA	GA	GG	GG	GA	GA	GA	GA	GA	GA	AA	GG	GG	GA	GA	GA	GG	GG	GG	GG	GG	GG	AA	AA	GG
14084778|F|0-27:C>T-27:C>T	C/T	3	42946040	NA	NA	NA	NA	NA	NA	NA	CC	CC	CC	CT	NA	CC	CC	CC	CC	CC	CC	CT	CT	CC	CC	CT	CC	CC	CT	CT	CT	CT	CT	CT	TT	CC	CC	CT	CT	CT	CC	CC	CC	CC	CC	CC	TT	TT	CC
14084778|F|0-43:G>A-43:G>A	G/A	3	42946041	NA	NA	NA	NA	NA	NA	NA	GG	GG	GG	GG	AA	GG	GG	GA	GA	GG	GG	GG	GG	GG	GA	GG	GG	GG	GG	GG	GG	GG	GG	GG	NA	GG	GG	GG	GG	GG	GG	GG	GG	GG	GG	GG	NA	NA	GG
100073987|F|0-33:C>T-33:C>T	C/T	3	43133397	NA	NA	NA	NA	NA	NA	NA	CC	CC	CC	CC	TT	CC	CC	CT	CT	CC	CC	CC	CC	CC	CT	CC	CC	CC	CC	CC	CC	CC	CC	CC	CC	CC	CC	CC	CC	CC	CC	CC	CC	CC	CC	CC	CC	CC	CC
14081891|F|0-13:C>G-13:C>G	C/G	3	43177222	NA	NA	NA	NA	NA	NA	NA	CC	CC	CG	CG	CC	CC	CC	CC	CC	CC	CC	CG	CG	CC	CG	CG	CC	CC	CG	CG	CG	CG	CG	CG	GG	CC	CC	GG	GG	CG	CC	CC	CC	CC	CC	CC	CC	GG	CG
14079834|F|0-36:T>C-36:T>C	T/C	3	43230177	NA	NA	NA	NA	NA	NA	NA	TT	TT	TT	TC	TT	TT	TT	TT	TT	TT	TT	TC	TC	TT	TC	TC	TT	TT	TC	TC	TT	TT	TC	TC	CC	TT	TT	TC	TT	TC	TT	TT	TT	TT	TT	TT	TC	CC	TT
100065057|F|0-35:G>A-35:G>A	G/A	3	43300693	NA	NA	NA	NA	NA	NA	NA	GG	AA	AA	GA	GG	GA	AA	GA	GG	AA	GG	GA	GA	AA	GG	GA	AA	GG	GA	GA	GA	GA	GA	GA	GG	GG	GG	GG	GA	GA	AA	GG	GG	GG	GG	GG	GA	GG	GG
100073914|F|0-37:C>T-37:C>T	C/T	3	43339482	NA	NA	NA	NA	NA	NA	NA	CC	CC	CC	CC	CC	CC	CC	CC	CC	CC	CC	CC	CC	CC	CC	CC	CC	CC	CC	CC	CC	CC	CC	CC	CC	CC	CC	CC	CC	CC	CC	CC	CC	CC	CC	CC	CC	CC	CC
14079086|F|0-12:T>C-12:T>C	T/C	3	43339839	NA	NA	NA	NA	NA	NA	NA	TT	TT	TT	TT	TT	TT	TT	TT	TT	TT	TT	TT	TT	TT	TT	TT	TT	TT	TT	TT	TT	TT	TT	TT	TT	TT	TT	TT	TT	TT	TT	TT	TT	TT	TT	TT	TT	TT	TT
14059230|F|0-51:T>G-51:T>G	T/G	3	43679805	NA	NA	NA	NA	NA	NA	NA	TT	TT	TT	TT	TT	TG	TT	TT	TT	GG	TT	TG	TG	TG	TT	TG	GG	TT	TG	TG	TT	TT	TG	TG	TT	TT	TT	TT	TG	TT	GG	TT	TT	TT	TT	TT	GG	TT	TT
14086444|F|0-12:C>T-12:C>T	C/T	3	43738433	NA	NA	NA	NA	NA	NA	NA	CT	CC	CC	CC	CT	CT	CT	CT	CC	CC	CC	CC	CC	CT	CC	CC	CC	CT	CC	CT	CC	CC	CC	CC	CC	CC	CC	CC	CC	CC	CC	CC	CC	CC	CT	CT	CC	CC	CC
100083009|F|0-24:C>T-24:C>T	C/T	3	43767333	NA	NA	NA	NA	NA	NA	NA	CC	CC	CC	CT	CC	CT	CC	CC	CC	TT	TT	CC	CT	CC	CT	CT	TT	CC	CT	CC	CT	CT	CC	CT	TT	CC	TT	CT	CC	TT	CC	CC	CC	TT	CC	CC	CC	TT	CC
14073410|F|0-68:A>G-68:A>G	A/G	3	44005267	NA	NA	NA	NA	NA	NA	NA	AA	AA	AA	AG	AA	AG	AA	AA	AA	GG	GG	AG	GG	GG	AG	GG	GG	AA	AG	AG	AG	AG	AG	AG	GG	AA	GG	AG	GG	GG	GG	AA	AA	GG	AA	AA	GG	GG	AG
14076880|F|0-29:T>G-29:T>G	T/G	3	44156361	NA	NA	NA	NA	NA	NA	NA	TT	TT	TT	TG	TT	TG	TT	TT	TT	TT	GG	TG	TG	TT	TG	TG	TT	TT	TG	TT	TG	TG	TT	TG	TG	TT	GG	TG	TT	GG	TT	TT	TT	GG	TT	TT	TT	GG	TT
14055252|F|0-7:T>C-7:T>C	T/C	3	44455387	NA	NA	NA	NA	NA	NA	NA	TT	TT	TT	TC	TT	TT	TT	TT	TT	CC	TT	TC	CC	CC	TC	CC	CC	TT	TC	TC	TC	TC	TC	TC	CC	TT	TT	TC	CC	CC	CC	TT	TT	NA	TT	TT	CC	CC	TC
14074224|F|0-11:G>C-11:G>C	G/C	3	44466270	NA	NA	NA	NA	NA	NA	NA	GG	GG	GG	GC	GG	GG	GG	GG	GG	CC	GG	GC	CC	CC	GC	CC	CC	GG	GC	GC	GC	GC	GC	GC	CC	GG	GG	GC	CC	CC	CC	GG	GG	CC	GG	GG	CC	CC	GC
14059688|F|0-7:G>A-7:G>A	G/A	3	44495217	NA	NA	NA	NA	NA	NA	NA	GG	GG	GG	GG	GG	GG	GG	GG	GG	GG	GG	GA	GA	GG	GG	GG	GG	GG	GG	GG	GG	GG	GG	GG	GG	GG	GG	GG	GA	GG	GG	GG	GG	AA	GG	GG	GA	GG	GG
14054826|F|0-40:G>A-40:G>A	G/A	3	44524860	NA	NA	NA	NA	NA	NA	NA	AA	GG	GG	GA	GG	GA	GG	GG	GG	AA	GG	AA	AA	AA	GA	AA	AA	AA	GA	AA	AA	AA	AA	GA	AA	AA	GG	AA	AA	AA	AA	AA	GG	AA	GG	AA	AA	AA	AA
100052887|F|0-33:A>G-33:A>G	A/G	3	44535931	NA	NA	NA	NA	NA	NA	NA	GG	AA	AA	AA	AA	AA	AA	AA	AA	AA	AA	AG	AA	AA	AA	AA	AA	GG	AA	AG	AG	AG	AG	AA	AA	GG	AA	AG	AA	AA	AA	GG	AA	AA	AA	GG	AA	AA	AG
14059780|F|0-37:A>G-37:A>G	A/G	3	44558024	NA	NA	NA	NA	NA	NA	NA	GG	AA	AA	AA	AA	AA	AA	AA	AA	GG	AA	AG	GG	GG	AA	AG	GG	GG	AG	GG	AG	GG	GG	AG	GG	NA	AA	AA	GG	AA	GG	GG	AA	GG	AA	GG	GG	AA	GG
100073502|F|0-48:C>G-48:C>G	C/G	3	44563892	NA	NA	NA	NA	NA	NA	NA	GG	CC	CC	CC	CC	CG	CC	CC	CC	GG	CC	GG	GG	GG	CC	GG	GG	GG	CG	GG	GG	GG	GG	CG	GG	GG	CC	GG	GG	NA	GG	GG	CC	GG	CC	GG	GG	NA	GG
14073673|F|0-24:G>C-24:G>C	G/C	3	44611176	NA	NA	NA	NA	NA	NA	NA	GG	GG	GG	GG	GG	GC	GG	GG	GG	CC	GG	GC	CC	CC	GG	GC	CC	GG	GC	GC	GC	GC	GC	GC	CC	GG	GG	GG	CC	GG	CC	GG	GG	CC	GG	GG	CC	GG	GC
100047257|F|0-20:T>A-20:T>A	T/A	3	44768203	NA	NA	NA	NA	NA	NA	NA	AA	TT	TT	TT	TT	TT	TT	TT	TT	TT	TT	TA	TT	TT	TT	TT	TT	AA	TT	TA	TA	TA	TA	TT	TT	AA	TT	TA	TT	TT	TT	AA	TT	TT	TT	AA	TT	TT	TA
14057829|F|0-9:C>T-9:C>T	C/T	3	44784010	NA	NA	NA	NA	NA	NA	NA	TT	CC	CC	CC	CT	CC	CC	CC	CC	CC	CC	CT	CC	CC	CC	CC	CC	TT	CC	CT	CT	CT	CT	CC	CC	TT	CC	CT	CC	CC	CC	TT	CC	CC	CC	TT	CC	CC	CT
100052459|F|0-30:G>A-30:G>A	G/A	3	44845926	NA	NA	NA	NA	NA	NA	NA	GG	GG	GG	GA	GG	GG	GG	GG	GG	GG	GG	GA	GG	GG	GA	GA	GG	GA	GA	GG	GG	GG	GG	GA	GG	GG	GG	GA	GG	AA	GG	GG	GG	GG	GG	GG	GG	AA	GG
14075509|F|0-57:A>T-57:A>T	A/T	3	44865324	NA	NA	NA	NA	NA	NA	NA	TT	AA	AA	AA	AA	AA	AA	AA	AA	NA	AA	AA	AA	AA	AA	AA	AA	TT	AA	AT	AT	AT	AT	AA	AA	TT	AA	AT	AA	AA	AA	TT	AA	AA	AA	TT	AA	AA	AT
14082438|F|0-6:T>A-6:T>A	T/A	3	44865389	NA	NA	NA	NA	NA	NA	NA	AA	TT	TT	TT	TT	TT	TT	TT	TT	TT	TT	TA	TT	TT	TT	TT	TT	AA	TT	TA	TA	TA	TA	TT	TT	AA	TT	TA	TT	TT	TT	AA	TT	TT	TT	AA	TT	TT	TA
100053431|F|0-28:G>C-28:G>C	G/C	3	44913406	NA	NA	NA	NA	NA	NA	NA	CC	GG	GG	GG	GG	GG	GG	GG	GG	GG	GG	GC	GG	GG	GG	GG	GG	CC	GG	GC	GC	GC	GC	GG	GG	CC	GG	GC	GG	GG	GG	CC	GG	GG	GG	CC	GG	GG	GC
14075288|F|0-25:A>G-25:A>G	A/G	3	45073448	NA	NA	NA	NA	NA	NA	NA	AA	AA	AA	AA	AA	AA	AA	AA	AA	AA	AA	AA	AA	AA	AA	AA	AA	AA	AA	AA	AA	AA	AA	AA	AA	AA	AA	AA	AA	AA	AA	AA	AA	AA	AA	AA	AA	AA	AA
14075428|F|0-46:G>C-46:G>C	G/C	3	45096678	NA	NA	NA	NA	NA	NA	NA	CC	GG	GG	GG	GG	GC	GG	GG	GG	GC	GG	CC	CC	CC	GG	GC	CC	CC	GC	CC	CC	CC	CC	GC	GC	CC	GG	GC	CC	GG	CC	CC	GG	CC	GG	CC	CC	GG	CC
100046983|F|0-36:A>T-36:A>T	A/T	3	45105058	NA	NA	NA	NA	NA	NA	NA	AA	AA	AA	AT	AA	AA	AA	AA	AA	TT	AA	AA	AA	AA	AT	AT	AA	AA	AT	AA	AT	AT	AA	AT	AT	AA	AA	AT	AA	TT	AA	AA	AA	AA	AA	AA	AA	TT	AA
14083598|F|0-5:A>G-5:A>G	A/G	3	45189370	NA	NA	NA	NA	NA	NA	NA	GG	AA	AA	AG	AA	AG	AA	AA	AA	GG	AA	GG	GG	GG	AG	GG	GG	GG	AG	GG	GG	GG	GG	AG	GG	GG	AG	GG	GG	GG	GG	GG	AA	GG	AA	GG	GG	GG	GG
100048260|F|0-7:A>G-7:A>G	A/G	3	45305760	NA	NA	NA	NA	NA	NA	NA	AA	AA	AA	AA	AA	AA	AA	AA	AA	AA	AA	AA	AG	GG	AA	AG	GG	AA	AG	AG	AG	AG	AG	AG	AG	AA	AA	AA	AG	AA	GG	AA	AA	AA	AA	AA	AG	AA	AG
100045073|F|0-39:T>A-39:T>A	T/A	3	45305826	NA	NA	NA	NA	NA	NA	NA	AA	TT	TT	TA	TT	TA	TT	TT	TT	AA	TT	TA	TA	AA	TA	AA	AA	AA	TA	AA	AA	AA	AA	TA	AA	AA	TT	AA	AA	AA	AA	AA	TT	TT	TT	AA	TA	AA	AA
100047786|F|0-16:C>T-16:C>T	C/T	3	45327649	NA	NA	NA	NA	NA	NA	NA	CC	CC	CC	CC	CC	CC	CC	CC	CC	CC	CC	CC	CT	TT	CC	CT	TT	CC	CT	CT	CT	CT	CT	CT	CT	CC	CC	CC	CT	CC	TT	CC	CC	CC	CC	CC	CT	CC	CT
14076710|F|0-22:C>A-22:C>A	C/A	3	45327878	NA	NA	NA	NA	NA	NA	NA	AA	CC	CC	CC	CC	CC	CC	CC	CC	CC	CC	CA	CC	CC	CC	CC	CC	AA	CC	CA	CA	CA	CA	CC	CC	AA	CC	CA	CC	CC	CC	AA	CC	CC	CC	AA	CC	CC	CA
14075980|F|0-7:A>G-7:A>G	A/G	3	45452783	NA	NA	NA	NA	NA	NA	NA	GG	AA	AG	AA	AA	AA	AA	AA	AA	AA	AA	AG	AA	AA	AA	AA	AA	GG	AA	AG	AG	AG	AG	AA	AA	GG	AA	AG	AA	AA	AA	GG	AA	AA	AA	GG	AA	AA	AG
14083998|F|0-17:C>T-17:C>T	C/T	3	45474461	NA	NA	NA	NA	NA	NA	NA	TT	CC	CC	CC	CC	CC	CC	CC	CC	CC	CC	CT	CC	CC	CC	CC	CC	TT	CC	CT	CT	CT	CT	CC	CC	TT	CC	CT	CC	CC	CC	TT	CC	CC	CC	TT	CC	CC	CT
14075512|F|0-8:G>A-8:G>A	G/A	3	45474765	NA	NA	NA	NA	NA	NA	NA	GG	GG	GG	GG	GG	GG	GG	GG	GG	GG	GG	GG	GG	AA	GG	GA	AA	GG	GA	GA	GG	GG	GA	GA	GA	GG	GG	GG	GA	GG	AA	GG	GG	GG	GG	GG	GA	GG	GA
100082839|F|0-25:C>T-25:C>T	C/T	3	45527415	NA	NA	NA	NA	NA	NA	NA	TT	CC	CC	CC	CC	CC	CC	CC	CC	CC	CC	CT	CC	CC	CC	CC	CC	TT	CC	CT	CT	CT	CT	CC	CC	TT	CC	CT	CC	CC	CC	TT	CC	CC	CC	TT	CC	CC	CT
14076694|F|0-52:T>C-52:T>C	T/C	3	45541776	NA	NA	NA	NA	NA	NA	NA	CC	TT	TT	TC	TT	TT	TT	TT	TT	CC	TT	TC	TC	TT	TC	TC	TT	CC	TT	TC	TC	TC	TC	TT	TC	CC	TT	CC	TC	CC	TT	CC	TT	TT	TT	CC	TT	CC	TC
14074284|F|0-15:T>C-15:T>C	T/C	3	45580721	NA	NA	NA	NA	NA	NA	NA	CC	TT	TT	TC	TT	TC	TT	TT	TT	CC	TT	TC	TC	TT	TC	TC	TT	CC	TT	TC	CC	CC	TC	TT	TC	CC	TT	CC	TC	CC	TT	CC	TT	TT	TT	CC	TT	CC	TC
100074250|F|0-6:A>G-6:A>G	A/G	3	45597750	NA	NA	NA	NA	NA	NA	NA	GG	AA	AA	AA	AA	AA	AA	AA	AA	NA	AA	AG	AA	AA	AA	AA	AA	GG	AA	AG	AG	AG	AG	AA	AA	GG	AA	GG	AA	NA	AA	GG	AA	AA	AA	GG	AA	NA	AG
100075065|F|0-20:G>A-20:G>A	G/A	3	45649096	NA	NA	NA	NA	NA	NA	NA	AA	AA	AA	GA	AA	GA	AA	AA	AA	GG	AA	AA	GA	AA	AA	GA	AA	AA	AA	AA	GA	GA	AA	AA	GA	AA	AA	GA	GA	GA	AA	AA	AA	AA	AA	AA	AA	GG	AA
14081963|F|0-62:T>A-62:T>A	T/A	3	45722077	NA	NA	NA	NA	NA	NA	NA	TT	TT	TT	TA	TT	TT	TT	TT	TT	AA	TT	TT	TA	TT	TT	TA	AA	TT	TT	TT	TA	TA	TT	TT	TA	TT	TT	TA	TA	TA	TT	TT	TT	TT	TT	TT	TT	AA	TT
14076228|F|0-22:A>G-22:A>G	A/G	3	45734417	NA	NA	NA	NA	NA	NA	NA	AA	AA	AA	AG	AA	AG	AA	AA	AA	GG	AA	AA	AG	AA	AA	AG	GG	AA	AA	AA	AG	AG	AA	AA	AG	AA	AA	AG	AG	AG	AA	AA	AA	AA	AA	AA	AA	GG	AA
14058805|F|0-26:C>T-26:C>T	C/T	3	45741582	NA	NA	NA	NA	NA	NA	NA	CC	CC	CC	CT	CC	CT	CC	CC	CC	TT	CC	CC	CT	CC	CC	CT	TT	CC	CC	CC	CT	CT	CC	CC	CT	CC	CC	CT	CT	CT	CC	CC	CC	CC	CC	CC	CC	TT	CC
100053063|F|0-19:G>A-19:G>A	G/A	3	45858789	NA	NA	NA	NA	NA	NA	NA	GG	GG	GG	GA	GG	GG	GG	GG	GG	AA	GG	GG	GA	GG	GG	AA	AA	GG	GG	GG	GA	GA	GG	GG	GA	GG	GG	GA	GA	GA	GG	GG	GG	GG	GG	GG	GG	AA	GG
14084921|F|0-9:T>A-9:T>A	T/A	3	46220225	NA	NA	NA	NA	NA	NA	NA	TT	TT	TT	TA	TT	TA	TT	TT	TT	AA	TT	TT	TA	TT	TT	AA	TT	TT	TT	TT	TA	TA	TT	TT	TA	TT	TT	TA	TA	TA	TT	TT	TT	TT	TT	TT	TT	TA	TT
14056979|F|0-40:G>A-40:G>A	G/A	3	46261471	NA	NA	NA	NA	NA	NA	NA	GG	GG	GG	GA	GG	GA	GG	GG	GG	AA	GG	GG	GA	GG	GG	AA	GG	GG	GG	GG	GA	GA	GG	GG	GA	GG	GG	GA	GG	GA	GG	GG	GG	GG	GG	GG	GG	GA	GG
100052582|F|0-59:T>G-59:T>G	T/G	3	46266286	NA	NA	NA	NA	NA	NA	NA	TT	TT	TT	TG	TT	TG	TT	TT	TT	GG	TT	TT	TG	TT	TT	GG	TT	TT	TT	TT	TG	TG	TT	TT	TG	TT	TT	TG	TG	TG	TT	TT	TT	TT	TT	TT	TT	TG	TT
14074517|F|0-66:G>A-66:G>A	G/A	3	46386659	NA	NA	NA	NA	NA	NA	NA	GG	GG	GG	GG	GG	GA	GA	GA	GG	GG	AA	GG	GG	GG	GG	GG	GG	GG	GG	GG	GG	GG	GG	GG	GG	GG	AA	GG	GG	GG	GG	GG	AA	AA	AA	GG	GG	GG	GG
100072653|F|0-42:A>T-42:A>T	A/T	3	46442230	NA	NA	NA	NA	NA	NA	NA	AA	AA	AA	AT	AA	AA	AA	AA	AA	TT	AA	AA	AT	AA	AA	TT	AA	AA	AA	AA	AT	AT	AA	AA	TT	AA	AA	AT	TT	AT	AA	AA	AA	AA	AA	AA	AA	TT	AT
14076523|F|0-13:T>C-13:T>C	T/C	3	46456989	NA	NA	NA	NA	NA	NA	NA	TT	TT	TT	TC	TT	CC	TC	TC	TT	CC	CC	TT	CC	TT	TT	CC	NA	TT	TT	TC	TC	TC	TC	TT	CC	TT	CC	TC	CC	TC	TT	TT	CC	CC	CC	TT	NA	CC	TC
14075913|F|0-51:A>T-51:A>T	A/T	3	46564041	NA	NA	NA	NA	NA	NA	NA	AA	AA	AA	AT	AA	AA	AA	AA	AA	TT	AA	AA	AT	AA	AA	TT	AA	AA	AA	AT	AT	AT	AT	AA	AT	AA	AA	AT	TT	AT	AA	AA	AA	AA	AA	AA	AA	TT	AT
100073020|F|0-9:G>A-9:G>A	G/A	3	46564177	NA	NA	NA	NA	NA	NA	NA	GG	GG	GG	GA	GG	GG	GG	GG	GG	AA	GG	GG	GA	GG	GG	AA	GG	GG	GG	GA	GA	GA	GA	GG	GA	GG	GG	GA	AA	GA	GG	GG	GG	GG	GG	GG	GG	AA	GA
100043107|F|0-31:G>A-31:G>A	G/A	3	46709902	NA	NA	NA	NA	NA	NA	NA	GG	GG	GG	GG	GG	GG	GG	GG	GG	NA	AA	GG	GG	GG	GG	GG	GG	GG	GG	GG	GG	GG	GG	GG	GG	GG	AA	GG	GG	GG	GG	GG	AA	AA	AA	GG	GG	GG	GG
14074618|F|0-47:C>T-47:C>T	C/T	3	46865707	NA	NA	NA	NA	NA	NA	NA	TT	TT	TT	TT	TT	TT	TT	TT	TT	TT	TT	TT	TT	TT	TT	TT	TT	TT	TT	TT	TT	TT	TT	TT	TT	TT	TT	TT	TT	TT	TT	TT	TT	TT	TT	TT	TT	TT	TT
100094653|F|0-67:T>A-67:T>A	T/A	3	46885601	NA	NA	NA	NA	NA	NA	NA	TT	TT	TT	TT	TT	TT	TT	TT	TT	AA	TT	TT	TA	TT	TT	TT	TT	TT	TT	TA	TA	TA	TA	TT	TA	TT	TT	TA	AA	TT	TT	TT	TT	TT	TT	TT	TT	AA	TA
14074058|F|0-52:C>A-52:C>A	C/A	3	47015881	NA	NA	NA	NA	NA	NA	NA	CC	CC	CC	CA	CC	CC	CC	CC	CC	CA	CC	CC	CA	AA	CA	AA	CC	CC	CA	CA	CA	CA	CA	CA	CA	CC	CC	CA	CA	AA	AA	CC	CC	CC	CC	CC	CC	CA	CC
14087840|F|0-19:T>C-19:T>C	T/C	3	47037291	NA	NA	NA	NA	NA	NA	NA	TT	TT	TT	TC	CC	TT	TT	TC	TT	CC	TT	TT	TC	CC	TC	CC	TT	TT	CC	TC	TC	TC	TC	CC	TC	CC	TT	TC	TC	CC	CC	TT	CC	TT	CC	TT	TT	TC	TT
100091505|F|0-9:T>C-9:T>C	T/C	3	47119959	NA	NA	NA	NA	NA	NA	NA	TT	TT	TT	TC	TT	TT	TT	TT	TT	CC	TT	TT	TC	CC	TC	CC	TT	TT	TC	TC	TC	TC	TC	TC	TC	TT	TT	TC	CC	CC	CC	TT	TT	TT	TT	TT	TT	TC	TT
14082977|F|0-38:A>G-38:A>G	A/G	3	47156801	NA	NA	NA	NA	NA	NA	NA	AA	AA	AA	AA	AA	AA	AA	AA	AA	AA	AA	AA	AA	NA	AA	NA	AA	AA	AG	AG	AG	AG	AG	AG	AA	AA	AA	AG	AA	GG	NA	AA	AA	AA	AA	AA	AA	AG	AA
14057634|F|0-43:A>T-43:A>T	A/T	3	47268661	NA	NA	NA	NA	NA	NA	NA	AA	AA	AA	AT	AA	AA	AA	AA	AA	TT	AA	AA	AT	TT	AT	TT	AA	AA	AT	AT	AT	AT	AT	AT	AT	AA	AA	AT	TT	TT	TT	AA	AA	AA	AA	AA	AA	AT	AA
14074756|F|0-9:G>C-9:G>C	G/C	3	47521480	NA	NA	NA	NA	NA	NA	NA	GG	GG	GG	GG	GG	GG	GG	GG	GG	CC	GG	GG	GC	GG	GG	GG	GG	GG	GG	GC	GC	GC	GC	GG	GC	GG	GG	GC	CC	GG	GG	GG	GG	GG	GG	GG	GG	GC	GG
14057103|F|0-7:A>G-7:A>G	A/G	3	47522158	NA	NA	NA	NA	NA	NA	NA	AA	AA	AA	AA	AA	AA	AA	AA	AA	AG	AA	AA	AG	AA	AA	AA	AA	AA	AA	AG	AG	AG	AG	AA	AG	AA	AA	AG	GG	AA	AA	AA	AA	AA	AA	AA	AA	AG	AA
100051664|F|0-26:T>C-26:T>C	T/C	3	47540121	NA	NA	NA	NA	NA	NA	NA	TT	TT	TT	TC	TT	TT	TT	TT	TT	TT	TT	TT	TT	CC	TC	CC	TT	TT	TC	TC	TC	TC	TC	TC	TT	TT	TT	TT	TT	CC	CC	TT	TT	TT	TT	TT	TT	TT	TT
14055578|F|0-8:G>A-8:G>A	G/A	3	47566023	NA	NA	NA	NA	NA	NA	NA	GG	GG	GG	GA	GG	GG	GG	GG	GG	NA	GG	GG	NA	AA	GA	AA	GG	GG	GA	GA	GG	GA	GA	GA	GG	GG	GG	GG	NA	AA	AA	GG	GG	GG	GG	GG	GG	GG	GG
14055578|F|0-13:C>A-13:C>A	C/A	3	47566024	NA	NA	NA	NA	NA	NA	NA	CC	CC	CC	CC	CC	CC	CC	CC	CC	AA	CC	CA	AA	NA	CC	NA	CC	CC	CC	CA	CA	CA	CA	CC	CA	CC	CC	CA	AA	NA	NA	CC	CC	CC	CC	CC	CC	CA	CC
14082866|F|0-37:C>A-37:C>A	C/A	3	47602334	NA	NA	NA	NA	NA	NA	NA	CC	CC	CC	CC	CC	CC	CC	CC	CA	NA	CC	CC	NA	AA	CC	CC	CC	CC	CA	CA	CC	CC	CA	CA	CC	CC	CC	CC	NA	CC	AA	CC	CC	CC	CC	CC	CC	CC	CC
14076150|F|0-40:C>T-40:C>T	C/T	3	47651181	NA	NA	NA	NA	NA	NA	NA	CC	CC	CC	CC	CC	CC	CC	CC	CC	NA	CC	CT	TT	TT	CC	CC	CC	CC	CT	CT	CT	CT	CT	CT	CT	CC	CC	CT	TT	CC	TT	CC	CC	CC	CC	CC	CC	CT	CC
14076150|F|0-54:C>A-54:C>A	C/A	3	47651182	NA	NA	NA	NA	NA	NA	NA	CC	CC	CC	CC	CC	CC	CC	CC	CC	NA	CC	CC	NA	NA	CC	CC	CC	CC	CC	CC	CC	CC	CC	CC	CC	CC	CC	CC	NA	CC	NA	CC	CC	CC	CC	CC	CC	CC	CC
14073495|F|0-41:G>A-41:G>A	G/A	3	47756795	NA	NA	NA	NA	NA	NA	NA	AA	AA	AA	GA	GG	GA	AA	GA	AA	NA	AA	AA	NA	NA	GA	GG	AA	AA	GG	GA	GA	GA	GA	GG	AA	AA	AA	GA	NA	GG	NA	AA	GG	AA	GG	AA	AA	GG	GA
100045049|F|0-50:C>T-50:C>T	C/T	3	48092855	NA	NA	NA	NA	NA	NA	NA	CC	CC	CC	CC	CC	CC	CC	CC	CC	CC	CC	CC	CT	CC	CC	CC	CC	CC	CC	CC	CT	CT	CC	CC	CC	CC	CC	CC	CT	CC	CC	CC	CC	CC	CC	CC	CC	CC	CC
100051560|F|0-59:T>C-59:T>C	T/C	3	48329859	NA	NA	NA	NA	NA	NA	NA	TT	TT	TT	TC	TT	TT	TT	TT	TT	CC	TT	TC	TC	CC	TC	CC	CC	TT	TC	TC	TC	TC	TC	TC	CC	TT	TC	TC	TC	CC	CC	TT	TT	TT	TT	TT	CC	CC	TC
14074467|F|0-27:C>T-27:C>T	C/T	3	48392083	NA	NA	NA	NA	NA	NA	NA	CC	CC	CC	CT	CC	CC	CC	CC	CC	TT	CC	CT	TT	TT	CT	TT	TT	CC	CT	CT	CT	CT	CT	CT	TT	CC	CC	CT	TT	TT	TT	CC	CC	CC	CC	CC	TT	TT	TT
100101793|F|0-33:G>A-33:G>A	G/A	3	48400862	NA	NA	NA	NA	NA	NA	NA	GG	GG	GG	GA	GG	GG	GG	GG	GG	AA	GG	GA	AA	AA	GA	AA	AA	GG	GA	GA	GA	GA	GA	GA	AA	GG	GG	GA	AA	AA	AA	GG	GG	GG	GG	GG	AA	AA	AA
14085159|F|0-6:G>C-6:G>C	G/C	3	48403933	NA	NA	NA	NA	NA	NA	NA	GG	GG	GG	GG	GG	GG	GG	GG	GG	GG	GG	GG	GG	GG	GG	GG	GG	GG	GG	GG	GG	GG	GG	GG	GG	GG	GG	GG	GG	GG	GG	GG	GG	GG	GG	GG	GG	GG	GG
14073816|F|0-18:G>A-18:G>A	G/A	3	48404002	NA	NA	NA	NA	NA	NA	NA	AA	AA	AA	AA	AA	AA	AA	AA	AA	AA	AA	AA	AA	AA	AA	AA	AA	AA	AA	AA	AA	AA	AA	AA	AA	AA	AA	AA	AA	AA	AA	AA	AA	AA	AA	AA	AA	AA	AA
14076348|F|0-7:G>T-7:G>T	G/T	3	48483900	NA	NA	NA	NA	NA	NA	NA	GG	GG	GG	GG	GG	GG	GG	GG	GG	NA	GG	GG	GG	GG	GG	GG	GG	GG	GG	GG	GG	GG	GG	GG	GG	GG	GG	GG	GG	GG	GG	GG	GG	GG	GG	GG	GG	GG	GG
14084144|F|0-40:A>C-40:A>C	A/C	3	48490971	NA	NA	NA	NA	NA	NA	NA	AA	AA	AA	AA	AA	AA	AA	AA	AA	AA	AA	AA	AA	AA	AA	AA	AA	AA	AA	AA	AA	AA	AA	AA	AA	AA	AA	AA	AA	AA	AA	AA	AA	AA	AA	AA	AA	AA	AA
14085196|F|0-24:T>C-24:T>C	T/C	3	48491023	NA	NA	NA	NA	NA	NA	NA	TT	TT	TT	TT	TT	TT	TT	TT	TT	TT	TT	TT	TT	TT	TT	TT	TT	TT	TT	TT	TT	TT	TT	TT	TT	TT	TT	TT	TT	TT	TT	TT	TT	TT	TT	TT	TT	TT	TT
14086171|F|0-21:T>G-21:T>G	T/G	3	48496177	NA	NA	NA	NA	NA	NA	NA	TT	TT	TT	TT	TT	TT	TT	TT	TT	TT	TT	TT	TT	TT	TT	TT	TT	TT	TT	TT	TT	TT	TT	TT	TT	TT	TT	TT	TT	TT	TT	TT	TT	TT	TT	TT	TT	TT	TT
14073992|F|0-14:C>A-14:C>A	C/A	3	48597381	NA	NA	NA	NA	NA	NA	NA	CC	CC	CC	CC	CC	CC	CC	CC	CC	NA	CC	CC	CC	CC	CC	CC	CC	CC	CC	CC	CC	CC	CC	CC	CC	CC	CC	CC	CC	CC	CC	CC	AA	CC	AA	CC	CC	CC	CC
14084620|F|0-26:G>A-26:G>A	G/A	3	48599150	NA	NA	NA	NA	NA	NA	NA	GG	GG	GG	GG	GG	GG	GG	GG	GG	GG	GG	GG	GG	GG	GG	GG	GG	GG	GG	GG	GG	GG	GG	GG	GG	GG	GG	GG	GG	GG	GG	GG	GG	GG	GG	GG	GG	GG	GG
100042549|F|0-16:A>G-16:A>G	A/G	3	48691933	NA	NA	NA	NA	NA	NA	NA	GG	GG	GG	AG	GG	GG	GG	GG	GG	NA	GG	AG	AA	AA	AG	AA	AA	GG	AG	AG	AG	AG	AG	AG	AA	GG	GG	AG	AA	AG	AA	GG	GG	GG	GG	GG	AA	AA	AA
100094070|F|0-6:C>T-6:C>T	C/T	3	49057228	NA	NA	NA	NA	NA	NA	NA	TT	TT	TT	CT	TT	TT	TT	TT	TT	CC	TT	CT	CT	CC	TT	CC	CC	TT	CT	CT	CT	CT	CT	CT	CC	TT	TT	CT	CC	CT	CC	TT	TT	TT	TT	TT	CC	CC	CC
100042786|F|0-53:A>T-53:A>T	A/T	3	49135735	NA	NA	NA	NA	NA	NA	NA	AA	AA	AA	AT	AA	AA	AA	AA	AA	TT	AA	AT	TT	TT	AA	TT	TT	AA	AT	AT	AT	AT	AT	AT	TT	AA	AA	AT	TT	AT	TT	AA	AA	AA	AA	AA	TT	TT	TT
100073283|F|0-13:A>G-13:A>G	A/G	3	49259910	NA	NA	NA	NA	NA	NA	NA	GG	GG	GG	AG	GG	GG	GG	GG	GG	AA	GG	AG	AA	AA	GG	AA	AA	GG	AG	AG	AG	AG	AG	AG	AA	GG	GG	AG	AA	AG	AA	GG	GG	GG	GG	GG	AA	AA	AA
14061015|F|0-16:A>G-16:A>G	A/G	3	49329534	NA	NA	NA	NA	NA	NA	NA	AA	AA	AA	AG	AA	AA	AA	AA	AA	NA	AA	AG	GG	GG	AA	GG	GG	AA	AG	AG	AG	AG	AG	AG	GG	AA	AA	AG	GG	AG	GG	AA	AA	AA	AA	AA	GG	GG	GG
100050400|F|0-27:A>G-27:A>G	A/G	3	49419928	NA	NA	NA	NA	NA	NA	NA	AA	AA	AA	AA	AA	AA	AA	AA	AA	NA	AA	AG	AG	AG	AA	AA	AG	AA	AG	AG	AG	AG	AG	AG	AG	AA	AA	AG	AG	AA	AG	AA	AA	AA	AA	AA	AG	AG	AG
100075161|F|0-55:G>A-55:G>A	G/A	3	49429449	NA	NA	NA	NA	NA	NA	NA	GG	GG	GG	GG	GG	GG	GG	GG	GG	GA	GG	GA	AA	AA	GG	GG	AA	GG	GA	GA	GA	GA	GA	GA	AA	GG	GG	GA	AA	GG	AA	GG	GG	GG	GG	GG	AA	AA	GA
100053283|F|0-59:A>G-59:A>G	A/G	3	49429515	NA	NA	NA	NA	NA	NA	NA	AA	AA	AA	AA	AA	AA	AA	AA	AA	AG	AA	AG	GG	GG	AA	AA	GG	AA	AG	AG	AG	AG	AG	AG	GG	AA	AA	AG	GG	AA	GG	AA	AA	AA	AA	AA	GG	GG	AG
14081704|F|0-32:C>G-32:C>G	C/G	3	49523442	NA	NA	NA	NA	NA	NA	NA	GG	GG	GG	CG	CC	CG	CG	CC	CC	CC	GG	CG	CC	CC	CC	CC	CC	GG	CC	CG	CG	CG	CG	CC	CC	CC	GG	CG	CC	CC	CC	GG	CC	GG	CC	GG	CC	CC	CC
14083980|F|0-34:C>T-34:C>T	C/T	3	49656114	NA	NA	NA	NA	NA	NA	NA	CC	CC	CC	CT	CC	CC	CC	CC	CC	CC	CC	CC	CC	CC	CT	TT	CC	CC	CT	CC	CT	CT	CC	CT	CC	TT	CC	CC	CC	TT	CC	CC	TT	CC	TT	CC	CC	CC	CT
100044520|F|0-35:A>T-35:A>T	A/T	3	49704514	NA	NA	NA	NA	NA	NA	NA	AA	AA	AA	AA	AA	AA	AA	AA	AA	TT	AA	AT	TT	AA	AA	AA	TT	AA	AT	AT	AT	AT	AT	AT	TT	AA	AA	AT	TT	AA	AA	AA	AA	AA	AA	AA	TT	TT	AT
14059317|F|0-11:A>T-11:A>T	A/T	3	49704580	NA	NA	NA	NA	NA	NA	NA	AA	AA	AA	AA	AA	AA	AA	AA	AA	TT	AA	AT	TT	AA	AA	AA	TT	AA	AT	AT	AT	AT	AT	AT	TT	AA	AA	AT	TT	AA	AA	AA	AA	AA	AA	AA	TT	TT	AT
100050796|F|0-21:G>A-21:G>A	G/A	3	49767970	NA	NA	NA	NA	NA	NA	NA	GG	GG	GG	GG	GG	GG	GG	GG	GG	AA	GG	GA	AA	AA	GG	GG	AA	GG	GA	GA	GA	GA	GA	GA	GG	GG	GG	GA	AA	GG	AA	GG	GG	GG	GG	GG	AA	AA	AA
100047791|F|0-67:C>T-67:C>T	C/T	3	50031314	NA	NA	NA	NA	NA	NA	NA	CC	CC	CC	CC	CC	CC	CT	CC	CC	NA	CC	CT	CT	CC	CC	CC	TT	CC	CC	CT	CT	CT	CT	CC	TT	CC	CC	TT	CT	CC	CC	CC	CC	CC	CC	CC	TT	TT	CT
14081570|F|0-10:G>A-10:G>A	G/A	3	50087047	NA	NA	NA	NA	NA	NA	NA	GG	GG	GG	GA	GG	GA	GG	GG	GG	AA	GG	GA	GA	AA	GA	AA	GG	GG	GA	GA	GA	GA	GA	GA	GG	GG	GG	GG	GA	AA	AA	GG	GG	GG	GG	GG	GG	GG	GA
14076919|F|0-33:A>G-33:A>G	A/G	3	50152470	NA	NA	NA	NA	NA	NA	NA	AA	AA	AA	AA	AA	AG	AA	AA	AA	GG	AA	AG	AG	NA	AA	NA	AA	AA	AA	AA	AA	AA	AA	AA	AA	AA	AA	AA	AA	NA	NA	AA	AA	AA	AA	AA	AA	AA	GG
14076919|F|0-58:C>T-58:C>T	C/T	3	50152471	NA	NA	NA	NA	NA	NA	NA	CC	CC	CC	CT	CC	CC	CC	CC	CC	NA	CC	CC	CC	TT	CT	TT	CC	CC	CT	CT	CT	CT	CT	CT	CC	CC	CC	CC	CC	TT	TT	CC	CC	CC	CC	CC	CC	CC	TT
14073329|F|0-11:G>A-11:G>A	G/A	3	50204563	NA	NA	NA	NA	NA	NA	NA	GG	GG	GG	GG	GG	GA	GG	GG	GG	AA	GG	GA	GA	GG	GG	GG	GG	GG	GG	GG	GG	GG	GG	GG	GG	GG	GG	GG	GA	GG	GG	GG	GG	GG	GG	GG	GG	GG	GA
14076324|F|0-28:T>C-28:T>C	T/C	3	50204629	NA	NA	NA	NA	NA	NA	NA	TT	TT	TT	TT	TT	TC	TT	TT	TT	CC	TT	TC	TC	TT	TT	TT	TT	TT	TT	TT	TT	TT	TT	TT	TT	TT	TT	TT	TC	TT	TT	TT	TT	TT	TT	TT	TT	TT	TC
100070213|F|0-43:C>A-43:C>A	C/A	3	50239921	NA	NA	NA	NA	NA	NA	NA	CC	CC	CC	CA	CC	CC	CC	CC	CC	CC	CC	CA	CC	AA	CA	AA	AA	CC	CA	CA	CA	CA	CA	CA	CC	CC	CC	CA	CC	AA	AA	CC	CC	CC	CC	CC	CA	AA	CA
100047796|F|0-13:G>A-13:G>A	G/A	3	50239987	NA	NA	NA	NA	NA	NA	NA	GG	GG	GG	GA	GG	GG	GG	GG	GG	NA	GG	GA	GG	AA	GA	AA	AA	GG	GA	GA	GA	GA	GA	GA	GG	GG	GG	GA	GG	AA	AA	GG	GG	GG	GG	GG	GA	AA	GA
14076655|F|0-23:A>G-23:A>G	A/G	3	50296151	NA	NA	NA	NA	NA	NA	NA	AA	AA	AA	AA	AA	AG	AA	AG	AA	AA	AA	AA	AA	AA	AA	AA	AA	AA	AA	AA	AA	AA	AA	AA	AA	AA	AA	AA	AA	AA	AA	AA	AA	AA	AA	AA	AA	AA	AA
100071302|F|0-62:C>G-62:C>G	C/G	3	50330784	NA	NA	NA	NA	NA	NA	NA	CC	CC	CC	CG	CC	CC	CC	CC	CC	CC	CC	CG	CC	GG	CG	GG	GG	CC	CG	CG	CG	CG	CG	CG	CC	CC	CC	CG	CC	GG	GG	CC	CC	CC	CC	CC	CG	GG	CG
14081983|F|0-62:G>C-62:G>C	G/C	3	50341180	NA	NA	NA	NA	NA	NA	NA	GG	GG	GG	GC	CC	GG	GG	GC	GG	GG	GG	GG	GG	CC	GC	CC	GG	GG	GC	GC	GC	GC	GC	GC	GG	GG	GG	GC	GG	CC	CC	GG	GG	GG	GG	GG	GG	GG	GG
14082507|F|0-63:T>C-63:T>C	T/C	3	50425865	NA	NA	NA	NA	NA	NA	NA	TT	TT	TT	TC	CC	TC	TT	TC	TC	CC	TT	TC	CC	CC	TC	CC	NA	TT	TC	TC	TC	TC	TC	TC	CC	CC	TT	TC	CC	CC	CC	TT	TT	TC	TT	TT	CC	NA	CC
14084650|F|0-64:A>T-64:A>T	A/T	3	50439166	NA	NA	NA	NA	NA	NA	NA	AA	AA	AA	AT	TT	AT	AT	AT	AT	TT	AA	AT	TT	TT	AT	TT	AA	AA	AT	AT	AT	AT	AT	AT	TT	TT	AA	AT	TT	TT	TT	AA	AA	AT	AA	AA	AT	AA	AT
14082540|F|0-9:G>T-9:G>T	G/T	3	50900093	NA	NA	NA	NA	NA	NA	NA	GG	TT	TT	GT	TT	GG	GT	GT	GT	GG	GG	GG	GG	GG	GG	GG	GG	GG	GG	GG	GG	GG	GG	GG	GG	TT	GG	GG	GG	GG	GG	GG	GG	GG	GG	GG	GG	GG	GG
14079991|F|0-18:G>T-18:G>T	G/T	3	51228040	NA	NA	NA	NA	NA	NA	NA	GG	GG	GG	GG	GG	GG	GG	GG	GG	GG	GG	GG	GG	GG	GG	GG	GG	GG	GG	GG	GG	GG	GG	GG	GG	GG	GG	GG	GG	GG	GG	GG	GG	GG	GG	GG	GG	GG	GT
100047201|F|0-17:G>C-17:G>C	G/C	3	51228079	NA	NA	NA	NA	NA	NA	NA	GC	GG	GG	GG	GG	GG	GG	GG	GG	GG	GG	GG	GG	GG	GG	GG	GG	GG	GG	GG	GG	GG	GG	GG	GG	GG	GG	GG	GG	GG	GG	GG	GG	GG	GG	GG	GG	GG	GG
14075652|F|0-8:T>A-8:T>A	T/A	3	51229621	NA	NA	NA	NA	NA	NA	NA	TT	TT	TT	TT	TT	TT	TT	TT	TT	TT	TT	TT	TT	TT	TT	TT	TT	TT	TT	TT	TT	TT	TT	TT	TT	TT	TT	TT	TT	TT	TT	TT	TT	TT	TT	TT	TT	TT	TA
14075489|F|0-19:T>G-19:T>G	T/G	3	51499141	NA	NA	NA	NA	NA	NA	NA	TT	GG	GG	GG	TT	TG	TG	TT	TG	GG	TT	TG	GG	GG	TG	GG	TG	TT	TG	TG	TG	TG	TG	TG	GG	TT	TT	TG	GG	GG	GG	TT	TT	TT	TT	TT	GG	GG	GG
100075677|F|0-48:A>G-48:A>G	A/G	3	51745556	NA	NA	NA	NA	NA	NA	NA	AA	AA	AA	AA	AA	AA	AA	AA	AA	AA	AA	AA	AA	AA	AA	AA	AA	AA	AA	AA	AG	AA	AA	AA	AA	AA	AA	AA	AA	AA	AA	AA	GG	AA	GG	AA	AA	AA	AA
14079059|F|0-37:G>A-37:G>A	G/A	3	51757220	NA	NA	NA	NA	NA	NA	NA	GG	GG	GG	GG	GG	GG	GG	GG	GG	GG	GG	GG	GG	GG	GG	GG	GG	GG	GG	GG	GG	GG	GG	GG	GG	GG	GG	GG	GG	GG	GG	GG	AA	GG	AA	GG	GG	GG	GG
14076322|F|0-23:T>G-23:T>G	T/G	3	51796916	NA	NA	NA	NA	NA	NA	NA	TT	TT	TT	TT	GG	TT	TT	TG	TT	TT	TT	TT	TT	TT	TT	TT	TT	TT	TT	TT	TT	TT	TT	TT	TT	TT	TT	TT	TT	TT	TT	TT	GG	TT	GG	TT	TT	TT	TT
14075714|F|0-39:G>A-39:G>A	G/A	3	52052835	NA	NA	NA	NA	NA	NA	NA	GG	GG	GG	GG	GG	GA	GG	GG	GA	GG	GG	GG	GG	GG	GA	GG	GG	GG	GG	GG	GG	GG	GG	GG	GG	GG	GG	GG	GG	GG	GG	GG	GG	GG	GG	GG	GG	GG	GG
100075690|F|0-50:A>G-50:A>G	A/G	3	52062110	NA	NA	NA	NA	NA	NA	NA	GG	GG	GG	GG	GG	AG	GG	GG	AG	GG	GG	GG	GG	GG	AG	GG	GG	GG	GG	GG	GG	GG	GG	GG	GG	GG	GG	GG	GG	GG	GG	GG	GG	GG	GG	GG	GG	GG	GG
100074760|F|0-54:G>T-54:G>T	G/T	3	52067492	NA	NA	NA	NA	NA	NA	NA	GG	GG	GG	GG	GG	GG	GG	GG	GG	TT	GG	GT	TT	GG	GG	GG	GG	GG	GG	GG	GT	GT	GG	GG	GG	GG	GG	GG	GG	GG	GG	GG	GG	GG	GG	GG	GG	GG	GG
100084241|F|0-8:A>G-8:A>G	A/G	3	52297425	NA	NA	NA	NA	NA	NA	NA	AA	AA	AA	AA	AA	AA	AA	AA	AA	NA	AA	AA	NA	AA	AA	AA	AA	AA	AA	AA	AA	AA	AA	AA	AA	GG	AA	AA	AA	AA	AA	GG	AA	AA	AA	AA	AA	AA	AA
14073342|F|0-12:G>A-12:G>A	G/A	3	52344314	NA	NA	NA	NA	NA	NA	NA	AA	AA	AA	AA	AA	AA	AA	AA	AA	AA	AA	AA	AA	AA	AA	AA	AA	AA	AA	AA	AA	AA	AA	AA	AA	GG	AA	AA	AA	AA	AA	GG	AA	AA	AA	AA	AA	AA	AA
14076707|F|0-68:C>T-68:C>T	C/T	3	52408164	NA	NA	NA	NA	NA	NA	NA	CC	CC	CC	CC	CC	CT	CC	CC	CC	CC	CC	CC	CC	CC	CC	CC	CC	CC	CC	CC	CC	CC	CC	CC	CC	TT	CC	CC	CC	CC	CC	TT	CC	CC	CC	CC	CC	CC	CC
14077396|F|0-36:T>C-36:T>C	T/C	3	52548763	NA	NA	NA	NA	NA	NA	NA	CC	CC	CC	CC	CC	CC	CC	CC	CC	CC	CC	CC	CC	CC	CC	CC	CC	TC	CC	CC	CC	CC	CC	CC	CC	TT	CC	CC	CC	CC	CC	TT	CC	CC	CC	CC	CC	CC	CC
14075295|F|0-30:G>A-30:G>A	G/A	3	52564407	NA	NA	NA	NA	NA	NA	NA	GG	GG	GG	GG	AA	GA	GG	GA	GA	GG	GG	GG	GG	GG	GG	GG	GG	AA	GG	GA	GG	GG	GA	GG	GG	AA	GG	GG	GG	GG	GG	AA	GG	GG	GG	GG	GG	GG	GG
14074662|F|0-62:G>T-62:G>T	G/T	3	52570239	NA	NA	NA	NA	NA	NA	NA	GG	GG	GG	GG	GG	GG	GG	GG	GG	GG	GG	GG	GG	GG	GG	GG	GG	GT	GG	GG	GG	GG	GG	GG	GG	TT	GG	GG	GG	GG	GG	TT	GG	GG	GG	GG	GG	GG	GG
14078680|F|0-48:C>T-48:C>T	C/T	3	52590409	NA	NA	NA	NA	NA	NA	NA	TT	TT	TT	TT	CC	TT	TT	CT	CT	TT	TT	TT	TT	TT	TT	TT	TT	CC	TT	TT	TT	TT	TT	TT	TT	CC	TT	TT	TT	TT	TT	CC	TT	TT	TT	TT	TT	TT	TT
14073492|F|0-61:A>G-61:A>G	A/G	3	52608154	NA	NA	NA	NA	NA	NA	NA	GG	GG	GG	GG	GG	GG	GG	GG	GG	GG	GG	GG	GG	GG	GG	GG	GG	AG	GG	GG	GG	GG	GG	GG	GG	AA	GG	GG	GG	GG	GG	AA	GG	GG	GG	GG	GG	GG	GG
14074830|F|0-57:G>T-57:G>T	G/T	3	52669166	NA	NA	NA	NA	NA	NA	NA	TT	TT	TT	TT	GG	TT	TT	GT	GT	TT	TT	TT	TT	TT	TT	TT	TT	GG	TT	TT	TT	TT	TT	TT	TT	GG	TT	TT	TT	TT	TT	GG	TT	TT	TT	TT	TT	TT	TT
14073786|F|0-9:C>T-9:C>T	C/T	3	52821566	NA	NA	NA	NA	NA	NA	NA	CC	CC	CC	CC	TT	CC	CC	CT	CT	CC	CC	CC	CC	CC	CC	CC	CC	TT	CC	CC	CC	CC	CC	CC	CC	TT	CC	CC	CC	CC	CC	TT	CC	CC	CC	CC	CC	CC	CC
14075940|F|0-6:A>G-6:A>G	A/G	3	52821632	NA	NA	NA	NA	NA	NA	NA	AA	AA	AA	AA	GG	AA	AA	AG	AG	AA	AA	AA	AA	AA	AA	AA	AA	GG	AA	AA	AA	AA	AA	AA	AA	GG	AA	AA	AA	AA	AA	GG	AA	AA	AA	AA	AA	AA	AA
100044609|F|0-13:A>G-13:A>G	A/G	3	52822350	NA	NA	NA	NA	NA	NA	NA	AA	AA	AA	AA	AA	AA	AA	AA	AA	AA	AA	AA	AA	AA	AA	AA	AA	AG	AA	AA	AA	AA	AA	AA	AA	GG	AA	AA	AA	AA	AA	GG	AA	AA	AA	AA	AA	AA	AA
14075339|F|0-40:A>G-40:A>G	A/G	3	52828433	NA	NA	NA	NA	NA	NA	NA	AA	AA	AA	AA	AA	AA	AA	AA	AA	AA	AA	AA	AA	AA	AA	AA	AA	AG	AA	AA	AA	AA	AA	AA	AA	GG	AA	AA	AA	AA	AA	GG	AA	AA	AA	AA	AA	AA	AA
14079454|F|0-41:T>C-41:T>C	T/C	3	52853545	NA	NA	NA	NA	NA	NA	NA	TT	TT	TT	TT	CC	TT	TT	TC	TT	TT	TT	TT	TT	TT	TT	TT	TT	TT	TT	TT	TT	TT	TT	TT	TT	TT	TT	TT	TT	TT	TT	TT	TT	TT	TT	TT	TT	TT	TT
14085238|F|0-54:G>A-54:G>A	G/A	3	52929769	NA	NA	NA	NA	NA	NA	NA	AA	AA	AA	AA	AA	AA	AA	AA	AA	AA	AA	AA	AA	AA	GA	AA	AA	AA	AA	GA	AA	AA	GA	AA	AA	AA	AA	AA	AA	AA	AA	AA	AA	AA	AA	AA	AA	AA	AA
100076242|F|0-12:A>G-12:A>G	A/G	3	52929773	NA	NA	NA	NA	NA	NA	NA	AA	AA	AA	AA	AA	AA	AA	AA	AA	AA	AA	AA	AA	AA	AA	AA	AA	AA	AA	AA	AA	AA	AA	AA	AA	AA	AA	AA	AA	AA	AA	AA	AA	AA	AA	AA	AA	AA	AA
14084913|F|0-32:T>A-32:T>A	T/A	3	52929836	NA	NA	NA	NA	NA	NA	NA	TT	TT	TT	TT	TT	TT	TT	TT	TT	TT	TT	TT	TT	TT	TT	TT	TT	TT	TT	TT	TT	TT	TT	TT	TT	TT	TT	TT	TT	TT	TT	TT	TT	TT	TT	TT	TT	TT	TT
14084913|F|0-53:T>C-53:T>C	T/C	3	52929837	NA	NA	NA	NA	NA	NA	NA	TT	TT	TT	TT	TT	TT	TT	TT	TT	TT	TT	TT	TT	TT	TC	TT	TT	TT	TT	TC	TT	TT	TC	TT	TT	TT	TT	TT	TT	TT	TT	TT	TT	TT	TT	TT	TT	TT	TT
14074972|F|0-24:G>T-24:G>T	G/T	3	53052834	NA	NA	NA	NA	NA	NA	NA	TT	GG	GG	GG	TT	GG	GG	GT	GG	GG	GG	GT	GG	GG	GT	GG	GG	GG	GG	GT	GT	GT	GT	GG	GG	GG	GG	GT	GG	GG	GG	GG	GG	GG	GG	TT	GG	GG	GG
14081641|F|0-68:T>A-68:T>A	T/A	3	53251573	NA	NA	NA	NA	NA	NA	NA	AA	TT	TT	TT	TT	TT	TT	TT	TT	TT	TT	TA	TT	TT	TA	TT	TT	TT	TT	TA	TA	TA	TA	TT	TT	AA	TT	TA	TT	TT	TT	TT	TT	TT	TT	AA	TT	TT	TT
14074239|F|0-24:T>C-24:T>C	T/C	3	53304491	NA	NA	NA	NA	NA	NA	NA	CC	TT	TT	TT	TT	TT	TT	TT	TT	TT	TT	TC	TT	TT	TC	TT	TT	TT	TT	TC	TC	TC	TC	TT	TT	CC	TT	TC	TT	TT	TT	TT	TT	TT	TT	CC	TT	TT	TT
14075616|F|0-58:G>A-58:G>A	G/A	3	53345885	NA	NA	NA	NA	NA	NA	NA	AA	GG	GG	GG	GG	GG	GG	GG	GG	GG	GG	GA	GG	GG	GA	GG	GG	GG	GG	GA	GA	GA	GA	GG	GG	AA	GG	GA	GG	GG	GG	GG	GG	GG	GG	AA	GG	GG	GG
14074346|F|0-17:C>T-17:C>T	C/T	3	53357437	NA	NA	NA	NA	NA	NA	NA	TT	CC	CC	CC	CC	CC	CC	CC	CC	CC	CC	CT	CC	CC	CT	CC	CC	CC	CC	CT	CT	CT	CT	CC	CC	TT	CC	CT	CC	CC	CC	CC	CC	CC	CC	TT	CC	CC	CC
14081655|F|0-68:G>C-68:G>C	G/C	3	53505090	NA	NA	NA	NA	NA	NA	NA	GG	CC	CC	CC	CC	GC	CC	CC	CC	CC	CC	GC	CC	CC	GC	CC	GG	CC	CC	GC	GC	GC	GC	CC	GG	GG	CC	GC	GC	CC	CC	CC	GG	CC	GG	GG	GC	CC	GC
14075929|F|0-39:T>C-39:T>C	T/C	3	53621705	NA	NA	NA	NA	NA	NA	NA	CC	TT	TT	TT	TT	TT	TT	TT	TT	TT	TT	TC	TT	TT	TC	TT	TT	TT	TT	TC	TC	TC	TC	TT	TT	CC	TT	TC	TT	TT	TT	CC	TT	TT	TT	CC	TT	TT	TT
100072449|F|0-17:C>A-17:C>A	C/A	3	53692118	NA	NA	NA	NA	NA	NA	NA	AA	AA	AA	AA	CC	CA	NA	CC	CC	CC	CC	CA	CC	CC	CA	CC	CC	CC	CA	CA	CA	CA	CA	CA	CC	CC	CC	CA	CC	CC	CC	CC	CC	CC	CC	AA	CC	CC	CC
14075924|F|0-25:G>A-25:G>A	G/A	3	53692652	NA	NA	NA	NA	NA	NA	NA	AA	AA	AA	AA	AA	AA	AA	AA	AA	AA	AA	AA	AA	AA	AA	AA	AA	AA	AA	AA	AA	AA	AA	AA	AA	GG	AA	AA	AA	AA	AA	GG	AA	AA	AA	AA	AA	AA	AA
100074280|F|0-47:C>T-47:C>T	C/T	3	53778320	NA	NA	NA	NA	NA	NA	NA	TT	TT	TT	CT	CC	CT	CT	CC	CC	CC	CC	CT	CC	CC	CT	CC	CC	CC	CT	CT	CT	CT	CT	CT	CC	CC	CC	CT	CC	CC	CC	CC	CC	CC	CC	TT	CC	CC	CC
14076068|F|0-8:G>A-8:G>A	G/A	3	53911810	NA	NA	NA	NA	NA	NA	NA	AA	GG	GG	GG	GG	GG	GG	GG	GG	GG	GG	GA	GG	GG	GA	GG	GG	GG	GG	GA	GA	GA	GA	GG	GG	GG	GG	GA	GG	GG	GG	AA	GG	GG	GG	AA	GG	GG	GG
14074643|F|0-30:A>G-30:A>G	A/G	3	53915941	NA	NA	NA	NA	NA	NA	NA	GG	AA	AA	AG	GG	AG	AG	GG	GG	GG	GG	GG	GG	GG	GG	GG	GG	GG	AG	AG	GG	GG	AG	AG	GG	GG	GG	GG	GG	GG	GG	GG	GG	GG	GG	GG	GG	GG	AG
14074938|F|0-51:G>A-51:G>A	G/A	3	53970523	NA	NA	NA	NA	NA	NA	NA	GG	GG	GG	GA	AA	GA	GA	AA	AA	AA	AA	GA	AA	AA	GA	AA	AA	AA	GA	GA	GA	GA	GA	GA	AA	GG	AA	GG	AA	AA	AA	GG	AA	AA	AA	GG	AA	GG	GA
14086001|F|0-34:G>C-34:G>C	G/C	3	54026523	NA	NA	NA	NA	NA	NA	NA	CC	GG	GG	GG	CC	GC	GG	GC	GC	GG	GG	GC	GG	GG	GC	GG	GG	CC	GG	GC	GC	GC	GC	GG	GG	CC	GG	GC	GG	GG	GG	CC	CC	GG	CC	CC	GG	GG	GG
14074209|F|0-64:A>G-64:A>G	A/G	3	54045807	NA	NA	NA	NA	NA	NA	NA	GG	AA	AA	AG	GG	AG	AG	GG	GG	GG	GG	GG	GG	GG	AG	GG	GG	GG	AG	AG	GG	GG	AG	AG	GG	GG	GG	AG	GG	GG	GG	GG	GG	GG	GG	GG	GG	AA	GG
14085503|F|0-33:C>T-33:C>T	C/T	3	54090213	NA	NA	NA	NA	NA	NA	NA	TT	CC	CC	CC	TT	CT	CC	CT	CT	CC	CC	CT	CC	CC	CT	CC	CC	TT	CC	CT	CT	CT	CT	CC	CC	TT	CC	CT	CC	CC	CC	TT	TT	CC	TT	TT	CC	CC	CC
14076112|F|0-21:A>T-21:A>T	A/T	3	54112603	NA	NA	NA	NA	NA	NA	NA	AA	AA	AA	AT	AA	AT	AT	AT	AT	TT	TT	AT	TT	TT	AT	TT	TT	AA	AT	AT	AT	AT	AT	AT	AT	AA	TT	AA	TT	TT	TT	AA	AA	TT	AA	AA	TT	AA	AT
14077403|F|0-37:G>A-37:G>A	G/A	3	54383616	NA	NA	NA	NA	NA	NA	NA	GG	AA	AA	AA	GG	AA	AA	GA	GG	AA	AA	GA	AA	AA	GA	AA	AA	GG	AA	GA	GA	GA	GA	AA	AA	AA	AA	GA	AA	AA	AA	AA	GG	AA	GG	GG	AA	AA	AA
14074539|F|0-22:T>C-22:T>C	T/C	3	54383682	NA	NA	NA	NA	NA	NA	NA	TT	CC	CC	CC	TT	CC	CC	TC	TT	CC	CC	TC	CC	CC	TC	CC	CC	TT	CC	TC	TC	TC	TC	CC	CC	CC	CC	TC	CC	CC	CC	CC	TT	CC	TT	TT	CC	CC	CC
100073831|F|0-47:T>G-47:T>G	T/G	3	54897954	NA	NA	NA	NA	NA	NA	NA	GG	GG	GG	GG	GG	GG	GG	GG	GG	GG	TT	GG	GG	GG	GG	TG	GG	GG	GG	GG	GG	GG	GG	GG	TG	GG	TT	GG	GG	GG	GG	GG	GG	TT	GG	GG	GG	GG	GG
14082241|F|0-35:T>A-35:T>A	T/A	3	54926375	NA	NA	NA	NA	NA	NA	NA	TT	AA	AA	TA	TT	TA	AA	TA	TT	TT	AA	TT	TA	TT	TA	TT	TT	TT	TT	TT	TA	TA	TT	TT	AA	TT	AA	TT	AA	TT	TT	TT	TT	AA	TT	TT	TT	TT	AA
14082155|F|0-39:T>C-39:T>C	T/C	3	54998695	NA	NA	NA	NA	NA	NA	NA	TT	TT	TT	TT	TT	TT	TC	TT	TT	TT	CC	TT	TT	TT	TT	TT	TT	TT	TT	TT	TT	TT	TT	TT	TC	TT	CC	TT	TT	TT	TT	TT	TT	CC	TT	TT	TT	TT	TT
100046504|F|0-36:C>T-36:C>T	C/T	3	55011611	NA	NA	NA	NA	NA	NA	NA	CC	CC	CC	CC	CC	CC	CC	CC	CC	CC	TT	CC	CC	CC	CC	CC	CC	CC	CC	CC	CC	CC	CC	CC	CT	CC	TT	CC	CC	CC	CC	CC	CC	TT	CC	CC	CC	CC	CC
14057247|F|0-66:C>T-66:C>T	C/T	3	55066663	NA	NA	NA	NA	NA	NA	NA	CC	TT	TT	CT	CC	CT	TT	CT	CT	CC	CC	CC	CT	TT	CT	CC	CC	CC	CT	CT	CT	CT	CT	CT	TT	CC	CC	CC	TT	CC	TT	TT	CC	CC	CC	CC	CC	CC	TT
100082473|F|0-8:G>A-8:G>A	G/A	3	55074154	NA	NA	NA	NA	NA	NA	NA	GG	AA	AA	GA	GG	GA	AA	GA	GA	GG	AA	GG	GA	GG	GG	GG	GG	GG	GA	GG	GA	GA	GG	GA	AA	GG	AA	GG	AA	GG	GG	GG	GG	AA	GG	GG	GG	GG	AA
14055509|F|0-7:A>G-7:A>G	A/G	3	55154138	NA	NA	NA	NA	NA	NA	NA	AA	AA	AA	AG	AA	AG	AA	AA	AA	GG	NA	AG	AG	GG	AA	GG	GG	AA	AG	AG	AG	AG	AG	AG	AA	AA	NA	AG	AA	GG	GG	AA	AA	NA	AA	AA	GG	GG	GG
100091622|F|0-36:C>T-36:C>T	C/T	3	55365371	NA	NA	NA	NA	NA	NA	NA	CC	CC	CC	CT	CC	CT	CC	CC	CC	CT	CT	CT	CC	CC	CC	CC	CT	CC	CC	CC	CT	CT	CC	CC	CT	CC	CT	CC	CT	CC	CC	CC	CC	CT	CC	CC	CT	CC	CC
100048364|F|0-7:T>A-7:T>A	T/A	3	55365426	NA	NA	NA	NA	NA	NA	NA	TT	TT	TT	TA	TT	TA	TT	TT	TT	TA	TA	TA	TT	TT	TT	TT	TA	TT	TT	TT	TT	TA	TT	TT	TA	TT	TA	TT	TA	TT	TT	TT	TT	TA	TT	TT	TA	TT	TT
100092864|F|0-27:T>C-27:T>C	T/C	3	55420827	NA	NA	NA	NA	NA	NA	NA	TT	CC	CC	CC	TT	TC	CC	TC	TT	CC	CC	TC	CC	CC	TC	CC	CC	TT	CC	TC	TC	TC	TC	CC	CC	TT	CC	TT	CC	CC	CC	TT	TT	CC	TT	TT	CC	TT	CC
14073354|F|0-7:A>G-7:A>G	A/G	3	55450376	NA	NA	NA	NA	NA	NA	NA	AA	GG	GG	GG	AA	AG	GG	AG	AA	GG	GG	AG	GG	GG	AG	GG	GG	AA	GG	AG	AG	AG	AG	GG	GG	AA	GG	AA	GG	GG	GG	AA	AA	GG	AA	AA	GG	AA	GG
14083669|F|0-12:C>A-12:C>A	C/A	3	55481599	NA	NA	NA	NA	NA	NA	NA	CC	AA	AA	AA	CC	CA	AA	CA	CC	AA	AA	CA	AA	AA	CA	AA	AA	CC	AA	CA	CA	CA	CA	AA	AA	CC	AA	CA	AA	AA	AA	CC	CC	AA	CC	CC	AA	CA	AA
100050452|F|0-17:A>C-17:A>C	A/C	3	55553858	NA	NA	NA	NA	NA	NA	NA	AA	AA	AA	AA	AA	AC	AA	AA	AA	AA	AA	AA	AA	AA	AA	AA	AA	AA	AA	AA	AA	AA	AA	AA	AA	AA	AA	AC	AA	AA	AA	AA	AA	AA	AA	AA	AA	AC	AA
100099581|F|0-33:A>G-33:A>G	A/G	3	55649920	NA	NA	NA	NA	NA	NA	NA	AA	AA	AA	AA	AA	AG	AA	AA	AA	AA	AA	AA	AA	GG	AA	AA	AA	AA	AA	AA	AA	AA	AA	AA	AA	AA	AA	AG	AA	AA	GG	AA	AA	AA	AA	AA	AA	AG	AA
100099581|F|0-63:T>A-63:T>A	T/A	3	55649921	NA	NA	NA	NA	NA	NA	NA	TT	TT	TT	TT	TT	TA	TA	TA	TT	TT	TT	TT	TT	AA	TT	TT	TT	TT	TT	TA	TT	TT	TA	TT	TA	TT	TT	TA	TA	TT	AA	TT	TT	TT	TT	TT	TT	TT	TA
100072571|F|0-59:C>T-59:C>T	C/T	3	55826689	NA	NA	NA	NA	NA	NA	NA	CC	CC	CC	CT	CC	CT	CT	CT	CC	TT	CC	TT	TT	TT	CC	TT	TT	CC	CT	CT	CT	CT	CT	CT	TT	CC	CC	CT	TT	TT	TT	CC	CT	CC	CC	CC	TT	TT	TT
100053658|F|0-27:T>C-27:T>C	T/C	3	55905867	NA	NA	NA	NA	NA	NA	NA	TT	TT	TT	TT	TT	TT	TT	TT	TT	TT	TT	TT	TT	TT	TT	TT	TT	TT	TT	TT	TT	TT	TT	TT	CC	TT	TT	TT	TC	TT	TT	TT	TT	TT	TT	TT	TT	TT	TC
100054093|F|0-39:T>C-39:T>C	T/C	3	56063363	NA	NA	NA	NA	NA	NA	NA	TT	TT	TT	TT	TT	TT	TT	TT	TT	TT	TT	TT	TT	TT	TT	TT	TT	TT	TT	TT	TT	TT	TT	TT	CC	TT	TT	TT	TC	TT	TT	TT	TT	TT	TT	TT	TT	TT	CC
14075309|F|0-63:A>T-63:A>T	A/T	3	56258866	NA	NA	NA	NA	NA	NA	NA	TT	TT	TT	TT	TT	TT	TT	TT	AT	TT	TT	TT	TT	TT	TT	TT	TT	AA	TT	TT	TT	TT	TT	TT	TT	TT	TT	TT	TT	TT	TT	TT	TT	TT	TT	TT	TT	TT	TT
14074781|F|0-16:C>T-16:C>T	C/T	3	56268741	NA	NA	NA	NA	NA	NA	NA	CC	CC	CC	CC	CC	CC	CC	CC	CT	CC	CC	CC	CC	CC	CC	CC	CC	TT	CC	CC	CC	CC	CC	CC	CC	CC	CC	CC	CC	CC	CC	CC	CC	CC	CC	CC	CC	CC	CC
14076266|F|0-24:C>A-24:C>A	C/A	3	56273636	NA	NA	NA	NA	NA	NA	NA	CC	CC	CC	CC	CC	CC	CC	CC	CA	CC	CC	CC	CC	CC	CC	CC	CC	AA	CC	CC	CC	CC	CC	CC	CC	CC	CC	CC	CC	CC	CC	CC	CC	CC	CC	CC	CC	CC	CC
100070523|F|0-50:C>T-50:C>T	C/T	3	56286973	NA	NA	NA	NA	NA	NA	NA	CC	CC	CC	CC	CC	CC	CC	CC	CT	CC	CC	CC	CC	CC	CC	CC	CC	TT	CC	CC	CC	CC	CC	CC	NA	CC	CC	CC	CC	CC	CC	CC	CC	CC	CC	CC	CC	CC	CC
100073992|F|0-46:T>A-46:T>A	T/A	3	56324292	NA	NA	NA	NA	NA	NA	NA	AA	AA	AA	TA	TT	AA	AA	TA	TA	TT	AA	TA	TT	TT	AA	TT	TT	TT	TA	TT	TA	TA	TA	TA	TT	AA	AA	TA	TT	TT	TT	AA	AA	AA	AA	AA	TT	TT	TT
14078185|F|0-36:G>A-36:G>A	G/A	3	56404160	NA	NA	NA	NA	NA	NA	NA	GG	GG	GG	GG	AA	GG	GG	GA	GA	GG	GG	GG	GG	GG	GA	GG	GG	AA	GA	GG	GG	GG	GG	GA	AA	AA	GG	GG	GG	GG	GG	AA	AA	GG	AA	GG	GG	GG	AA
14077277|F|0-37:C>T-37:C>T	C/T	3	56445651	NA	NA	NA	NA	NA	NA	NA	CC	CC	CC	CC	TT	CC	CC	CT	CT	CC	CC	CC	CC	CC	CT	CT	CC	TT	CT	CC	CC	CC	CC	CT	CC	TT	CC	CC	CC	CC	CC	TT	TT	CC	TT	CC	CC	CC	CC
14075902|F|0-47:G>A-47:G>A	G/A	3	56483782	NA	NA	NA	NA	NA	NA	NA	AA	AA	AA	AA	GG	AA	AA	GA	GG	AA	AA	AA	AA	AA	GA	AA	AA	GG	GA	GA	AA	AA	AA	GA	AA	GG	AA	AA	AA	AA	AA	GG	GG	AA	GG	AA	AA	AA	GA
100051879|F|0-12:T>A-12:T>A	T/A	3	56485253	NA	NA	NA	NA	NA	NA	NA	AA	AA	AA	TA	TT	TA	TT	TT	TT	TT	AA	TA	TT	TT	TA	TT	TT	TT	TT	TA	TA	TA	TA	TT	TT	TT	AA	TA	TT	TT	TT	TT	TT	AA	TT	AA	TT	TT	AA
14076334|F|0-34:T>C-34:T>C	T/C	3	56537856	NA	NA	NA	NA	NA	NA	NA	CC	CC	CC	CC	TT	CC	CC	TC	TT	CC	CC	CC	CC	CC	TC	CC	CC	TT	TC	CC	CC	CC	CC	TC	CC	TT	CC	CC	CC	CC	CC	TT	TT	CC	TT	CC	CC	CC	TC
14074578|F|0-46:C>T-46:C>T	C/T	3	56554478	NA	NA	NA	NA	NA	NA	NA	TT	TT	TT	TT	CC	TT	TT	CT	CC	TT	TT	TT	TT	TT	CT	TT	TT	CC	CT	TT	TT	TT	TT	CT	TT	CC	TT	TT	TT	TT	TT	CC	CC	TT	CC	TT	TT	TT	CT
14082061|F|0-43:G>T-43:G>T	G/T	3	56580559	NA	NA	NA	NA	NA	NA	NA	TT	TT	TT	TT	GT	TT	TT	GT	GT	TT	TT	TT	TT	TT	TT	TT	TT	GT	GT	TT	TT	TT	TT	GT	TT	GG	TT	TT	TT	TT	TT	GT	GT	TT	GT	TT	TT	TT	GT
14082374|F|0-7:G>C-7:G>C	G/C	3	56592934	NA	NA	NA	NA	NA	NA	NA	GG	GG	GG	GG	CC	GG	GG	GC	GC	GG	GG	GG	GG	GG	GC	GG	GG	GC	GG	GG	GG	GG	GG	GG	GG	GG	GG	GG	GG	GG	GG	CC	CC	GG	CC	GG	GG	GG	GC
14082374|F|0-35:T>C-35:T>C	T/C	3	56592935	NA	NA	NA	NA	NA	NA	NA	TT	TT	TT	TT	CC	TT	TT	TC	TC	TT	TT	TT	TT	TT	TC	TT	TT	TC	TC	TT	TT	TT	TT	TC	TT	TC	TT	TT	TT	TT	TT	CC	CC	TT	CC	TT	TT	TT	TC
100042986|F|0-45:G>A-45:G>A	G/A	3	56652240	NA	NA	NA	NA	NA	NA	NA	GG	GG	GG	GG	GA	GG	GG	GA	GA	GG	GG	GG	GG	GG	GA	GG	GG	GA	GG	GG	GG	GG	GG	GG	GG	GG	GG	GG	GG	GG	GG	GA	GA	GG	GA	GG	GG	GG	GG
14074052|F|0-46:C>A-46:C>A	C/A	3	56681225	NA	NA	NA	NA	NA	NA	NA	CC	CC	CC	CC	CA	CC	CC	CA	CA	CC	CC	CC	CC	CC	CA	CC	CC	CA	CC	CC	CC	CC	CC	CC	CC	CC	CC	CC	CC	CC	CC	CA	CA	CC	CA	CC	CC	CC	CA
100074680|F|0-51:T>A-51:T>A	T/A	3	56713238	NA	NA	NA	NA	NA	NA	NA	TT	TT	TT	TT	TT	TT	TT	TT	TA	TT	TT	TT	TT	TT	TT	TT	TT	TA	TT	TT	TT	TT	TT	TT	TT	AA	TT	TT	TT	TT	TT	TT	TT	TT	TT	TT	TT	TT	AA
14073646|F|0-7:A>T-7:A>T	A/T	3	56743348	NA	NA	NA	NA	NA	NA	NA	AA	AA	AA	AA	AA	AA	AA	AA	AT	AA	AA	AA	AA	AA	AA	AA	AA	AT	AA	AA	AA	AA	AA	AA	AA	TT	AA	AA	AA	AA	AA	AA	AA	AA	AA	AA	AA	AA	TT
14075200|F|0-35:G>A-35:G>A	G/A	3	56749528	NA	NA	NA	NA	NA	NA	NA	GG	GG	GG	GG	AA	GG	GG	GA	GG	GG	GG	GG	GG	GG	GG	GG	GG	GG	GA	GG	GG	GG	GG	GA	GG	GG	GG	GG	GG	GG	GG	AA	AA	GG	AA	GG	GG	GG	GG
14076744|F|0-38:T>A-38:T>A	T/A	3	56750472	NA	NA	NA	NA	NA	NA	NA	TT	TT	TT	TT	AA	TT	TT	TA	TT	TT	TT	TT	TT	TT	TT	TT	TT	TT	TA	TT	TT	TT	TT	TA	TT	TT	TT	TT	TT	TT	TT	AA	AA	TT	AA	TT	TT	TT	TT
14074160|F|0-39:A>C-39:A>C	A/C	3	56767758	NA	NA	NA	NA	NA	NA	NA	AA	AA	AA	AA	CC	AA	AA	AC	AC	AA	AA	AA	AA	AA	AC	AA	AA	CC	AC	AA	AA	AA	AA	AC	AA	CC	AA	AA	AA	AA	AA	CC	CC	AA	CC	AA	AA	AA	AC
14078248|F|0-21:G>A-21:G>A	G/A	3	56767824	NA	NA	NA	NA	NA	NA	NA	GG	GG	GG	GG	AA	GG	GG	GA	GA	GG	GG	GG	GG	GG	GA	GG	GG	AA	GA	GG	GG	GG	GG	GA	GG	AA	GG	GG	GG	GG	GG	AA	AA	GG	AA	GG	GG	GG	GA
100084671|F|0-68:G>A-68:G>A	G/A	3	56769139	NA	NA	NA	NA	NA	NA	NA	AA	AA	AA	AA	GA	AA	AA	GA	GA	NA	AA	AA	AA	AA	GA	AA	AA	GG	GA	AA	AA	AA	AA	GA	AA	GG	GA	AA	AA	AA	AA	GG	GG	AA	GG	AA	AA	AA	GA
14074113|F|0-53:T>G-53:T>G	T/G	3	56842276	NA	NA	NA	NA	NA	NA	NA	TT	TT	TT	TT	TT	TT	TT	TT	TG	TT	TT	TT	TT	TT	TG	TT	TT	GG	TT	TT	TT	TT	TT	TT	TT	TT	TT	TT	TT	TT	TG	TT	TT	TT	TT	TT	TT	TT	NA
100047390|F|0-16:T>C-16:T>C	T/C	3	56860692	NA	NA	NA	NA	NA	NA	NA	TT	TT	TT	TT	TT	TT	TT	TT	TC	TT	TT	TT	TT	TT	TC	TT	TT	CC	TT	TT	TT	TT	TT	TT	TT	CC	TT	TT	TT	TT	TT	TT	TT	TT	TT	TT	TT	TT	TT
14075558|F|0-40:C>T-40:C>T	C/T	3	56902151	NA	NA	NA	NA	NA	NA	NA	CC	TT	TT	TT	CC	CT	CC	CC	CT	TT	TT	TT	TT	TT	CT	TT	TT	CC	CT	CT	CT	CT	TT	CT	CC	CC	TT	TT	CT	TT	TT	CC	CC	TT	CC	CC	CT	TT	CC
100075538|F|0-14:T>G-14:T>G	T/G	3	56902219	NA	NA	NA	NA	NA	NA	NA	TT	TT	TT	TT	TT	TT	TT	TT	TT	TT	TT	TT	TT	TT	TT	TT	TT	TT	TT	TG	TT	TT	TT	TT	GG	TT	TT	TT	TG	TT	TT	TT	TT	TT	TT	TT	GG	TT	GG
14077436|F|0-30:C>T-30:C>T	C/T	3	57013020	NA	NA	NA	NA	NA	NA	NA	TT	TT	TT	TT	CC	TT	TT	CT	CT	TT	TT	TT	TT	TT	CT	TT	TT	CC	CT	CT	TT	TT	CT	CT	TT	CC	TT	TT	TT	TT	TT	CC	TT	TT	TT	TT	TT	TT	CT
14074120|F|0-16:C>T-16:C>T	C/T	3	57014484	NA	NA	NA	NA	NA	NA	NA	TT	TT	TT	TT	CC	TT	TT	CT	CT	TT	TT	TT	TT	TT	CT	TT	TT	CC	CT	TT	TT	TT	TT	CT	TT	CC	TT	TT	TT	TT	TT	CC	TT	TT	TT	TT	TT	TT	CT
14074465|F|0-18:C>T-18:C>T	C/T	3	57031274	NA	NA	NA	NA	NA	NA	NA	CC	CC	CC	CC	TT	CC	CC	CT	TT	CC	CC	CC	CC	CC	CT	CC	CC	TT	CT	CC	CC	CC	CC	CT	CC	CC	CC	CC	CC	CC	CC	TT	CC	CC	CC	CC	CC	CC	CT
14081574|F|0-35:G>C-35:G>C	G/C	3	57035464	NA	NA	NA	NA	NA	NA	NA	GG	GG	GG	GG	CC	GG	GG	GC	CC	GG	GG	GG	GG	GG	GC	GG	GG	CC	GC	GG	GG	GG	GG	GC	GG	GG	GG	GG	GG	GG	GG	CC	GG	GG	GG	GG	GG	GG	GC
100047685|F|0-47:C>T-47:C>T	C/T	3	57122177	NA	NA	NA	NA	NA	NA	NA	CT	CT	CT	CT	CC	CT	CT	CT	CC	CT	CT	CT	CT	CT	CT	CT	CT	CC	CT	CT	CT	CT	CT	CT	CT	CC	CT	CT	CT	CT	CT	CC	CT	CT	CT	CT	CT	CT	CT
14081565|F|0-11:C>T-11:C>T	C/T	3	57122243	NA	NA	NA	NA	NA	NA	NA	CC	CC	CC	CC	TT	CC	CC	CT	TT	CC	CC	CC	CC	CC	CT	CC	CC	TT	CT	CC	CC	CC	CC	CT	CC	TT	CC	CC	CC	CC	CC	TT	CC	CC	CC	CC	CC	CC	CT
14081566|F|0-58:A>G-58:A>G	A/G	3	57122244	NA	NA	NA	NA	NA	NA	NA	GG	GG	GG	GG	AA	GG	GG	AG	AA	GG	GG	GG	GG	GG	AG	GG	GG	AA	AG	GG	GG	GG	GG	AG	GG	AA	GG	GG	GG	GG	GG	AA	GG	GG	GG	GG	GG	GG	AG
100071489|F|0-6:G>A-6:G>A	G/A	3	57133626	NA	NA	NA	NA	NA	NA	NA	GA	GG	GG	GG	GG	GG	GG	GG	GG	GG	GG	GA	GG	GG	GG	GG	GG	GG	GA	GA	GA	GA	GA	GA	GG	GG	GG	GG	GG	GG	GG	GA	GG	GG	GG	GG	GG	GG	GA
100071489|F|0-23:G>T-23:G>T	G/T	3	57133627	NA	NA	NA	NA	NA	NA	NA	GG	GG	GG	GG	GT	GG	GG	GT	GT	GT	GG	GG	GG	GT	GT	GG	GG	GT	GT	GG	GG	GG	GG	GT	GG	GT	GG	GG	GG	GT	GG	GT	GG	GG	GG	GG	GG	GG	GT
14074851|F|0-66:C>T-66:C>T	C/T	3	57184215	NA	NA	NA	NA	NA	NA	NA	TT	TT	TT	TT	CC	TT	TT	CC	CC	TT	TT	TT	TT	TT	CT	TT	TT	CC	CT	TT	TT	TT	TT	CT	TT	CC	TT	TT	TT	TT	TT	CC	TT	TT	TT	TT	TT	TT	CT
14083023|F|0-13:C>T-13:C>T	C/T	3	57659870	NA	NA	NA	NA	NA	NA	NA	TT	TT	TT	CT	TT	CT	TT	TT	TT	CC	TT	CT	CC	CC	CT	CC	CC	TT	CT	CT	CT	CT	CT	CT	CC	TT	TT	CT	CC	CC	CC	TT	TT	TT	TT	TT	CC	CC	CT
100073548|F|0-12:A>G-12:A>G	A/G	3	57764395	NA	NA	NA	NA	NA	NA	NA	AA	GG	GG	AG	AA	GG	GG	AG	AA	NA	GG	AA	AA	AA	AG	AA	NA	AA	AA	AA	AA	AA	AG	AA	NA	AA	GG	AA	AA	AA	AA	AA	AA	GG	AA	AA	NA	AA	AA
14079654|F|0-9:C>A-9:C>A	C/A	3	58118204	NA	NA	NA	NA	NA	NA	NA	CC	AA	AA	AA	AA	AA	AA	AA	AA	AA	AA	CA	AA	AA	CA	AA	AA	AA	AA	CA	CA	CA	CA	AA	AA	CC	AA	CA	AA	AA	AA	CC	AA	AA	AA	CC	AA	AA	AA
100051399|F|0-32:A>G-32:A>G	A/G	3	58217175	NA	NA	NA	NA	NA	NA	NA	AA	AA	AA	AA	GG	AA	AA	AG	GG	AA	AA	AA	AA	AA	AA	AA	AA	GG	AG	AA	AA	AA	AA	AG	AA	AA	AA	AA	AA	AA	AA	AA	GG	AA	GG	AA	AA	AA	AG
14074166|F|0-61:G>A-61:G>A	G/A	3	58217241	NA	NA	NA	NA	NA	NA	NA	GG	AA	AA	AA	GG	AA	AA	GA	GG	AA	AA	GA	AA	AA	GA	AA	AA	GG	GA	GA	GA	GA	GA	GA	AA	GG	AA	GA	AA	AA	AA	GG	GG	AA	GG	GG	AA	AA	AA
100080289|F|0-50:C>A-50:C>A	C/A	3	58450635	NA	NA	NA	NA	NA	NA	NA	AA	CC	CC	CC	CC	CC	CC	CC	CC	CC	CC	CA	CC	CC	CA	CC	CC	CC	CC	CA	CA	CA	CA	CC	CC	AA	CC	CA	CC	CC	CC	AA	CC	CC	CC	AA	CC	CC	CC
14058436|F|0-64:T>C-64:T>C	T/C	3	58460368	NA	NA	NA	NA	NA	NA	NA	CC	TT	TT	TT	TT	TT	TT	TC	TT	TT	TT	TC	TT	TT	TC	TT	TT	TT	TT	TC	TC	TC	TC	TT	TT	CC	TT	TC	TT	TT	TT	CC	TT	TT	TT	CC	TT	TT	TT
100084757|F|0-52:G>A-52:G>A	G/A	3	58480702	NA	NA	NA	NA	NA	NA	NA	GG	AA	AA	AA	AA	AA	AA	AA	AA	AA	AA	GA	AA	AA	GA	AA	AA	AA	AA	GA	GA	GA	GA	AA	AA	GG	AA	GA	AA	AA	AA	GG	AA	AA	AA	GG	AA	AA	AA
100089506|F|0-29:A>G-29:A>G	A/G	3	58512579	NA	NA	NA	NA	NA	NA	NA	GG	AA	AA	AA	AA	AA	AA	AA	AA	AA	AA	AG	AA	AA	AG	AA	AA	AA	AA	AG	AG	AG	AG	AA	AA	GG	AA	AG	AA	AA	AA	GG	AA	AA	AA	GG	AA	AA	AA
100052385|F|0-64:T>A-64:T>A	T/A	3	58540726	NA	NA	NA	NA	NA	NA	NA	AA	TT	TT	TT	TT	TT	TT	TT	TT	TT	TT	TA	TT	TT	TA	TT	TT	TT	TT	TA	TA	TA	TA	TT	TT	AA	TT	TA	TT	TT	TT	AA	TT	TT	TT	AA	TT	TT	TT
100076441|F|0-60:C>G-60:C>G	C/G	3	58555319	NA	NA	NA	NA	NA	NA	NA	GG	CC	CC	CC	CC	CC	CC	CC	CC	NA	CC	CG	CC	CC	CG	CC	CC	CC	CC	CC	CG	CG	CG	CC	CC	GG	CC	CG	CC	CC	CC	GG	CC	CC	CC	GG	CC	CC	CC
100074842|F|0-66:G>C-66:G>C	G/C	3	58576150	NA	NA	NA	NA	NA	NA	NA	CC	GG	GG	GG	GG	GG	GG	GG	GG	GG	GG	GC	NA	GG	GC	GG	GG	GG	GG	GC	GC	GC	GC	GG	GG	CC	GG	GC	GG	GG	GG	CC	GG	GG	GG	CC	GG	GG	GG
100054319|F|0-37:A>T-37:A>T	A/T	3	58641139	NA	NA	NA	NA	NA	NA	NA	TT	AA	AA	AA	AA	AA	AA	AA	AA	AA	AA	AT	AA	AA	AT	AA	AA	AA	AA	AT	AT	AT	AT	AA	AA	TT	AA	AT	AA	AA	AA	TT	AA	AA	AA	TT	AA	AA	AA
100047805|F|0-12:C>T-12:C>T	C/T	3	58641205	NA	NA	NA	NA	NA	NA	NA	TT	CC	CC	CC	CC	CC	CC	CC	CC	CC	CC	CT	CC	CC	CT	CC	CC	CC	CC	CT	CT	CT	CT	CC	CC	TT	CC	CT	CC	CC	CC	TT	CC	CC	CC	TT	CC	CC	CC
100045860|F|0-54:G>T-54:G>T	G/T	3	58771958	NA	NA	NA	NA	NA	NA	NA	TT	GG	GG	GG	GG	GG	GG	GG	GG	GG	GG	GT	GG	GG	GT	GG	GG	GG	GG	GT	GT	GT	GT	GG	GG	TT	GG	GT	GG	GG	GG	TT	GG	GG	GG	TT	GG	GG	GG
14075255|F|0-57:C>T-57:C>T	C/T	3	58772393	NA	NA	NA	NA	NA	NA	NA	TT	CC	CC	CC	CC	CC	CC	CC	CC	CC	CC	CT	CC	CC	CT	CC	CC	CC	CC	CT	CT	CT	CT	CC	CC	TT	CC	CT	CC	CC	CC	TT	CC	CC	CC	CT	CC	CC	CC
14076603|F|0-6:T>C-6:T>C	T/C	3	58772456	NA	NA	NA	NA	NA	NA	NA	CC	TT	TT	TT	TT	TT	TT	TT	TT	TT	TT	TC	TC	TT	TC	TT	TT	TT	TT	TC	TC	TC	TC	TT	TT	CC	TT	TC	TT	TT	TT	CC	TT	TT	TT	CC	TT	TT	TT
100045080|F|0-8:G>A-8:G>A	G/A	3	58774509	NA	NA	NA	NA	NA	NA	NA	AA	GG	GG	GG	GG	GG	GG	GG	GG	GG	GG	GA	GG	GG	GA	GG	GG	GG	GG	GA	GA	GA	GA	GG	GG	AA	GG	GA	GG	GG	GG	AA	GG	GG	GG	AA	GG	GG	GG
100095135|F|0-58:G>T-58:G>T	G/T	3	58797076	NA	NA	NA	NA	NA	NA	NA	TT	GG	GG	GG	GG	GG	GG	GG	GG	GG	GG	GT	GG	GG	GT	GG	GG	GG	GG	GT	GT	GT	GT	GG	GG	TT	GG	GT	GG	GG	GG	TT	GG	GG	GG	TT	GG	GG	GG
14075158|F|0-46:C>G-46:C>G	C/G	3	58864892	NA	NA	NA	NA	NA	NA	NA	CC	CC	CC	CC	GG	CC	CC	CG	CC	CC	CC	CC	CG	CC	CC	CC	CC	GG	CG	CC	CC	CC	CC	CG	CC	CC	CC	CC	CC	CC	CC	CC	GG	CC	GG	CC	CC	CC	CG
100042215|F|0-17:G>A-17:G>A	G/A	3	58946423	NA	NA	NA	NA	NA	NA	NA	GG	GG	GG	GG	AA	GG	GG	GA	GA	GG	GG	GG	GG	GG	GG	GG	GG	AA	GA	GG	GG	GG	GG	GA	GG	GG	GG	GG	GG	GG	GG	GG	AA	GG	AA	GG	GG	GG	GA
100072685|F|0-36:A>G-36:A>G	A/G	3	59016173	NA	NA	NA	NA	NA	NA	NA	AA	AA	AA	AA	AA	AA	AA	AA	AA	NA	AA	AA	AA	AA	AA	AA	AA	AA	AG	AA	AA	AA	AA	AA	AA	AA	AA	AG	AA	AA	AA	GG	GG	AA	GG	AA	AA	GG	AA
14076191|F|0-30:C>A-30:C>A	C/A	3	59029161	NA	NA	NA	NA	NA	NA	NA	CC	CC	CC	CC	AA	CC	CC	CA	CA	CC	CC	CC	CC	CC	CC	CC	CC	AA	CC	CC	CC	CC	CC	CC	CC	CC	CC	CC	CC	CC	CC	CC	CC	CC	CC	CC	CC	CC	CC
14074945|F|0-37:G>T-37:G>T	G/T	3	59033956	NA	NA	NA	NA	NA	NA	NA	GG	GG	GG	GG	GG	GG	GG	GG	GG	NA	GG	GG	GG	GG	GG	GG	GG	GG	GT	GG	GG	GG	GG	GT	GG	GG	GG	GT	GG	GG	GG	TT	TT	GG	TT	GG	GG	TT	TT
14081508|F|0-12:A>C-12:A>C	A/C	3	59038112	NA	NA	NA	NA	NA	NA	NA	AA	AA	AA	AA	CC	AA	AA	AC	AC	AA	AA	AA	AA	AA	AA	AA	AA	CC	AA	AA	AA	AA	AA	AA	AA	AA	AA	AA	AA	AA	AA	AA	AA	AA	AA	AA	AA	AA	AA
14075082|F|0-32:G>A-32:G>A	G/A	3	59038178	NA	NA	NA	NA	NA	NA	NA	GG	GG	GG	GG	AA	GG	GG	GA	GA	GG	GG	GG	GG	GG	GG	GG	GG	AA	GG	GG	GG	GG	GG	GG	GG	GG	GG	GG	GG	GG	GG	GG	GG	GG	GG	GG	GG	GG	GG
14076366|F|0-29:C>G-29:C>G	C/G	3	59047499	NA	NA	NA	NA	NA	NA	NA	CC	CC	CC	CC	GG	CC	CC	CG	CG	CC	CC	CC	CC	CC	CC	CC	CC	GG	CC	CC	CC	CC	CC	CC	CC	CC	CC	CC	CC	CC	CC	CC	CC	CC	CC	CC	CC	CC	CC
14063581|F|0-41:A>G-41:A>G	A/G	3	59047565	NA	NA	NA	NA	NA	NA	NA	GG	GG	GG	GG	AA	GG	GG	AG	AG	GG	GG	GG	GG	GG	GG	GG	AG	AA	GG	GG	GG	GG	GG	GG	GG	GG	GG	GG	GG	GG	GG	NA	NA	GG	NA	GG	GG	GG	GG
100072075|F|0-15:T>G-15:T>G	T/G	3	59047569	NA	NA	NA	NA	NA	NA	NA	TT	TT	TT	TT	NA	TT	TT	TT	TT	TT	TT	TT	TT	TT	TT	TT	TT	NA	TT	TT	TT	TT	TT	TT	TT	TT	TT	TT	TT	TT	TT	GG	GG	TT	GG	TT	TT	TT	TT
14081651|F|0-35:T>C-35:T>C	T/C	3	59061645	NA	NA	NA	NA	NA	NA	NA	TT	TT	TT	TT	TT	TT	TT	TT	TT	TT	TT	TT	TT	TT	TT	TT	TT	TT	TC	TT	TT	TT	TT	TC	TT	TT	TT	TC	TT	TT	TT	CC	CC	TT	CC	TT	TT	CC	TC
14083707|F|0-37:T>C-37:T>C	T/C	3	59069101	NA	NA	NA	NA	NA	NA	NA	TT	TT	TT	TT	CC	TT	TT	TC	TC	TT	TT	TT	TT	TT	TT	TT	TT	CC	TT	TT	TT	TT	TT	TT	TT	TT	TT	TT	TT	TT	TT	TT	TT	TT	TT	TT	TT	TT	TT
14074684|F|0-20:G>C-20:G>C	G/C	3	59071492	NA	NA	NA	NA	NA	NA	NA	GG	GG	GG	GG	GG	GG	GG	GG	GG	GG	GG	GG	GG	GG	GG	GG	GG	GG	GC	GG	GG	GG	GG	GC	GG	GG	GG	GC	GG	GG	GG	CC	CC	GG	CC	GG	GG	CC	GC
100044195|F|0-37:T>C-37:T>C	T/C	3	59156392	NA	NA	NA	NA	NA	NA	NA	TT	TT	TT	TT	CC	TT	TT	TC	TC	TT	TT	TT	TT	TT	TT	TT	TT	CC	TT	TT	TT	TT	TT	TC	TT	TT	TT	TC	TT	TT	TT	CC	TT	TT	TT	TT	TT	CC	TC
14080171|F|0-27:C>A-27:C>A	C/A	3	59541609	NA	NA	NA	NA	NA	NA	NA	CC	CC	CC	CC	AA	CC	CC	CA	CA	CC	CC	CC	CC	CC	CC	CC	CC	CC	CA	CC	CC	CC	CC	CA	CC	CC	CC	CC	CC	CC	CC	CC	CC	CC	CC	CC	CC	CC	CA
14076308|F|0-63:G>A-63:G>A	G/A	3	59555601	NA	NA	NA	NA	NA	NA	NA	GG	GG	GG	GG	GG	GG	GG	GG	GG	GG	GG	GG	GG	GG	GG	GG	GG	GG	GA	GG	GG	GG	GG	GA	GG	GG	GG	GG	GG	GG	GG	GG	GG	GG	GG	GG	GG	GG	GA
14074448|F|0-47:G>T-47:G>T	G/T	3	59658724	NA	NA	NA	NA	NA	NA	NA	TT	TT	TT	TT	TT	TT	TT	TT	GT	TT	TT	TT	TT	TT	TT	TT	TT	TT	TT	TT	TT	TT	TT	TT	TT	TT	TT	TT	TT	TT	TT	TT	GG	TT	GG	TT	TT	TT	GT
14086894|F|0-20:C>T-20:C>T	C/T	3	59685303	NA	NA	NA	NA	NA	NA	NA	CC	CC	CC	CC	TT	CC	CC	CT	CC	CC	CC	CC	CC	CC	CC	CC	CC	CC	CC	CC	CC	CC	CC	CC	CC	CC	CC	CC	CC	CC	CC	CC	CC	CC	CC	CC	CC	CC	CC
14084170|F|0-31:G>C-31:G>C	G/C	3	59685349	NA	NA	NA	NA	NA	NA	NA	GG	GG	GG	GG	CC	GG	GG	GC	GG	GG	GG	GG	GG	GG	GG	GG	GG	GG	GG	GG	GG	GG	GG	GG	GG	GG	GG	GG	GG	GG	GG	GG	GG	GG	GG	GG	GG	GG	GG
14083096|F|0-13:G>T-13:G>T	G/T	3	59687390	NA	NA	NA	NA	NA	NA	NA	GG	GG	GG	GG	TT	GG	GG	GT	GG	GG	GG	GG	GG	GG	GG	GG	GG	GG	GG	GG	GG	GG	GG	GG	GG	GG	GG	GG	GG	GG	GG	GG	NA	GG	NA	GG	GG	GG	GG
14083096|F|0-53:C>T-53:C>T	C/T	3	59687391	NA	NA	NA	NA	NA	NA	NA	CC	CC	CC	CC	NA	CC	CC	CC	CC	CC	CC	CC	CC	CC	CC	CC	CC	CC	CC	CC	CC	CC	CC	CC	CC	CC	CC	CC	CC	CC	CC	CC	TT	CC	TT	CC	CC	CC	CT
100053927|F|0-16:T>C-16:T>C	T/C	3	59704469	NA	NA	NA	NA	NA	NA	NA	TT	TT	TT	TT	TT	TT	TT	TT	TT	TT	TC	TT	TT	TT	TC	TT	TT	TT	TT	TT	TT	TT	TT	TT	TT	TT	TT	TT	TT	TT	TT	TT	TT	TT	TT	TT	TT	TT	TT
14057795|F|0-36:A>G-36:A>G	A/G	3	59722593	NA	NA	NA	NA	NA	NA	NA	AA	AA	AA	AG	AA	AA	AA	AA	AA	AA	AA	AA	AA	AA	AA	GG	AA	AA	AG	AG	AG	AA	AG	AG	AA	AA	AA	AA	AA	GG	AA	AA	AA	AA	AA	AA	AA	AA	AA
14085814|F|0-34:A>T-34:A>T	A/T	3	59731907	NA	NA	NA	NA	NA	NA	NA	AA	AA	AA	AA	NA	AA	AA	AA	AA	AA	AA	AA	AA	AA	AA	AA	AA	AA	AA	AA	AA	AA	AA	AA	AA	AA	AA	AA	AA	AA	AA	AA	TT	AA	TT	AA	AA	AA	AT
14081876|F|0-47:G>A-47:G>A	G/A	3	59773031	NA	NA	NA	NA	NA	NA	NA	AA	AA	GA	AA	GG	AA	AA	GA	AA	AA	AA	AA	AA	AA	AA	AA	AA	AA	GA	AA	AA	AA	AA	AA	AA	AA	AA	AA	AA	AA	AA	AA	GG	AA	GG	AA	AA	AA	GA
100049595|F|0-5:G>A-5:G>A	G/A	3	59773097	NA	NA	NA	NA	NA	NA	NA	GG	GG	GG	GG	AA	GG	GG	GA	GA	GG	GG	GG	GG	GG	GG	GG	GG	GG	GG	GG	GG	GG	GG	GG	GG	GG	GG	GG	GG	GG	GG	GG	AA	GG	AA	GG	GG	GG	GA
100045589|F|0-55:C>A-55:C>A	C/A	3	59782784	NA	NA	NA	NA	NA	NA	NA	CC	CC	CC	CC	CC	CC	CC	CC	CC	NA	CC	CC	CA	CC	CC	CC	CC	CC	CC	CC	CA	CA	CC	CC	CA	CC	CC	CC	CA	CC	CC	CC	CC	CC	CC	CC	CC	CC	CC
14081780|F|0-64:T>A-64:T>A	T/A	3	59883346	NA	NA	NA	NA	NA	NA	NA	TT	AA	AA	AA	AA	AA	AA	AA	AA	AA	AA	TA	AA	AA	TA	AA	AA	TA	TA	TA	TA	TA	TA	TA	AA	TT	AA	TA	AA	AA	AA	TT	TT	AA	TT	TT	AA	AA	TA
14083542|F|0-9:T>A-9:T>A	T/A	3	59890048	NA	NA	NA	NA	NA	NA	NA	TT	AA	AA	AA	AA	AA	AA	AA	AA	AA	AA	TA	AA	AA	TA	AA	AA	TA	TA	TA	TA	TA	TA	TA	AA	TT	AA	TA	AA	AA	AA	TT	TT	AA	TT	TT	AA	AA	TA
14073661|F|0-42:T>A-42:T>A	T/A	3	59890816	NA	NA	NA	NA	NA	NA	NA	TT	TT	TT	TT	AA	TT	TT	TA	TT	TT	TT	TT	TT	TT	TT	TT	TT	TT	TA	TA	TT	TT	TA	TA	TT	TT	TT	TA	TT	TT	TT	TT	TT	TT	TT	TT	TT	AA	TT
14082997|F|0-24:T>G-24:T>G	T/G	3	59983984	NA	NA	NA	NA	NA	NA	NA	TT	GG	GG	GG	TT	GG	GG	TG	GG	GG	GG	TG	TG	GG	TG	GG	GG	TG	TG	TG	TG	TG	TG	TG	GG	TT	GG	TT	GG	GG	GG	TT	TT	GG	TT	TT	GG	NA	TG
100082689|F|0-8:T>C-8:T>C	T/C	3	59985754	NA	NA	NA	NA	NA	NA	NA	TT	CC	CC	CC	TT	CC	CC	CC	CC	CC	CC	TC	CC	CC	TC	CC	CC	TC	TC	TC	TC	TC	TC	TC	CC	TT	CC	TT	CC	CC	CC	TT	TT	CC	TT	TT	CC	TT	TC
14074436|F|0-67:A>C-67:A>C	A/C	3	59986405	NA	NA	NA	NA	NA	NA	NA	AA	AA	AA	AA	CC	AA	AA	AC	AA	AA	AA	AA	AA	AA	AA	AA	AA	AA	AC	AC	AA	AA	AC	AC	AA	AA	AA	CC	AA	AA	AA	AA	AA	AA	AA	AA	AA	CC	AA
100074234|F|0-18:G>A-18:G>A	G/A	3	60000957	NA	NA	NA	NA	NA	NA	NA	AA	GG	GG	GG	AA	GG	GG	GA	GG	GG	GG	GA	GG	GG	GA	GG	GG	GA	GA	GA	GA	GA	GA	GA	GG	AA	GG	AA	GG	GG	GG	AA	AA	GG	AA	AA	GG	AA	GA
14077134|F|0-42:T>A-42:T>A	T/A	3	60007556	NA	NA	NA	NA	NA	NA	NA	TT	AA	AA	AA	TT	AA	AA	TA	AA	AA	AA	TA	AA	AA	TA	AA	AA	TA	TA	TA	TA	TA	TA	TA	AA	TT	AA	TT	AA	AA	AA	TT	TT	AA	TT	TT	AA	TT	TA
14076605|F|0-45:T>C-45:T>C	T/C	3	60012298	NA	NA	NA	NA	NA	NA	NA	TT	TT	TT	TT	CC	TT	TT	TC	TT	TT	TT	TT	TT	TT	TT	TT	TT	TT	TT	TT	TT	TT	TT	TT	TT	TT	TT	TT	TT	TT	TT	TT	TT	TT	TT	TT	TT	TT	TT
14073361|F|0-30:A>G-30:A>G	A/G	3	60067434	NA	NA	NA	NA	NA	NA	NA	AA	GG	GG	GG	AA	GG	GG	AG	AG	NA	GG	AG	GG	GG	AG	GG	GG	AA	AG	AG	AG	AG	AG	AG	GG	AA	GG	AA	GG	GG	GG	AA	AA	GG	AA	AA	GG	AA	AG
100042725|F|0-31:G>T-31:G>T	G/T	3	60095192	NA	NA	NA	NA	NA	NA	NA	TT	GG	GG	GG	GG	GG	GG	GG	GT	GG	GG	GT	GG	GG	GT	GG	GG	TT	GT	GT	GT	GT	GT	GT	GG	TT	GG	GT	GG	GG	GG	TT	TT	GG	TT	TT	GG	GG	GT
14086452|F|0-19:G>C-19:G>C	G/C	3	60102422	NA	NA	NA	NA	NA	NA	NA	GG	CC	CC	CC	CC	CC	CC	CC	GC	CC	CC	GC	CC	CC	GC	CC	CC	GG	GC	GC	GC	GC	GC	GC	CC	GG	CC	GC	CC	CC	CC	GG	GG	CC	GG	GG	CC	CC	GC
14087593|F|0-44:G>C-44:G>C	G/C	3	60103459	NA	NA	NA	NA	NA	NA	NA	GG	CC	CC	CC	GG	CC	CC	GC	GC	CC	CC	GC	CC	CC	GC	CC	CC	GG	GC	GC	GC	GC	GC	GC	CC	GG	CC	GG	CC	CC	CC	GG	GG	CC	GG	GG	CC	GG	GC
14076115|F|0-43:A>C-43:A>C	A/C	3	60143936	NA	NA	NA	NA	NA	NA	NA	AA	CC	CC	CC	CC	CC	CC	CC	AC	NA	CC	AC	CC	CC	AC	CC	CC	AA	AC	AC	AC	AC	AC	AC	CC	AA	CC	AC	CC	CC	CC	AA	AA	CC	AA	AA	CC	CC	AC
100076048|F|0-34:A>G-34:A>G	A/G	3	60195507	NA	NA	NA	NA	NA	NA	NA	GG	AA	AA	AA	GG	AA	AA	AG	AG	AA	AA	AG	AA	AA	AG	AA	AA	GG	AG	AA	AG	AG	AG	AG	AA	GG	AA	AG	AA	AA	AA	GG	GG	AA	GG	GG	AA	AA	AA
14076881|F|0-49:T>C-49:T>C	T/C	3	60200022	NA	NA	NA	NA	NA	NA	NA	TT	CC	CC	CC	TT	CC	CC	TC	TC	CC	CC	CC	CC	CC	TC	CC	CC	TT	TC	TC	TC	TC	TC	TC	CC	TT	CC	TT	CC	CC	CC	TT	TT	CC	TT	TT	CC	TT	CC
14082698|F|0-21:C>T-21:C>T	C/T	3	60239785	NA	NA	NA	NA	NA	NA	NA	CC	TT	TT	TT	CC	TT	TT	CT	CT	TT	TT	CT	TT	TT	CT	TT	TT	CC	CT	CT	CT	CT	CT	CT	TT	CC	TT	CT	TT	TT	TT	CC	CC	TT	CC	CC	TT	TT	CT
14079109|F|0-12:C>G-12:C>G	C/G	3	60698378	NA	NA	NA	NA	NA	NA	NA	CC	CC	CC	CC	CC	CG	CG	CG	CC	CC	CC	CC	CC	CC	CC	CC	CC	CC	CG	CG	CC	CC	CG	CG	CC	CC	CC	CG	CC	CC	CC	CC	CC	CC	CC	CC	CC	GG	CG
14074033|F|0-26:T>A-26:T>A	T/A	3	60818379	NA	NA	NA	NA	NA	NA	NA	TT	AA	AA	TA	TT	TT	TA	TT	TT	TT	TT	TT	TT	TT	TT	TT	TT	TA	TT	TA	TT	TT	TA	TT	TT	TT	TT	TA	TT	TT	TT	TT	TT	TT	TT	TT	TT	TA	TA
14082768|F|0-39:C>T-39:C>T	C/T	3	60839275	NA	NA	NA	NA	NA	NA	NA	CC	TT	TT	TT	CC	TT	TT	CT	CC	TT	TT	CT	TT	TT	CT	TT	TT	CT	CT	CT	CT	CT	CT	CT	TT	CC	TT	CT	TT	TT	TT	CC	CC	TT	CC	CC	TT	TT	CT
100096576|F|0-24:T>A-24:T>A	T/A	3	60894450	NA	NA	NA	NA	NA	NA	NA	TT	TT	TT	TA	TT	TA	TT	TT	TT	NA	AA	TA	AA	AA	TA	AA	AA	TT	TA	TA	TA	TA	TA	TA	AA	TT	AA	TA	AA	AA	AA	TT	TT	AA	TT	TT	AA	TA	TT
100072676|F|0-39:T>G-39:T>G	T/G	3	60895529	NA	NA	NA	NA	NA	NA	NA	TT	GG	GG	GG	TT	GG	GG	TT	TT	GG	GG	TG	GG	GG	TG	GG	GG	TG	TG	TG	TG	TG	TG	TG	GG	TT	GG	TG	GG	GG	GG	TT	TT	GG	TT	TT	GG	GG	TG
14077029|F|0-64:A>G-64:A>G	A/G	3	60904985	NA	NA	NA	NA	NA	NA	NA	AA	GG	GG	GG	AA	GG	GG	AG	AA	GG	GG	AG	GG	GG	AG	GG	GG	AG	AG	AG	AG	AG	AG	AG	GG	AA	GG	AG	GG	GG	GG	AA	AA	GG	AA	AA	GG	GG	AG
14075561|F|0-39:C>G-39:C>G	C/G	3	60942553	NA	NA	NA	NA	NA	NA	NA	CC	GG	GG	GG	CC	GG	GG	CG	CC	GG	GG	CG	GG	GG	CG	GG	GG	CG	CG	CG	CG	CG	CG	CG	GG	CC	GG	CG	GG	GG	GG	CC	CC	GG	CC	CC	GG	GG	GG
14076554|F|0-60:C>T-60:C>T	C/T	3	60990414	NA	NA	NA	NA	NA	NA	NA	CC	CC	CC	CC	CC	CC	CC	CC	TT	CC	CC	CC	CC	CC	CT	CC	CC	CT	CT	CC	CC	CC	CC	CT	CC	TT	CC	CT	CC	CC	CC	TT	TT	CC	TT	TT	CC	CC	CT
14084644|F|0-65:T>C-65:T>C	T/C	3	61004674	NA	NA	NA	NA	NA	NA	NA	CC	CC	CC	CC	CC	CC	CC	CC	TC	CC	CC	CC	CC	CC	TC	CC	CC	CC	TC	CC	CC	CC	CC	TC	CC	TT	CC	CC	CC	CC	CC	TT	TT	CC	TT	CC	CC	CC	TC
14076970|F|0-53:A>G-53:A>G	A/G	3	61033543	NA	NA	NA	NA	NA	NA	NA	GG	GG	GG	GG	GG	GG	GG	GG	AG	GG	GG	GG	GG	GG	AG	GG	GG	GG	AG	GG	GG	GG	GG	AG	GG	AA	GG	GG	GG	GG	GG	AA	AA	GG	AA	GG	GG	GG	AG
14085805|F|0-11:C>T-11:C>T	C/T	3	61039239	NA	NA	NA	NA	NA	NA	NA	TT	TT	TT	TT	TT	TT	TT	TT	CT	TT	TT	TT	TT	TT	CT	TT	TT	TT	CT	TT	TT	TT	TT	CT	TT	CC	TT	TT	TT	TT	TT	CC	CC	TT	CC	TT	TT	TT	CT
14081591|F|0-26:G>T-26:G>T	G/T	3	61052968	NA	NA	NA	NA	NA	NA	NA	TT	TT	TT	TT	TT	TT	TT	TT	GT	TT	TT	TT	TT	TT	GT	TT	TT	TT	GT	TT	TT	TT	TT	GT	TT	GG	TT	TT	TT	TT	TT	GG	GG	TT	GG	TT	TT	TT	GT
14076306|F|0-47:C>G-47:C>G	C/G	3	61127999	NA	NA	NA	NA	NA	NA	NA	CC	CC	CC	CC	CC	CC	CC	CC	CC	CC	CC	CC	CC	CC	CC	CC	CC	CG	CC	CC	CC	CC	CC	CC	CC	CC	CC	CC	CC	CC	CC	CC	GG	CC	GG	CC	CC	CC	CC
14077379|F|0-41:G>C-41:G>C	G/C	3	61254037	NA	NA	NA	NA	NA	NA	NA	GG	GG	GG	GG	CC	GC	GC	GC	GG	GG	GG	GG	GG	GG	GG	GG	GG	GG	GG	GG	GG	GG	GG	GG	GG	NA	GG	GG	GG	GG	GG	NA	GG	GG	GG	GG	GG	GG	GG
14077344|F|0-27:C>G-27:C>G	C/G	3	61289544	NA	NA	NA	NA	NA	NA	NA	CC	CC	CC	CC	CC	CC	CC	CC	CG	CC	CC	CC	CC	CC	CG	CC	CC	CC	CG	CC	CC	CC	CC	CG	CC	GG	CC	CC	CC	CC	CC	GG	CC	CC	CC	CC	CC	CC	CC
100045748|F|0-64:A>C-64:A>C	A/C	3	61301166	NA	NA	NA	NA	NA	NA	NA	AA	AA	AA	AA	AA	AA	AA	AA	AC	AA	AA	AA	AA	AA	AC	AA	AA	AA	AC	AA	AA	AA	AA	AC	AA	AA	AA	AA	AA	AA	AA	AA	AA	AA	AA	AA	NA	AA	AA
14075325|F|0-22:A>G-22:A>G	A/G	3	61312019	NA	NA	NA	NA	NA	NA	NA	AA	AA	AA	AA	AA	AA	AA	AA	AG	AA	AA	AA	AA	AA	AG	AA	AA	AA	AG	AA	AA	AA	AA	AG	AA	AA	AA	AA	AA	AA	AA	AA	AA	AA	AA	AA	AA	AA	AA
14087071|F|0-54:G>A-54:G>A	G/A	3	61332209	NA	NA	NA	NA	NA	NA	NA	GG	GG	GG	GG	GG	GG	GG	GG	GA	GG	GG	GG	GG	GG	GA	GG	GG	GG	GA	GG	GG	GG	GG	GA	GG	AA	GG	GG	GG	GG	GG	AA	GG	GG	GG	GG	GG	GG	GG
14087071|F|0-59:T>G-59:T>G	T/G	3	61332210	NA	NA	NA	NA	NA	NA	NA	TT	TT	TT	TT	TT	TT	TT	TT	TG	TT	TT	TT	TT	TT	TG	TT	TT	TT	TG	TT	TT	TT	TT	TG	TT	GG	TT	TT	TT	TT	TT	GG	TT	TT	TT	TT	TT	TT	TT
14086418|F|0-42:A>G-42:A>G	A/G	3	61334698	NA	NA	NA	NA	NA	NA	NA	AA	AA	AA	AA	AA	AA	AA	AA	AG	AA	AA	AA	AA	AA	AG	AA	AA	AA	AG	AA	AA	AA	AA	AG	AA	GG	AA	AA	AA	AA	AA	GG	AA	AA	AA	AA	AA	AA	AA
14074609|F|0-56:G>C-56:G>C	G/C	3	61343739	NA	NA	NA	NA	NA	NA	NA	GG	GG	GG	GG	GG	GG	GG	GG	GC	GG	GG	GG	GG	GG	GC	GG	GG	GG	GC	GG	GG	GG	GG	GC	GG	CC	GG	GG	GG	GG	GG	CC	GG	GG	GG	GG	GG	GG	GG
14087541|F|0-6:A>T-6:A>T	A/T	3	61344929	NA	NA	NA	NA	NA	NA	NA	AA	AA	AA	AA	AA	AA	AA	AA	AT	AA	AA	AA	AA	AA	AT	AA	AA	AA	AT	AA	AA	AA	AA	AT	AA	AA	AA	AA	AA	AA	AA	AA	AA	AA	AA	AA	AA	AA	AA
14087541|F|0-24:G>C-24:G>C	G/C	3	61344930	NA	NA	NA	NA	NA	NA	NA	GG	GG	GG	GG	GG	GG	GG	GG	GC	GG	GG	GG	GG	GG	GC	GG	GG	GG	GC	GG	GG	GG	GG	GC	GG	GG	GG	GG	GG	GG	GG	GG	GG	GG	GG	GG	GG	GG	GG
14082818|F|0-34:T>C-34:T>C	T/C	3	61355345	NA	NA	NA	NA	NA	NA	NA	TT	TT	TT	TT	TT	TT	TT	TT	TC	TT	TT	TT	TT	TT	TC	TT	TT	TT	TC	TT	TT	TT	TT	TC	TT	TT	TT	TT	TT	TT	TT	TT	TT	TT	TT	TT	TT	TT	TT
100053530|F|0-7:C>T-7:C>T	C/T	3	61359407	NA	NA	NA	NA	NA	NA	NA	CC	CC	CC	CC	CC	CC	CC	CC	CT	CC	CC	CC	CC	CC	CT	CC	CC	CC	CT	CC	CC	CC	CC	CT	CC	CC	CC	CC	CC	CC	CC	NA	CC	CC	CC	CC	CC	CC	CC
100073811|F|0-30:G>A-30:G>A	G/A	3	61389549	NA	NA	NA	NA	NA	NA	NA	GG	GG	GG	GG	GG	GG	GG	GG	GA	GG	GG	GG	GG	GG	GA	GG	GG	GG	GA	GG	GG	GG	GG	GA	GG	GG	GG	GG	GG	GG	GG	AA	GG	GG	GG	GG	GG	GG	GG
14073337|F|0-10:G>C-10:G>C	G/C	3	61390097	NA	NA	NA	NA	NA	NA	NA	GG	GG	GG	GG	GG	GG	GG	GG	GC	GG	GG	GG	GG	GG	GC	GG	GG	GG	GC	GG	GG	GG	GG	GC	GG	GG	GG	GG	GG	GG	GG	CC	GG	GG	GG	GG	GG	GG	GG
100070818|F|0-38:G>A-38:G>A	G/A	3	61410173	NA	NA	NA	NA	NA	NA	NA	GG	GG	GG	GG	GG	GG	GG	GG	GA	NA	GG	GG	GG	GG	GA	GG	GG	GG	GA	GG	GG	GG	GG	GA	GG	GG	GG	GG	GG	GG	GG	AA	AA	GG	AA	GG	GG	GG	GG
14076737|F|0-50:A>T-50:A>T	A/T	3	61418285	NA	NA	NA	NA	NA	NA	NA	AA	AA	AA	AT	AA	AT	AA	AA	AA	NA	AA	AT	TT	TT	AA	TT	TT	AA	AT	AT	AT	AT	AT	AT	TT	TT	AA	AT	TT	TT	TT	AA	AA	AA	AA	AA	TT	TT	AT
14076682|F|0-5:T>C-5:T>C	T/C	3	61462115	NA	NA	NA	NA	NA	NA	NA	TT	TT	TT	TT	TT	TT	TT	TT	TC	NA	TT	TT	TT	TT	TC	TT	TT	TT	TC	TT	TT	TT	TT	TC	TT	TT	TT	TT	TT	TT	TT	CC	TT	TT	TT	TT	TT	TT	TT
14073722|F|0-52:A>C-52:A>C	A/C	3	61464435	NA	NA	NA	NA	NA	NA	NA	CC	AA	AA	AA	AA	AC	AA	AA	AC	AA	AA	AC	AA	CC	AC	AA	AA	AA	AC	AC	AC	AC	AC	AC	AA	CC	AA	AC	AA	AA	CC	CC	AA	AA	AA	CC	AA	AA	AC
14077280|F|0-49:A>G-49:A>G	A/G	3	61874127	NA	NA	NA	NA	NA	NA	NA	AA	AA	AA	AA	AA	AG	AA	AA	AA	AA	AA	AA	AA	GG	AG	AA	AA	AA	AA	AG	AA	AG	AG	AA	AA	AA	AA	AA	AA	AA	GG	AA	AA	GG	AA	AA	AA	AA	AG
100046029|F|0-23:A>G-23:A>G	A/G	3	61875438	NA	NA	NA	NA	NA	NA	NA	AA	AA	AG	AA	AA	AG	AG	AA	AA	AA	AG	AA	AG	GG	AG	AA	AA	AA	AA	AG	AA	AA	AG	AA	AA	AA	AA	AA	AA	AA	GG	AA	AA	GG	AA	AA	AA	AA	AG
14073679|F|0-20:C>A-20:C>A	C/A	3	61875506	NA	NA	NA	NA	NA	NA	NA	CC	CC	CC	CC	CC	CA	CC	CC	CC	CC	CC	CC	CC	AA	CA	CC	CC	CC	CC	CA	CC	CC	CA	CC	CC	CC	CC	CC	CC	CC	AA	CC	CC	AA	CC	CC	CC	CC	CA
100070253|F|0-46:T>A-46:T>A	T/A	3	61888078	NA	NA	NA	NA	NA	NA	NA	TT	TT	TT	TT	TT	TT	TT	TT	TT	TT	TT	TT	TT	AA	TT	TT	TT	TT	TT	TA	TT	TT	TA	TT	TT	TT	TT	TT	TT	TT	AA	TT	TT	TT	TT	TT	TT	TT	TT
14074357|F|0-25:C>T-25:C>T	C/T	3	61892175	NA	NA	NA	NA	NA	NA	NA	TT	TT	TT	TT	TT	CT	TT	TT	TT	NA	TT	TT	TT	CC	CT	TT	TT	TT	TT	CT	TT	TT	CT	TT	TT	TT	TT	TT	TT	TT	CC	TT	TT	CC	TT	TT	TT	TT	CC
14082387|F|0-28:C>G-28:C>G	C/G	3	61893983	NA	NA	NA	NA	NA	NA	NA	CC	CC	CC	CC	CC	CG	CC	CC	CC	CC	CC	CC	CC	CC	CG	CC	CC	CC	CC	CC	CC	CC	CC	CC	CC	CC	CC	CC	CC	CC	CC	CC	CC	GG	CC	CC	CC	CC	CG
14084710|F|0-68:C>A-68:C>A	C/A	3	61899062	NA	NA	NA	NA	NA	NA	NA	CC	CC	CC	CC	CC	CA	CC	CC	CC	NA	CC	CC	CC	AA	CA	CC	CC	CC	CC	CA	CC	CC	CA	CC	CC	CC	CC	CC	CC	CC	AA	CC	CC	AA	CC	CC	CC	CC	AA
14084710|F|0-15:C>A-15:C>A	C/A	3	61899066	NA	NA	NA	NA	NA	NA	NA	CC	CC	CC	CC	CC	CA	CC	CC	CC	NA	CC	CC	CC	AA	CA	CC	CC	CC	CC	CA	CC	CC	CA	CC	CC	CC	CC	CC	CC	CC	AA	CC	CC	AA	CC	CC	CC	CC	AA
14086660|F|0-55:A>T-55:A>T	A/T	3	62179428	NA	NA	NA	NA	NA	NA	NA	TT	TT	TT	AT	TT	AT	TT	AT	TT	NA	TT	AT	AA	AA	AT	AA	AA	TT	AT	AT	AT	AT	AT	AT	AA	TT	TT	AT	AA	AA	AA	TT	TT	AA	TT	TT	AA	AA	AT
14074836|F|0-39:T>C-39:T>C	T/C	3	62246456	NA	NA	NA	NA	NA	NA	NA	TT	TT	TT	TT	CC	TC	TC	TC	TT	TT	TT	TT	TT	TT	TT	TT	TT	TT	TT	TC	TT	TT	TT	TT	TT	TT	TT	TT	TT	TT	TT	TT	TT	TT	TT	TT	TT	TT	TT
100074222|F|0-22:A>T-22:A>T	A/T	3	62253733	NA	NA	NA	NA	NA	NA	NA	AA	AA	AA	AA	TT	AT	AT	AT	AA	AA	AA	AA	AA	AA	AA	AA	AA	AA	AA	AT	AA	AA	AT	AA	AA	AA	AA	AA	AA	AA	AA	AA	AA	AA	AA	AA	AA	AA	AA
14074034|F|0-26:G>A-26:G>A	G/A	3	62263761	NA	NA	NA	NA	NA	NA	NA	GG	GG	GG	GG	AA	GA	GA	GA	GG	GG	GG	GG	GG	GG	GG	GG	GG	GG	GG	GG	GG	GG	GG	GG	GG	GG	GG	GG	GG	GG	GG	GG	GG	GG	GG	GG	GG	GG	GG
14076927|F|0-60:C>T-60:C>T	C/T	3	62279456	NA	NA	NA	NA	NA	NA	NA	CC	CC	CC	CC	TT	CT	CT	CT	CC	CC	CC	CC	CC	CC	CC	CC	CC	CC	CC	CT	CC	CC	CT	CC	CC	CC	CC	CC	CC	CC	CC	CC	CC	CC	CC	CC	CC	CC	CC
14082995|F|0-17:T>G-17:T>G	T/G	3	62300385	NA	NA	NA	NA	NA	NA	NA	TT	TT	TT	TT	GG	TG	TG	TG	TT	TT	TT	TT	TT	TT	TT	TT	TT	TT	TT	TT	TT	TT	TT	TT	TT	TT	TT	TT	TT	TT	TT	TT	TT	TT	TT	TT	TT	TT	TT
14076723|F|0-36:C>A-36:C>A	C/A	3	62362025	NA	NA	NA	NA	NA	NA	NA	CC	CC	CC	CC	AA	CA	CA	CA	CC	CC	CC	CC	CC	CC	CC	CC	CC	CC	CC	CC	CC	CC	CC	CC	CC	CC	CC	CC	CC	CC	CC	CC	CC	CC	CC	CC	CC	CC	CC
14076901|F|0-57:T>C-57:T>C	T/C	3	62362092	NA	NA	NA	NA	NA	NA	NA	TT	TT	TT	TT	CC	TC	TC	TC	TT	TT	TT	TT	TT	TT	TT	TT	TT	TT	TT	TT	TT	TT	TT	TT	TT	TT	TT	TT	TT	TT	TT	TT	TT	NA	TT	TT	TT	TT	TT
14075653|F|0-19:C>T-19:C>T	C/T	3	62456735	NA	NA	NA	NA	NA	NA	NA	TT	TT	TT	TT	CC	CT	CT	CT	TT	TT	TT	TT	TT	CC	CT	TT	TT	CT	CT	CT	TT	TT	CT	CT	CT	TT	TT	TT	TT	TT	CC	TT	CC	TT	CC	TT	TT	TT	CT
14082454|F|0-26:G>A-26:G>A	G/A	3	62552933	NA	NA	NA	NA	NA	NA	NA	GG	GG	GG	GG	GG	GA	GG	GG	GG	GG	GG	GG	GG	AA	GA	GG	GG	GG	GA	GA	GG	GG	GA	GA	GG	GG	GG	GG	GG	GG	AA	GG	NA	GG	NA	GG	GG	GG	GA
14085437|F|0-21:G>A-21:G>A	G/A	3	62552995	NA	NA	NA	NA	NA	NA	NA	AA	AA	AA	AA	GG	GA	GA	GA	GA	AA	AA	AA	AA	GG	GA	AA	AA	AA	GA	GA	AA	AA	GA	GA	AA	AA	AA	AA	AA	AA	GG	AA	AA	AA	AA	AA	AA	AA	GA
100088672|F|0-9:A>T-9:A>T	A/T	3	62562251	NA	NA	NA	NA	NA	NA	NA	AA	AA	AA	AA	AA	AA	AA	AA	AT	AA	AA	AA	AA	AA	AT	AA	AA	AA	AA	AA	AA	AA	AA	AA	AA	AA	AA	AA	AA	AA	AA	AA	NA	AA	NA	AA	AA	AA	AA
14081830|F|0-63:G>A-63:G>A	G/A	3	62593605	NA	NA	NA	NA	NA	NA	NA	GG	GG	GG	GG	GG	GG	GG	GG	GG	GG	GG	GG	GG	GG	GG	GG	GG	GG	GG	GG	GG	GG	GG	GG	GG	GG	GG	GG	GG	GG	GG	GG	GG	GG	GG	GG	GG	GG	GG
14081830|F|0-64:C>A-64:C>A	C/A	3	62593606	NA	NA	NA	NA	NA	NA	NA	CC	CC	CC	CC	CC	CC	CA	CC	CA	CC	CC	CC	CC	CC	CA	CC	CC	CC	CC	CC	CC	CC	CC	CC	CC	CC	CC	CC	CC	CC	CC	CC	CC	CC	CC	CC	CC	CC	CC
14077294|F|0-41:C>T-41:C>T	C/T	3	62610312	NA	NA	NA	NA	NA	NA	NA	CC	CC	CC	CC	TT	CT	CT	CT	CT	CC	CC	CC	CC	CC	CT	CC	CC	CC	CC	CC	CC	CC	CC	CC	CC	CC	CC	CC	CC	CC	CC	CC	TT	CC	TT	CC	CC	CC	CC
14073365|F|0-59:T>G-59:T>G	T/G	3	62622323	NA	NA	NA	NA	NA	NA	NA	TT	TT	TT	TT	GG	TG	TG	TG	TG	TT	TT	TT	TT	TT	TG	TT	TT	TT	TT	TT	TT	TT	TT	TT	TT	TT	TT	TT	TT	TT	TT	TT	GG	TT	GG	TT	TT	TT	TT
100098010|F|0-38:T>C-38:T>C	T/C	3	62635148	NA	NA	NA	NA	NA	NA	NA	TT	TT	TT	TT	CC	TC	TC	TC	TT	TT	TT	TT	TT	TT	TT	TT	TT	TT	TT	TT	TT	TT	TT	TT	TT	TT	TT	TT	TT	TT	TT	TT	NA	TT	NA	TT	TT	TT	TT
14074272|F|0-10:T>C-10:T>C	T/C	3	62717024	NA	NA	NA	NA	NA	NA	NA	TT	TT	TT	TT	CC	TC	TC	TC	TT	TC	TT	TT	TT	TT	TT	TT	TT	TT	TT	TT	TT	TT	TT	TT	TT	TT	TT	TT	TT	TT	TT	TT	CC	TT	CC	TT	TT	TC	TT
14077086|F|0-54:C>G-54:C>G	C/G	3	62717090	NA	NA	NA	NA	NA	NA	NA	CC	CC	CC	CC	GG	CG	CG	CG	CG	NA	CC	CC	CC	CC	CG	CC	NA	CC	CC	CC	CC	CC	CC	CC	NA	CC	CC	CC	CC	CC	CC	CC	GG	CC	GG	CC	NA	CC	CC
14060881|F|0-30:G>A-30:G>A	G/A	3	62772952	NA	NA	NA	NA	NA	NA	NA	GG	GG	GG	GA	GG	GG	GG	GG	GG	AA	GG	GA	AA	GG	GG	AA	AA	GG	GA	GA	GA	GA	GA	GA	AA	GG	GG	GA	AA	AA	GG	GG	NA	GG	NA	GG	AA	AA	GG
14085752|F|0-47:A>G-47:A>G	A/G	3	62841338	NA	NA	NA	NA	NA	NA	NA	AA	AA	AA	AA	GG	AG	AG	AG	AA	AA	AA	AA	AA	AA	AA	AA	AA	AA	AA	AA	AA	AA	AA	AA	AA	AA	AA	AA	AA	AA	AA	AA	AA	AA	AA	AA	AA	AA	AA
100070788|F|0-53:A>C-53:A>C	A/C	3	63206547	NA	NA	NA	NA	NA	NA	NA	AA	CC	CC	AC	AA	AC	AC	AA	AA	AA	AA	AA	AC	CC	AC	AA	AA	AA	AA	AC	AA	AA	AC	AA	AA	AA	AA	AA	AA	AA	CC	AA	AA	AA	AA	AA	AA	AA	AC
100053791|F|0-49:T>G-49:T>G	T/G	3	63223396	NA	NA	NA	NA	NA	NA	NA	TT	GG	GG	TG	TT	GG	TG	TT	TT	NA	TT	TT	TG	GG	TG	TT	TT	TT	TT	TG	TT	TT	TG	TT	TT	TT	TT	TT	TT	TT	GG	TT	TT	TT	TT	TT	TT	TT	TG
14076968|F|0-23:C>A-23:C>A	C/A	3	63262717	NA	NA	NA	NA	NA	NA	NA	CC	AA	AA	CA	CC	CA	CA	CC	CC	CC	CC	CC	CA	AA	CA	CC	CC	CC	CC	CA	CC	CC	CA	CC	CC	CC	CC	CC	CC	CC	AA	CC	CC	CC	CC	CC	CC	CC	CA
14086162|F|0-64:T>A-64:T>A	T/A	3	63283896	NA	NA	NA	NA	NA	NA	NA	TT	AA	AA	TA	TT	TA	TA	TT	TT	TT	TT	TT	TA	AA	TA	TT	TT	TT	TT	TA	TT	TT	TA	TT	TT	TT	TT	TT	TT	TT	TA	TT	TT	TT	TT	TT	TT	TT	TA
14076058|F|0-29:G>A-29:G>A	G/A	3	63295230	NA	NA	NA	NA	NA	NA	NA	GA	GG	GG	GA	GG	GG	GG	GG	GG	GA	GG	GA	GA	GG	GG	GG	GG	GA	GG	GG	GA	GA	GG	GG	GA	GG	GG	GG	GA	GG	GG	GG	GG	GG	GG	GG	GA	GG	GG
100045166|F|0-43:C>T-43:C>T	C/T	3	63528712	NA	NA	NA	NA	NA	NA	NA	CC	TT	TT	CT	CC	CC	CT	CC	CC	CC	CC	CC	CC	CC	CC	CC	CC	CC	CC	CC	CC	CT	CC	CC	CC	CC	CC	CC	CC	CC	CC	CC	CC	CC	CC	CC	CC	CC	CC
14083515|F|0-6:A>G-6:A>G	A/G	3	63581578	NA	NA	NA	NA	NA	NA	NA	AA	GG	GG	AG	AA	AA	AG	AA	AA	AA	AA	AA	AG	GG	AA	AA	AA	AA	AA	AG	AA	AA	AG	AA	AA	AA	AA	AA	AA	AA	GG	AA	AA	AA	AA	AA	AA	AA	AG
14077478|F|0-9:A>G-9:A>G	A/G	3	63611131	NA	NA	NA	NA	NA	NA	NA	AA	AA	AA	AA	AA	AA	AA	AA	AA	AA	AA	AA	AG	GG	AA	AA	AA	AA	AA	AG	AA	AA	AG	AA	AA	AA	AA	AA	AA	AA	GG	AA	AA	AA	AA	AA	AA	AA	AG
100042168|F|0-53:T>C-53:T>C	T/C	3	63611197	NA	NA	NA	NA	NA	NA	NA	TT	CC	CC	TC	TT	TT	TC	TT	TT	TT	TT	TT	TC	CC	TT	TT	TT	TT	TT	TC	TT	TT	CC	TT	TT	TT	TT	TT	TT	TT	CC	TT	TT	TT	TT	TT	TT	TT	CC
14074896|F|0-49:G>T-49:G>T	G/T	3	63616297	NA	NA	NA	NA	NA	NA	NA	GG	TT	TT	GT	GG	GG	GT	GG	GG	GG	GG	GG	GT	TT	GG	GG	GG	GG	GG	GT	GG	GG	GT	GG	GG	GG	GG	GG	GG	GG	TT	GG	GG	GG	GG	GG	GG	GG	GT
100071611|F|0-62:A>G-62:A>G	A/G	3	63722118	NA	NA	NA	NA	NA	NA	NA	AA	AA	AA	AA	AA	AG	AA	AA	AA	AA	AA	AA	AA	AA	AG	AA	AA	AA	AA	AA	AA	AA	AA	AA	AA	AA	AA	AA	AA	AA	AA	AA	AA	AA	AA	AA	AA	AA	AA
14083516|F|0-39:C>T-39:C>T	C/T	3	63726270	NA	NA	NA	NA	NA	NA	NA	CC	CT	CT	CT	CC	CC	CT	CC	CC	CC	CC	CC	CT	CT	CC	CC	CC	CC	CC	CT	CC	CC	CT	CC	CC	CC	CC	CC	CC	CC	CT	CC	CC	CC	CC	CC	CC	CC	CT
100044295|F|0-53:C>A-53:C>A	C/A	3	63834589	NA	NA	NA	NA	NA	NA	NA	CC	CC	CC	CC	AA	CC	CA	CA	CA	CC	CC	CC	CC	CC	CC	CC	CC	CC	CC	CC	CC	CC	CC	CC	CC	CC	CC	CA	CC	CC	CC	CC	AA	CC	AA	AA	CC	CC	CC
14077568|F|0-26:C>A-26:C>A	C/A	3	63853094	NA	NA	NA	NA	NA	NA	NA	AA	AA	AA	AA	CC	CA	CA	CA	CA	AA	AA	AA	AA	AA	CA	AA	AA	CA	AA	CA	AA	AA	CA	AA	AA	AA	AA	CA	AA	AA	AA	AA	CC	AA	CC	CC	AA	AA	CA
100053965|F|0-13:C>T-13:C>T	C/T	3	63878878	NA	NA	NA	NA	NA	NA	NA	CC	CC	CC	CC	CC	CC	CC	CC	CC	CC	CC	CC	CC	CC	CC	CC	CC	CC	CC	CC	CC	CC	CC	CC	CC	CC	CC	CC	CC	CC	CC	CC	CC	CC	CC	CC	CC	CC	CC
100084338|F|0-62:T>G-62:T>G	T/G	3	63945800	NA	NA	NA	NA	NA	NA	NA	TT	GG	GG	TG	TT	TG	TG	TG	GG	TT	GG	TT	TT	TT	TG	TT	TT	GG	TG	TG	TT	TT	TG	TG	TT	GG	GG	TT	TT	TT	TT	GG	GG	GG	GG	TT	TT	TT	TG
14077327|F|0-8:A>C-8:A>C	A/C	3	63951081	NA	NA	NA	NA	NA	NA	NA	CC	AA	AA	AC	CC	AC	AC	AC	AA	CC	AA	CC	CC	CC	AC	CC	CC	AA	AC	AC	CC	CC	AC	AC	CC	AA	AA	CC	CC	CC	CC	AA	AA	AA	AA	CC	CC	CC	AC
100044711|F|0-11:C>A-11:C>A	C/A	3	63986645	NA	NA	NA	NA	NA	NA	NA	AA	CC	CC	CA	AA	CA	CA	AA	CC	AA	CC	AA	AA	AA	CA	AA	AA	CC	AA	CA	AA	AA	CA	CA	AA	CC	CC	AA	AA	AA	AA	CC	CC	CC	CC	CC	AA	AA	CA
14084013|F|0-20:G>A-20:G>A	G/A	3	63988941	NA	NA	NA	NA	NA	NA	NA	GG	AA	AA	GA	GG	GA	GA	GA	AA	GG	AA	GG	GG	GG	GA	GG	GG	AA	GA	GA	GG	GG	GA	GA	GG	AA	AA	GA	GG	GG	GG	AA	AA	AA	AA	AA	GG	GG	GA
14083611|F|0-34:A>G-34:A>G	A/G	3	64032424	NA	NA	NA	NA	NA	NA	NA	AA	GG	GG	AG	AA	AG	AG	AG	GG	AG	NA	AA	AA	AA	GG	AA	AA	GG	AG	AA	AA	AA	AA	AG	AA	GG	NA	AG	AA	AA	AA	GG	GG	GG	GG	GG	AA	AA	GG
14075269|F|0-7:T>G-7:T>G	T/G	3	64108748	NA	NA	NA	NA	NA	NA	NA	TT	TT	TT	TG	TT	TG	TT	TT	TT	GG	GG	TG	GG	GG	TG	GG	GG	TT	TG	TG	TG	TG	TG	TG	GG	TT	GG	TG	GG	GG	GG	TT	TT	TG	TT	TT	GG	GG	TT
100052394|F|0-10:T>C-10:T>C	T/C	3	64270754	NA	NA	NA	NA	NA	NA	NA	TT	TT	TT	TT	TT	TT	TT	TT	TT	TT	TT	TT	TT	TT	TC	TT	TT	CC	TT	TT	TT	TT	TT	TT	TT	TT	TT	TT	TT	TT	TT	CC	TT	TT	TT	TT	TT	TT	TT
14074470|F|0-15:C>A-15:C>A	C/A	3	64274806	NA	NA	NA	NA	NA	NA	NA	CC	CC	CC	CA	CC	CA	CC	CC	CC	AA	CC	CA	AA	AA	CA	AA	AA	CA	AA	CA	CA	CA	CA	AA	AA	CC	CC	CA	AA	AA	AA	AA	CC	CC	CC	CC	AA	AA	CA
14075388|F|0-6:C>A-6:C>A	C/A	3	64561118	NA	NA	NA	NA	NA	NA	NA	CC	CC	CC	CA	CC	CA	CC	CC	CC	AA	CC	CA	AA	AA	CA	AA	AA	CC	CA	CA	CA	CA	CA	CA	AA	CC	CC	CA	AA	AA	AA	CC	CC	CC	CC	CC	AA	AA	CC
14086065|F|0-67:C>G-67:C>G	C/G	3	64587275	NA	NA	NA	NA	NA	NA	NA	CC	CC	CC	CG	CC	CG	CC	CC	CC	GG	CC	CG	GG	GG	CG	GG	GG	CC	CG	CG	CG	CG	CG	CG	GG	CC	CC	CG	GG	GG	GG	CC	CC	CC	CC	CC	GG	GG	CC
100048764|F|0-46:C>T-46:C>T	C/T	3	64607409	NA	NA	NA	NA	NA	NA	NA	TT	TT	TT	CT	TT	CT	TT	TT	TT	NA	TT	CT	CC	CC	CT	CC	CC	TT	CT	CT	CT	CT	CT	CT	CC	TT	TT	CT	CC	CC	CC	TT	TT	TT	TT	TT	CC	CC	CC
14078875|F|0-23:C>G-23:C>G	C/G	3	64614626	NA	NA	NA	NA	NA	NA	NA	GG	GG	GG	CG	GG	CG	GG	GG	GG	CC	GG	CG	CC	CC	CG	CC	CC	GG	CG	CG	CG	CG	CG	CG	CC	GG	GG	CG	CC	CC	CC	GG	GG	GG	GG	GG	CC	CC	GG
100092665|F|0-5:T>C-5:T>C	T/C	3	64701300	NA	NA	NA	NA	NA	NA	NA	TT	TT	TT	TC	TT	TC	TT	TT	TT	TC	TT	TC	TC	TC	TC	TC	TC	TT	TC	TC	TC	TC	TC	TC	TC	TT	TT	TC	TC	TC	TC	TT	TT	TT	TT	TT	TC	TC	TC
100073585|F|0-53:T>C-53:T>C	T/C	3	64957628	NA	NA	NA	NA	NA	NA	NA	TT	TT	TT	TC	TT	TC	TT	TT	TT	NA	TT	TC	CC	CC	TC	CC	CC	TT	TC	TC	TC	TC	TC	TC	CC	TT	TT	TC	CC	CC	CC	CC	TT	TT	TT	TT	CC	CC	TT
100049773|F|0-68:C>G-68:C>G	C/G	3	65038434	NA	NA	NA	NA	NA	NA	NA	CC	CC	CC	CG	CC	CG	CC	CC	CC	CG	CC	CG	CG	CG	CG	CG	CG	CC	CG	CG	CG	CG	CG	CG	CG	CC	CC	CG	CG	CG	CG	CG	CC	CC	CC	CC	CG	CG	CC
100076673|F|0-36:A>G-36:A>G	A/G	3	65060735	NA	NA	NA	NA	NA	NA	NA	NA	AA	AA	AG	AA	AG	AA	AA	AA	GG	AA	GG	GG	GG	AG	GG	GG	AA	AG	GG	GG	GG	GG	AG	GG	AA	AA	AG	GG	GG	GG	GG	AA	AA	AA	AA	GG	GG	AA
100084775|F|0-42:G>C-42:G>C	G/C	3	65184568	NA	NA	NA	NA	NA	NA	NA	GG	GG	GG	GC	GG	GC	GG	GG	GG	CC	GG	GC	CC	CC	GC	CC	CC	GG	GC	GC	GC	GC	GC	GC	CC	GG	GG	GC	CC	CC	CC	CC	GG	GG	GG	GG	CC	CC	NA
14058558|F|0-60:T>A-60:T>A	T/A	3	65196561	NA	NA	NA	NA	NA	NA	NA	TT	TT	TT	TT	TT	TA	TT	TT	TT	TT	TT	TT	TT	TT	TA	TT	TT	TT	TT	TT	TT	TT	TT	TT	TT	TT	TT	TT	TT	TT	TT	TT	TT	TT	TT	TT	TT	TT	TT
100046717|F|0-52:C>A-52:C>A	C/A	4	69558	NA	NA	NA	NA	NA	NA	NA	CC	CC	CC	CC	CC	CC	CC	CC	CC	CC	CC	CA	CC	AA	CC	AA	CC	CC	CA	CA	CA	CA	CA	CA	CC	CC	CC	CA	CC	AA	AA	CC	CC	CC	CC	CC	CC	CC	CA
100048555|F|0-63:G>T-63:G>T	G/T	4	97520	NA	NA	NA	NA	NA	NA	NA	GG	GG	GG	GG	GG	GG	GG	GG	GG	NA	GG	GT	GG	TT	GG	TT	GG	GG	GT	GT	GT	GT	GT	GT	GG	GG	GG	GT	GG	TT	TT	GG	GG	GG	GG	GG	GG	GG	GT
100071371|F|0-20:A>G-20:A>G	A/G	4	167232	NA	NA	NA	NA	NA	NA	NA	GG	GG	GG	GG	GG	GG	GG	GG	GG	GG	GG	AG	GG	AA	GG	AA	GG	GG	AG	AG	AG	GG	AG	AG	GG	GG	GG	AG	GG	AA	AA	GG	GG	GG	GG	GG	GG	GG	AG
100043550|F|0-31:C>T-31:C>T	C/T	4	222518	NA	NA	NA	NA	NA	NA	NA	CC	CC	CC	CC	CC	CC	CC	CC	CC	CC	CC	CT	CC	TT	CC	TT	CC	CC	CT	CT	CT	CC	CT	CT	CC	CC	CC	CT	CC	TT	TT	CC	CC	CC	CC	CC	CC	CC	CT
100052719|F|0-39:T>C-39:T>C	T/C	4	232962	NA	NA	NA	NA	NA	NA	NA	TT	TT	TT	TT	TT	TT	TT	TT	TT	TT	TT	TC	TT	CC	TT	CC	TT	TT	TC	TC	TC	TC	TC	TC	TT	TT	TT	TC	TT	CC	CC	TT	TT	TT	TT	TT	TT	TT	TC
14078849|F|0-24:T>C-24:T>C	T/C	4	233028	NA	NA	NA	NA	NA	NA	NA	TT	TT	TT	TT	TT	TT	TT	TT	TT	NA	TT	TC	TT	CC	TT	CC	TT	TT	TC	TC	TC	TT	TC	TC	TT	TT	TT	TC	TT	CC	CC	TT	TT	TT	TT	TT	TT	TT	TT
14060325|F|0-34:G>A-34:G>A	G/A	4	238146	NA	NA	NA	NA	NA	NA	NA	GG	GG	GG	GG	GG	GG	GG	GG	GG	GG	GG	GA	GG	AA	GG	AA	GG	GG	GA	GA	GA	GG	GA	GA	GG	GG	GG	GA	GG	AA	AA	GG	GG	GG	GG	GG	GG	GG	GA
100082359|F|0-11:G>T-11:G>T	G/T	4	281110	NA	NA	NA	NA	NA	NA	NA	GG	GG	GG	GG	GG	GG	GG	GG	GG	GG	GG	GT	GG	TT	GG	TT	GG	GG	GT	GT	GT	GT	GT	GT	GG	GG	GG	GT	GG	TT	TT	GG	GG	GG	GG	GG	GG	GG	GG
100051992|F|0-17:C>G-17:C>G	C/G	4	281176	NA	NA	NA	NA	NA	NA	NA	CC	CC	CC	CC	CC	CC	CC	CC	CC	CC	CC	CG	CC	GG	CC	GG	CC	CC	CG	CG	CG	CG	CG	CG	CC	CC	CC	CG	CC	GG	GG	CC	CC	CC	CC	CC	CC	CC	CC
100052334|F|0-43:A>T-43:A>T	A/T	4	283888	NA	NA	NA	NA	NA	NA	NA	AA	AA	AA	AA	AA	AA	AA	AA	AA	NA	AA	AT	AA	TT	AA	TT	AA	AA	AT	AT	AT	AT	AT	AT	AA	AA	AA	AT	AA	TT	TT	AA	AA	AA	AA	AA	AA	AA	AA
100042222|F|0-55:T>G-55:T>G	T/G	4	339981	NA	NA	NA	NA	NA	NA	NA	GG	GG	GG	GG	GG	GG	GG	GG	GG	TG	GG	TG	GG	TT	GG	TT	GG	GG	TG	TG	GG	TG	TG	TG	TT	GG	GG	TG	GG	TT	TT	GG	GG	GG	GG	GG	TG	TG	GG
100090356|F|0-39:C>G-39:C>G	C/G	4	347471	NA	NA	NA	NA	NA	NA	NA	CC	CC	CC	CC	CC	CC	CC	CC	CC	CC	CC	CG	CC	GG	CC	GG	CC	CC	CG	CG	CG	CG	CG	CG	GG	CC	CC	CG	CC	GG	GG	CC	CC	CC	CC	CC	CG	CG	CC
14076951|F|0-10:G>A-10:G>A	G/A	4	352560	NA	NA	NA	NA	NA	NA	NA	GG	GG	GG	GG	GG	GG	GG	GG	GA	GG	GG	GA	GG	AA	GA	AA	GG	GG	GA	GA	GA	GA	GA	GA	AA	GG	GG	GA	GG	AA	AA	GG	GG	GG	GG	GG	GA	GA	GG
14073710|F|0-15:T>A-15:T>A	T/A	4	365912	NA	NA	NA	NA	NA	NA	NA	TT	TT	TT	TT	TT	TT	TT	TT	TA	TT	TT	TA	TT	AA	TA	AA	TT	TT	TA	TA	TA	TA	TA	TA	AA	TT	TT	TA	TT	AA	AA	TT	TT	TT	TT	TT	TA	TA	TT
14080041|F|0-18:C>A-18:C>A	C/A	4	368258	NA	NA	NA	NA	NA	NA	NA	AA	AA	AA	AA	AA	AA	AA	AA	CA	AA	AA	AA	AA	AA	CA	AA	AA	AA	AA	AA	AA	AA	AA	AA	AA	AA	AA	AA	AA	AA	AA	AA	AA	AA	AA	AA	AA	AA	AA
14080392|F|0-45:T>C-45:T>C	T/C	4	381564	NA	NA	NA	NA	NA	NA	NA	TT	TT	TT	TC	TT	TT	TT	TT	TC	CC	TT	TC	TC	CC	TC	CC	CC	TT	TC	TC	TC	TC	TC	TC	CC	TT	TT	TC	TC	CC	CC	TT	TT	TT	TT	TT	CC	TC	TC
14074400|F|0-13:G>A-13:G>A	G/A	4	383260	NA	NA	NA	NA	NA	NA	NA	AA	AA	AA	GA	AA	AA	AA	AA	GA	GG	GA	GA	GA	GG	GA	GG	GG	AA	GA	GA	GA	GA	GA	GA	GG	AA	AA	GA	GA	GG	GG	AA	AA	AA	AA	AA	GG	GA	GA
14075690|F|0-16:T>C-16:T>C	T/C	4	430898	NA	NA	NA	NA	NA	NA	NA	TT	TT	TT	TT	TT	TT	TT	TT	TC	TT	TT	TT	TT	TT	TC	TT	TT	TT	TT	TT	TT	TT	TT	TT	TT	TT	TT	TT	TT	TT	TT	TT	TT	TT	TT	TT	TT	TT	TT
100051609|F|0-68:C>T-68:C>T	C/T	4	511290	NA	NA	NA	NA	NA	NA	NA	CC	CC	CC	CT	CC	CC	CC	CC	CC	TT	CC	CT	CT	TT	CC	TT	TT	CC	CT	CT	CT	CT	CT	CT	TT	CC	CC	CT	CT	TT	TT	CC	CC	CC	CC	CC	TT	TT	TT
14082996|F|0-42:G>A-42:G>A	G/A	4	511359	NA	NA	NA	NA	NA	NA	NA	GG	GG	GG	GA	GG	GA	GA	GA	GG	AA	GG	GA	GA	AA	GG	AA	AA	GG	GA	GA	GA	GA	GA	GA	AA	GG	GG	GA	GA	AA	AA	GG	GG	GG	GG	GG	AA	AA	AA
100044432|F|0-42:T>C-42:T>C	T/C	4	572722	NA	NA	NA	NA	NA	NA	NA	TT	TT	TT	TC	TT	TT	TT	TT	TC	CC	TT	TC	TC	CC	TT	CC	CC	TT	TC	TC	TC	TC	TC	TC	CC	TT	TT	TC	CC	CC	CC	TT	TT	TT	TT	TT	CC	CC	TC
14084827|F|0-59:C>G-59:C>G	C/G	4	591949	NA	NA	NA	NA	NA	NA	NA	CC	CC	CC	CC	CC	CC	CC	CC	CG	CC	CC	CC	CC	CC	CC	CC	CC	CC	CC	CC	CC	CC	CC	CC	CC	CC	CC	CC	CC	CC	CC	CC	CC	CC	CC	CC	CC	CC	CC
100044448|F|0-41:C>T-41:C>T	C/T	4	592715	NA	NA	NA	NA	NA	NA	NA	CC	CC	CC	CC	TT	CT	CT	TT	CC	TT	CC	CT	CT	TT	CC	TT	TT	CC	CT	CT	CT	CT	CT	CT	TT	CC	CC	CT	TT	TT	TT	TT	CC	CC	CC	CC	TT	TT	CT
14083501|F|0-42:G>A-42:G>A	G/A	4	594031	NA	NA	NA	NA	NA	NA	NA	AA	AA	AA	AA	AA	AA	AA	AA	GA	AA	AA	AA	AA	AA	AA	AA	AA	AA	AA	AA	AA	AA	AA	AA	AA	AA	AA	AA	AA	AA	AA	AA	AA	AA	AA	AA	AA	AA	AA
100071521|F|0-57:T>C-57:T>C	T/C	4	741135	NA	NA	NA	NA	NA	NA	NA	TT	TT	TT	TC	TT	TC	TC	TC	TT	CC	TT	TC	TC	CC	TT	CC	CC	TT	TC	TC	TC	TC	TC	TC	TT	TT	TT	TC	CC	CC	CC	TT	TT	TT	TT	TT	CC	CC	CC
100050506|F|0-9:G>A-9:G>A	G/A	4	799332	NA	NA	NA	NA	NA	NA	NA	GG	GG	GG	GA	GG	GA	GA	GA	GG	AA	GG	GA	GA	AA	GG	AA	AA	GG	GA	GA	GA	GA	GA	GA	GA	GG	GG	GA	AA	GA	AA	GG	GG	GG	GG	GG	AA	AA	AA
100065346|F|0-6:T>A-6:T>A	T/A	4	799810	NA	NA	NA	NA	NA	NA	NA	TA	TA	TA	TA	TA	TA	TT	TA	TA	TT	TA	TA	TA	TT	TA	TT	TT	TA	TA	TA	TA	TA	TA	TA	TT	TA	TA	TA	TT	TA	TT	TA	TA	TA	TA	TA	TT	TT	TT
100045928|F|0-63:T>G-63:T>G	T/G	4	800878	NA	NA	NA	NA	NA	NA	NA	TT	TT	TT	TG	TT	TG	TG	TG	TT	GG	TT	TG	TG	GG	TT	GG	GG	TT	TG	TG	TG	TG	TG	TG	TG	TT	TT	TG	GG	TG	GG	TT	TT	TT	TT	TT	GG	GG	GG
100093963|F|0-13:C>T-13:C>T	C/T	4	804741	NA	NA	NA	NA	NA	NA	NA	CC	CC	CC	CT	CC	CT	CT	CT	CC	CT	CC	TT	CT	TT	CC	TT	TT	CC	CT	CT	CT	CT	CT	CT	CT	CC	CC	CT	TT	CT	TT	CC	CC	CC	CC	CC	TT	TT	TT
14075076|F|0-22:T>A-22:T>A	T/A	4	828697	NA	NA	NA	NA	NA	NA	NA	AA	AA	AA	AA	AA	AA	AA	AA	TA	AA	AA	AA	AA	NA	TA	NA	AA	AA	AA	AA	AA	AA	AA	AA	AA	AA	AA	AA	AA	AA	NA	AA	AA	AA	AA	AA	NA	NA	AA
100072637|F|0-56:C>A-56:C>A	C/A	4	828698	NA	NA	NA	NA	NA	NA	NA	CC	CC	CC	CA	CC	CC	CC	CC	CC	CC	CC	CA	CC	AA	CC	AA	CC	CC	CA	CA	CA	CA	CA	CA	CC	CC	CC	CA	CC	CA	AA	CC	CC	CC	CC	CC	AA	AA	CA
14055806|F|0-16:A>G-16:A>G	A/G	4	930459	NA	NA	NA	NA	NA	NA	NA	AA	AA	AA	AG	AA	AA	AA	AA	AA	GG	AA	AG	AG	GG	AA	GG	GG	AA	AG	AG	AG	AG	AG	AG	AG	AA	AA	AG	GG	AG	GG	AA	AA	AA	AA	AA	GG	GG	GG
14077167|F|0-60:A>G-60:A>G	A/G	4	983287	NA	NA	NA	NA	NA	NA	NA	GG	AA	AA	AA	AA	AG	AA	AA	AA	AA	GG	AG	AA	AA	AA	AA	AA	AA	AG	AG	AG	AG	AG	AG	AG	GG	AG	AA	AA	AG	AA	AA	GG	GG	GG	AA	AA	AA	AA
14076309|F|0-59:T>C-59:T>C	T/C	4	993486	NA	NA	NA	NA	NA	NA	NA	CC	TT	TT	TC	TT	TC	TT	TT	TT	CC	CC	CC	CC	CC	TC	CC	CC	TT	CC	CC	CC	CC	CC	CC	CC	CC	CC	TC	CC	TC	CC	TT	CC	CC	CC	TT	CC	CC	CC
14074264|F|0-58:A>G-58:A>G	A/G	4	1001048	NA	NA	NA	NA	NA	NA	NA	GG	AA	AA	AA	AA	AG	AA	AA	AA	AA	GG	AG	AG	AA	AG	AA	AA	AA	AG	AG	AG	AG	AG	AG	AG	GG	GG	AG	AA	AA	AA	AA	GG	GG	GG	AA	AA	AA	AA
100053069|F|0-10:A>G-10:A>G	A/G	4	1072959	NA	NA	NA	NA	NA	NA	NA	AA	AA	AA	AA	AA	AG	AG	AG	AA	AA	AA	AA	AA	AA	AA	AA	AA	AA	AA	AA	AA	AA	AA	AA	AA	AA	AA	AA	AA	AG	AA	AA	AA	AA	AA	AA	AA	AA	AA
14082735|F|0-61:T>C-61:T>C	T/C	4	1134858	NA	NA	NA	NA	NA	NA	NA	CC	CC	CC	CC	CC	CC	CC	CC	TC	TT	CC	CC	TC	TT	TC	CC	TT	TC	CC	TC	TC	TC	TC	CC	CC	TT	CC	TC	TT	CC	TT	TT	CC	CC	CC	CC	CC	CC	TC
14077052|F|0-36:A>T-36:A>T	A/T	4	1188860	NA	NA	NA	NA	NA	NA	NA	TT	AA	AA	AA	AA	AA	AA	AA	AA	AT	AA	AT	AA	AA	AA	AA	AA	AA	AA	AT	AT	AT	AT	AA	AA	AA	AA	AT	AA	AT	AA	TT	TT	AA	TT	TT	AA	AA	AA
14085050|F|0-38:G>C-38:G>C	G/C	4	1242732	NA	NA	NA	NA	NA	NA	NA	CC	GG	GG	GG	GG	GG	GG	GG	GC	GG	GG	GC	GG	GG	GC	GG	GG	GG	GG	GC	GC	GC	GC	GG	GG	GG	GG	GG	GG	GG	GG	CC	CC	GG	CC	GG	GG	GG	GG
14086930|F|0-41:A>G-41:A>G	A/G	4	1243481	NA	NA	NA	NA	NA	NA	NA	AG	GG	GG	GG	AA	GG	GG	AG	AA	GG	GG	AG	GG	GG	AG	GG	GG	AA	GG	AG	AG	AG	AG	GG	GG	GG	GG	GG	GG	GG	GG	AA	AA	GG	AA	GG	GG	GG	GG
14073776|F|0-58:T>G-58:T>G	T/G	4	1251847	NA	NA	NA	NA	NA	NA	NA	GG	TT	TT	TT	TT	TT	TT	TT	TG	TT	TT	TG	TT	TT	TG	TT	TT	TT	TT	TG	TG	TG	TG	TT	TT	TT	TT	TT	TT	TT	TT	GG	GG	TT	GG	TT	TT	TT	TT
14081716|F|0-65:A>C-65:A>C	A/C	4	1290053	NA	NA	NA	NA	NA	NA	NA	CC	AA	AA	AC	AA	AA	AA	AA	CC	CC	CC	CC	AC	CC	AC	CC	CC	AA	AC	CC	CC	CC	CC	AC	CC	AA	AA	CC	CC	AC	CC	AA	CC	AA	CC	CC	CC	CC	CC
14081485|F|0-40:G>A-40:G>A	G/A	4	1311418	NA	NA	NA	NA	NA	NA	NA	AA	GG	GG	GG	GG	GG	GG	GG	AA	GG	GG	GA	GG	GG	GA	GG	GG	GG	GG	GA	GA	GA	GA	GG	GG	GG	GG	GA	GG	GG	GG	GG	AA	GG	AA	AA	GG	GG	GG
100071929|F|0-38:T>A-38:T>A	T/A	4	1346359	NA	NA	NA	NA	NA	NA	NA	TT	AA	AA	TA	AA	TA	TA	TA	TT	TT	TT	TT	TT	TT	TA	TT	TT	TT	TA	TT	TT	TT	TT	TA	TT	AA	AA	TT	TT	TA	TT	AA	TT	AA	TT	TT	TT	TT	TT
14076701|F|0-9:A>G-9:A>G	A/G	4	1349827	NA	NA	NA	NA	NA	NA	NA	GG	AA	AA	AA	AA	AA	AA	AA	GG	AA	AA	AG	AA	AA	AG	AA	AA	AA	AA	AG	AG	AG	AG	AA	AA	AA	AA	AG	AA	AA	AA	AA	GG	AA	GG	GG	AA	AA	AA
14076531|F|0-57:C>G-57:C>G	C/G	4	1400544	NA	NA	NA	NA	NA	NA	NA	GG	GG	GG	GG	GG	GG	GG	GG	CG	GG	GG	GG	GG	GG	CG	GG	GG	GG	GG	GG	GG	GG	GG	GG	GG	GG	GG	CG	GG	GG	GG	GG	GG	GG	GG	CC	GG	GG	GG
100085560|F|0-12:T>G-12:T>G	T/G	4	1531089	NA	NA	NA	NA	NA	NA	NA	TT	TT	TT	TT	TT	TT	TT	TT	TG	NA	TT	TT	TT	TT	TG	TT	TT	TT	TT	TT	TT	TT	TT	TT	TT	TT	TT	TT	TT	TT	TT	TT	TT	TT	TT	TT	TT	TT	TT
100096147|F|0-27:T>C-27:T>C	T/C	4	1536670	NA	NA	NA	NA	NA	NA	NA	TT	TT	TT	TC	TT	TT	TT	TT	TT	TT	TC	TT	TT	TT	TC	TT	TT	TC	TT	TT	TT	TT	TT	TT	TC	TT	TT	TT	TT	TC	TT	TT	TT	TT	TT	TT	TT	TT	TC
14081687|F|0-35:G>A-35:G>A	G/A	4	1536671	NA	NA	NA	NA	NA	NA	NA	GG	AA	AA	AA	AA	AA	AA	AA	GA	AA	AA	GA	AA	AA	GA	AA	AA	GG	AA	GA	GA	GA	GA	AA	AA	GG	AA	AA	AA	AA	AA	GG	GG	AA	GG	AA	AA	AA	AA
100042801|F|0-22:C>T-22:C>T	C/T	4	1545348	NA	NA	NA	NA	NA	NA	NA	CC	CC	CC	CC	CC	CC	CC	CC	CT	CC	CC	CC	CC	CT	CT	CC	CC	CT	CC	CT	CC	CC	CC	CC	CC	CC	CC	CC	CC	CC	CC	CC	CC	CC	CC	CC	CC	CC	CC
14075703|F|0-48:T>C-48:T>C	T/C	4	1548241	NA	NA	NA	NA	NA	NA	NA	CC	CC	CC	TC	TT	CC	CC	TC	TC	TT	CC	TC	TT	TT	TC	TT	TT	TT	TC	TC	TC	TC	TC	TC	TC	TT	CC	TT	TT	TC	TT	TT	CC	CC	CC	TT	TT	TT	TC
14075432|F|0-45:G>T-45:G>T	G/T	4	1586964	NA	NA	NA	NA	NA	NA	NA	GG	GG	GG	GG	TT	GG	GG	GT	GT	GG	GG	GG	GG	GG	GT	GG	GG	GT	GG	GG	GG	GG	GG	GG	GG	TT	GG	GT	GG	GG	GG	TT	GG	GG	GG	TT	GG	GG	GG
14082229|F|0-60:G>A-60:G>A	G/A	4	1656919	NA	NA	NA	NA	NA	NA	NA	GG	GG	GG	GG	GG	GG	GG	GG	GA	GG	GG	GG	GG	GG	GA	GG	GG	GG	GG	GG	GG	GG	GG	GG	GG	AA	GG	GG	GG	GG	GG	AA	GG	GG	GG	GG	GG	GG	GG
14082638|F|0-9:C>A-9:C>A	C/A	4	1728762	NA	NA	NA	NA	NA	NA	NA	AA	CC	CC	CA	AA	AA	CA	AA	AA	AA	CC	AA	AA	AA	CA	AA	AA	AA	AA	AA	AA	AA	AA	AA	AA	AA	AA	AA	AA	AA	AA	AA	AA	AA	AA	AA	AA	AA	AA
14082639|F|0-48:A>G-48:A>G	A/G	4	1728763	NA	NA	NA	NA	NA	NA	NA	GG	NA	NA	GG	GG	GG	GG	GG	AG	GG	NA	GG	GG	GG	AG	GG	GG	GG	GG	GG	GG	GG	GG	GG	GG	GG	GG	GG	GG	GG	GG	GG	GG	GG	GG	GG	GG	GG	GG
14075217|F|0-18:T>C-18:T>C	T/C	4	1790208	NA	NA	NA	NA	NA	NA	NA	TT	TT	TT	TT	TT	TT	TT	TT	TT	TT	TT	TT	TT	TC	TT	TT	TT	TT	TC	TT	TT	TT	TT	TC	TT	CC	TT	TT	TT	TT	TT	TT	TT	TT	TT	TT	TT	TT	TT
14079709|F|0-9:C>A-9:C>A	C/A	4	1803994	NA	NA	NA	NA	NA	NA	NA	CC	CC	CC	CC	AA	CA	CC	CA	AA	CC	CC	CC	CC	CC	CA	CC	CC	CA	CC	CC	CC	CC	CC	CC	CC	CC	AA	CC	CC	CC	CC	CC	CC	AA	CC	CC	CC	CA	CC
14073395|F|0-39:C>A-39:C>A	C/A	4	1804052	NA	NA	NA	NA	NA	NA	NA	CC	CC	CC	CC	AA	CA	CC	CA	AA	CC	CC	CC	CC	CC	CA	CC	CC	CA	CC	CC	CC	CC	CC	CC	CC	CC	AA	CC	CC	CC	CC	CC	CC	AA	CC	CC	CC	CA	CC
100097628|F|0-48:A>G-48:A>G	A/G	4	1817545	NA	NA	NA	NA	NA	NA	NA	NA	AA	AA	AG	AA	AA	AA	AA	AA	GG	AA	GG	GG	GG	AA	GG	GG	AA	AG	AG	GG	GG	AG	AG	GG	AA	AA	AG	GG	GG	GG	AA	NA	AA	NA	NA	GG	AA	GG
14082079|F|0-11:A>G-11:A>G	A/G	4	1852431	NA	NA	NA	NA	NA	NA	NA	AA	GG	GG	AG	AA	AG	AG	AA	AG	AA	GG	AA	AA	AA	AG	AA	AA	AA	AA	AA	AA	AA	AA	AA	AA	AA	GG	AA	AA	AA	AA	AA	AA	GG	AA	AA	AA	AA	AA
100053418|F|0-62:G>C-62:G>C	G/C	4	1852497	NA	NA	NA	NA	NA	NA	NA	GG	CC	CC	GC	GG	GC	GC	GG	GC	GG	CC	GG	GG	GG	GC	GG	GG	GG	GG	GG	GG	GG	GG	GG	GG	GG	CC	GG	GG	GG	GG	GG	GG	CC	GG	GG	GG	GG	GG
14084932|F|0-36:T>A-36:T>A	T/A	4	1854112	NA	NA	NA	NA	NA	NA	NA	AA	TT	TT	TT	TT	TA	TA	TA	TA	NA	TT	TA	TT	TT	TA	TT	TT	TT	TA	TA	TA	TA	TA	TA	TT	AA	TT	TT	TT	TT	TT	AA	AA	TT	AA	TT	TT	TA	TT
100093998|F|0-35:T>C-35:T>C	T/C	4	1880202	NA	NA	NA	NA	NA	NA	NA	TT	TT	TT	TT	TT	TC	TC	TC	TC	TT	TT	TT	TT	TT	TC	TT	TT	TT	TC	TT	TT	TT	TT	TC	TT	TT	TT	TT	TT	TT	TT	NA	TT	TT	TT	TT	TT	TT	TT
100101175|F|0-7:A>C-7:A>C	A/C	4	1880257	NA	NA	NA	NA	NA	NA	NA	AA	AA	AA	AA	AA	AC	AC	AC	AC	AA	AA	AA	AA	AA	AC	AA	AA	AA	AC	AA	AA	AA	AA	AC	AA	AA	AA	AA	AA	AA	AA	AA	AA	AA	AA	AA	AA	AA	AA
14075464|F|0-32:T>G-32:T>G	T/G	4	1917490	NA	NA	NA	NA	NA	NA	NA	TT	TT	TT	TT	NA	TG	TT	TT	GG	TT	TT	TT	TT	TT	TG	TT	TT	TG	TT	TT	TT	TT	TT	TT	TT	TT	GG	TT	TT	TT	TT	NA	TT	GG	TT	TT	TT	TT	TT
14081520|F|0-50:T>G-50:T>G	T/G	4	1954297	NA	NA	NA	NA	NA	NA	NA	GG	TT	TT	TT	TT	TT	TT	TT	TT	TT	TT	TG	TT	TT	TT	TT	TT	TT	TT	TG	TG	TG	TG	TT	TT	GG	TT	TT	TT	TT	TT	TT	GG	TT	GG	TT	TT	TT	TT
14085655|F|0-11:T>G-11:T>G	T/G	4	1959107	NA	NA	NA	NA	NA	NA	NA	TT	GG	GG	TG	TT	TG	TG	TT	TT	TT	GG	TT	TG	TT	TG	TT	TT	TT	TT	TT	TT	TT	TT	TT	TT	TT	GG	TT	TT	TT	TT	TT	TT	GG	TT	TT	TT	TT	TT
14084795|F|0-38:C>A-38:C>A	C/A	4	1987449	NA	NA	NA	NA	NA	NA	NA	CC	CC	CC	CC	CC	CA	CA	CA	CA	CC	CC	CC	CC	CC	CA	CC	CC	AA	CA	CC	CC	CC	CC	CA	CC	CC	CC	CA	CC	CC	CC	NA	CC	CC	CC	AA	CC	CC	CC
14075843|F|0-32:C>T-32:C>T	C/T	4	1990486	NA	NA	NA	NA	NA	NA	NA	CC	CC	CC	CC	CC	CT	CT	CT	CT	CC	CC	CC	CC	CC	CT	CC	CC	TT	CT	CC	CC	CT	CC	CT	CC	CC	CC	CT	CC	CC	CC	CC	CC	CC	CC	TT	CC	CC	CC
14082791|F|0-52:C>A-52:C>A	C/A	4	1990552	NA	NA	NA	NA	NA	NA	NA	AA	AA	AA	AA	AA	CA	CA	CA	CA	AA	AA	AA	AA	AA	CA	AA	AA	CC	CA	AA	AA	AA	AA	CA	AA	AA	AA	CA	AA	AA	AA	AA	AA	AA	AA	CC	AA	AA	AA
14075769|F|0-33:C>G-33:C>G	C/G	4	2022345	NA	NA	NA	NA	NA	NA	NA	GG	CC	CC	CC	CC	CC	CC	CC	CC	CC	CC	CG	CC	CC	CC	CC	CC	CC	CC	CG	CG	CG	CG	CC	CC	CC	CC	CC	CC	CC	CC	GG	GG	CC	GG	CC	CC	CC	CC
14086898|F|0-18:G>T-18:G>T	G/T	4	2064551	NA	NA	NA	NA	NA	NA	NA	GG	TT	TT	GT	GG	GT	GT	GG	GG	GG	TT	GG	GT	GG	GT	GG	GG	GG	GG	GG	GG	GG	GG	GG	GG	TT	TT	GG	GG	GG	GG	GG	GG	TT	GG	GG	GG	GG	GG
14079905|F|0-15:T>C-15:T>C	T/C	4	2064591	NA	NA	NA	NA	NA	NA	NA	TT	CC	CC	TC	TT	TC	TC	TT	TT	TT	CC	TT	TC	TT	TC	TT	TT	TT	TT	TT	TT	TT	TT	TT	TT	CC	CC	TT	TT	TT	TT	TT	TT	CC	TT	TT	TT	TT	TT
14087241|F|0-8:G>A-8:G>A	G/A	4	2068436	NA	NA	NA	NA	NA	NA	NA	GG	AA	AA	AA	AA	AA	AA	AA	GA	AA	AA	GA	AA	AA	GA	AA	AA	AA	AA	GA	GA	GA	GA	AA	AA	AA	AA	AA	AA	AA	AA	GG	GG	AA	GG	AA	AA	AA	AA
14075418|F|0-6:T>C-6:T>C	T/C	4	2069571	NA	NA	NA	NA	NA	NA	NA	TT	TT	TT	TT	CC	TC	TC	CC	TC	TT	TT	TT	TT	TT	TC	TT	TT	CC	TC	TT	TT	TT	TT	TC	TT	TT	TT	TC	TT	TT	TT	TT	TT	TT	TT	CC	TT	TT	TT
14082392|F|0-53:A>C-53:A>C	A/C	4	2226113	NA	NA	NA	NA	NA	NA	NA	AA	AA	AA	AA	AA	AA	AA	AA	AC	NA	AA	AA	AA	AA	AC	AA	AA	AA	AA	AA	AA	AA	AA	AA	AA	AA	AA	AA	AA	AA	AA	AA	AA	AA	AA	AA	AA	AA	AA
14076464|F|0-59:G>A-59:G>A	G/A	4	2232752	NA	NA	NA	NA	NA	NA	NA	GG	GG	GG	GA	GG	GA	GG	GG	GA	GG	GG	GG	GG	GG	GA	AA	GG	GG	GA	GA	GA	GG	GA	GA	GG	GG	GG	GA	GG	GA	GG	GG	GG	GG	GG	GG	GG	AA	GG
14074554|F|0-61:T>G-61:T>G	T/G	4	2247765	NA	NA	NA	NA	NA	NA	NA	GG	TT	TT	TT	TT	TG	TT	TT	TG	TT	GG	TG	TT	TT	TG	TT	TT	TT	TT	TG	TG	TG	TG	TT	TT	TG	GG	TT	TT	TT	TT	GG	GG	GG	GG	TT	TT	TT	TT
100048976|F|0-64:G>A-64:G>A	G/A	4	2247831	NA	NA	NA	NA	NA	NA	NA	GG	AA	AA	AA	GG	GG	GA	GG	GG	AA	GG	GA	GA	AA	GG	AA	AA	GG	GA	GA	GA	GA	GA	GA	AA	GG	GG	GA	AA	AA	AA	GG	GG	GG	GG	GG	AA	AA	AA
14087171|F|0-33:T>C-33:T>C	T/C	4	2272084	NA	NA	NA	NA	NA	NA	NA	CC	CC	CC	CC	TT	TC	TC	TT	CC	CC	CC	CC	CC	CC	CC	CC	CC	TT	CC	CC	CC	CC	CC	CC	CC	CC	CC	CC	CC	CC	CC	CC	CC	CC	CC	NA	CC	CC	CC
14087170|F|0-31:T>A-31:T>A	T/A	4	2272088	NA	NA	NA	NA	NA	NA	NA	AA	AA	AA	AA	TT	AA	AA	TT	TA	AA	AA	AA	AA	AA	TA	AA	AA	TT	TA	AA	AA	AA	AA	TA	AA	AA	AA	TA	AA	AA	AA	AA	AA	AA	AA	TT	AA	AA	AA
14082325|F|0-61:C>G-61:C>G	C/G	4	2352120	NA	NA	NA	NA	NA	NA	NA	CC	CC	CC	CC	GG	CC	CC	CG	CG	CC	CC	CC	CC	CC	CG	CC	CC	GG	CG	CC	CC	CC	CC	CG	CC	CC	CC	CG	CC	CC	CC	CC	CC	CC	CC	GG	CC	CC	CC
100082163|F|0-50:C>T-50:C>T	C/T	4	2376306	NA	NA	NA	NA	NA	NA	NA	CC	TT	TT	CT	CC	CT	CT	CC	CC	CC	CC	CT	CC	CC	CC	TT	CC	CC	CT	CT	CT	CT	CT	CT	CC	CC	CC	CC	CC	CT	CC	CC	CC	CC	CC	CC	CC	CC	CC
14076824|F|0-42:A>C-42:A>C	A/C	4	2387642	NA	NA	NA	NA	NA	NA	NA	CC	CC	CC	CC	AA	CC	CC	AC	AC	CC	CC	CC	CC	CC	AC	CC	CC	AA	AC	CC	CC	CC	CC	AC	CC	CC	CC	AC	CC	CC	CC	CC	CC	CC	CC	AA	CC	CC	CC
100089947|F|0-7:G>T-7:G>T	G/T	4	2415983	NA	NA	NA	NA	NA	NA	NA	GG	GG	GG	GG	TT	GG	GG	GT	GG	GG	GG	GG	GG	GG	GG	GG	GG	TT	GT	GG	GG	GG	GG	GT	GG	GG	GG	GT	GG	GG	GG	GG	GG	GG	GG	TT	GG	GG	GG
100073663|F|0-45:G>A-45:G>A	G/A	4	2433767	NA	NA	NA	NA	NA	NA	NA	AA	AA	AA	AA	GG	GA	GA	GA	GA	NA	AA	GA	GA	GG	GA	GG	GG	GG	GG	GA	GA	GA	GA	GG	GG	AA	AA	GG	GA	GG	GG	AA	AA	AA	AA	GG	GG	GG	GG
100072679|F|0-42:G>A-42:G>A	G/A	4	2455673	NA	NA	NA	NA	NA	NA	NA	GG	GG	GG	GG	GG	GG	GG	GG	GG	NA	GG	GA	GA	AA	GG	AA	AA	GG	GA	GA	GA	GA	GA	GA	GG	GG	GG	GG	GA	GA	AA	GG	GG	GG	GG	GG	AA	GG	AA
14075999|F|0-32:G>T-32:G>T	G/T	4	2664995	NA	NA	NA	NA	NA	NA	NA	GT	GT	GT	GT	GT	GT	GT	GT	GT	TT	GT	TT	GT	TT	GT	TT	TT	GG	GT	TT	GT	TT	TT	GT	TT	GG	GT	GT	GT	GT	TT	TT	TT	GT	TT	GG	TT	TT	GT
14085052|F|0-55:T>C-55:T>C	T/C	4	2678923	NA	NA	NA	NA	NA	NA	NA	CC	CC	CC	CC	CC	CC	CC	CC	CC	CC	CC	CC	CC	CC	CC	CC	CC	TT	TC	CC	CC	CC	CC	TC	CC	CC	CC	TC	CC	CC	CC	CC	CC	CC	CC	TT	CC	CC	CC
14073596|F|0-20:C>T-20:C>T	C/T	4	2685082	NA	NA	NA	NA	NA	NA	NA	CC	CC	CC	CC	CC	CT	CC	CC	CT	CC	TT	CC	CT	CT	CT	CT	CC	CC	CC	CC	CC	CC	CC	CC	CC	CC	TT	CC	CT	CC	CC	CC	CC	TT	CC	CC	CC	CC	CC
14073529|F|0-52:G>A-52:G>A	G/A	4	2696974	NA	NA	NA	NA	NA	NA	NA	GA	AA	AA	GA	GG	GA	GA	GA	GA	GG	GG	GA	GG	GG	GA	GG	GG	GG	GG	GA	GA	GA	GA	GG	GG	AA	GG	GG	GG	GA	GG	GG	AA	GG	AA	GG	GG	GG	GG
100044738|F|0-39:T>A-39:T>A	T/A	4	2739204	NA	NA	NA	NA	NA	NA	NA	TT	TT	TT	TT	AA	TA	TA	TA	TT	TT	TT	TT	TT	TT	TT	TT	TT	TA	TT	TT	TT	TT	TT	TT	TT	TT	TT	TT	TT	TT	TT	AA	TT	TT	TT	TT	TT	TT	TT
14079202|F|0-10:T>G-10:T>G	T/G	4	2782665	NA	NA	NA	NA	NA	NA	NA	TT	TT	TT	TT	TT	TG	TT	TT	TG	TT	TT	TT	TG	TT	TG	TT	TT	TT	TT	TT	TT	TT	TT	TT	TT	TT	TG	TT	TG	TT	TT	TT	TT	TT	TT	TT	TT	TT	TT
100071376|F|0-35:T>A-35:T>A	T/A	4	2782712	NA	NA	NA	NA	NA	NA	NA	TT	TT	TT	TT	AA	TA	TA	TA	TA	NA	TT	TT	TA	TT	TA	TT	TT	TA	TA	TT	TT	TT	TT	TA	TT	TT	TA	TT	TT	TT	TT	TT	TT	TT	TT	NA	TT	TT	TT
100043638|F|0-37:C>T-37:C>T	C/T	4	3001306	NA	NA	NA	NA	NA	NA	NA	CC	CC	CC	CC	CC	CC	CC	CC	CC	CC	CC	CC	CC	TT	CC	CC	CC	CC	CC	CT	CC	CC	CT	CC	CT	CC	CC	CT	CC	CC	TT	CC	CC	CC	CC	CC	CC	CC	CT
14074797|F|0-21:A>C-21:A>C	A/C	4	3137269	NA	NA	NA	NA	NA	NA	NA	CC	AA	AA	AA	AA	AA	AA	AA	AC	AA	AA	AC	AA	AA	AC	AA	AA	CC	AA	AC	AC	AC	AC	AA	AA	CC	AA	CC	AA	AA	AA	AA	CC	AA	CC	CC	AA	AA	AA
14084594|F|0-57:A>G-57:A>G	A/G	4	3163606	NA	NA	NA	NA	NA	NA	NA	AA	GG	GG	GG	GG	GG	GG	GG	AG	GG	GG	AG	GG	GG	AG	GG	GG	AA	GG	AG	AG	AG	AG	GG	GG	AA	GG	AG	GG	GG	GG	AA	AA	GG	AA	AA	GG	GG	GG
100090024|F|0-19:C>A-19:C>A	C/A	4	3164569	NA	NA	NA	NA	NA	NA	NA	CC	CC	CC	CC	CC	CA	CC	CC	CC	CC	CC	CC	CA	CC	CC	AA	CC	CC	CA	CA	CA	CA	CA	CA	CC	CC	CC	CC	CA	CA	CC	CC	CC	CC	CC	CC	CC	CC	CC
14074785|F|0-27:A>G-27:A>G	A/G	4	3171559	NA	NA	NA	NA	NA	NA	NA	AA	GG	GG	GG	GG	GG	GG	GG	AG	NA	GG	AG	GG	GG	AG	GG	GG	AA	GG	AG	AG	AG	AG	GG	NA	AA	GG	AG	GG	GG	GG	AA	AA	GG	AA	AA	GG	GG	GG
100090022|F|0-44:G>A-44:G>A	G/A	4	3172511	NA	NA	NA	NA	NA	NA	NA	AA	AA	AA	AA	AA	GA	AA	AA	AA	NA	AA	AA	GA	AA	AA	GG	AA	AA	GA	GA	GA	GA	GA	GA	NA	AA	GA	GA	GG	GA	AA	AA	AA	AA	AA	AA	AA	GG	AA
14075756|F|0-30:G>A-30:G>A	G/A	4	3263705	NA	NA	NA	NA	NA	NA	NA	AA	GG	GG	GG	GG	GG	GG	GG	GA	GG	GG	GA	GG	GG	GA	GG	GG	AA	GG	GA	GA	GA	GA	GG	GG	AA	GG	GA	GG	GG	GG	AA	AA	GG	AA	AA	GG	GG	GG
14083300|F|0-47:A>G-47:A>G	A/G	4	3276044	NA	NA	NA	NA	NA	NA	NA	AA	GG	GG	GG	NA	GG	GG	GG	AG	GG	GG	AG	GG	GG	AA	GG	GG	AA	GG	AG	AG	AG	AG	GG	GG	AA	GG	AG	GG	GG	GG	AA	AA	GG	AA	AA	GG	GG	GG
14082142|F|0-51:T>C-51:T>C	T/C	4	3295824	NA	NA	NA	NA	NA	NA	NA	TT	CC	CC	CC	CC	CC	CC	CC	TC	CC	CC	TC	CC	CC	TC	CC	CC	TT	CC	TC	TC	TC	TC	CC	CC	TT	CC	TC	CC	CC	CC	TT	TT	CC	TT	TT	CC	CC	CC
14076642|F|0-44:C>T-44:C>T	C/T	4	3304866	NA	NA	NA	NA	NA	NA	NA	CC	TT	TT	TT	TT	TT	CT	TT	CT	TT	TT	CT	TT	TT	CT	TT	TT	CC	TT	CT	CT	CT	CT	TT	TT	CC	TT	CT	TT	TT	TT	CC	CC	TT	CC	CC	TT	TT	TT
100053831|F|0-49:A>G-49:A>G	A/G	4	3304928	NA	NA	NA	NA	NA	NA	NA	AA	AA	AA	AG	AA	AA	AA	AA	AA	GG	AA	AA	AA	AA	AA	AA	AA	AA	AG	AG	AA	AA	AG	AG	GG	AA	AA	AG	AG	AA	AA	AA	AA	AA	AA	AA	AA	GG	GG
100087381|F|0-13:A>C-13:A>C	A/C	4	3329876	NA	NA	NA	NA	NA	NA	NA	AA	AA	AA	AC	AA	AA	AA	AA	AA	CC	AA	AA	AA	AA	AA	AA	AA	AA	AC	AC	AA	AC	AC	AC	CC	AA	AA	AC	AC	AA	AA	AA	AA	AA	AA	AA	AA	CC	CC
14081696|F|0-27:C>T-27:C>T	C/T	4	3333824	NA	NA	NA	NA	NA	NA	NA	CC	TT	TT	TT	TT	TT	TT	TT	CT	TT	TT	CT	TT	TT	CT	TT	TT	CC	TT	CT	CT	CT	CT	TT	TT	CC	TT	CT	TT	TT	TT	CC	CC	TT	CC	CC	TT	TT	TT
14084727|F|0-26:G>A-26:G>A	G/A	4	3392552	NA	NA	NA	NA	NA	NA	NA	GG	GG	GG	GG	AA	GA	GA	GA	GG	GG	GG	GG	GG	GG	GA	GG	GG	GG	GG	GG	GG	GG	GG	GG	GG	GG	GG	GG	GG	GG	GG	GG	GG	GG	GG	GG	GG	GG	GG
14086600|F|0-59:C>A-59:C>A	C/A	4	3405028	NA	NA	NA	NA	NA	NA	NA	AA	CC	CC	CC	CC	CC	CC	CC	CA	CC	CC	CC	CC	CC	CC	CC	CC	AA	CC	CA	CA	CC	CA	CC	CC	AA	CC	CA	CC	CC	CC	AA	AA	CC	AA	AA	CC	CC	CC
14077392|F|0-23:A>C-23:A>C	A/C	4	3465738	NA	NA	NA	NA	NA	NA	NA	CC	AA	AA	AA	AA	AA	AA	AA	AA	AA	AA	AC	AA	AA	AA	AA	AA	CC	AA	AC	AC	AC	AC	AA	AA	CC	AA	AC	AA	AA	AA	CC	CC	AA	CC	CC	AA	AA	AC
100089169|F|0-20:A>C-20:A>C	A/C	4	3492911	NA	NA	NA	NA	NA	NA	NA	AA	AA	AA	AA	AA	AA	AA	AA	AA	AA	AA	AA	AA	CC	AA	AC	AA	AA	AC	AC	AC	AC	AC	AC	AA	AA	AA	AA	AA	CC	CC	AA	AA	AA	AA	AA	AA	AA	AA
100088945|F|0-39:G>A-39:G>A	G/A	4	3525842	NA	NA	NA	NA	NA	NA	NA	GG	GG	GG	GG	GG	GG	GG	GG	AA	GG	GG	GG	GG	GG	GA	GG	GG	GG	GG	GG	GG	GG	GG	GG	GG	GG	GG	GG	GG	GG	GG	GG	GG	GG	GG	GG	GG	GG	GG
14082469|F|0-39:C>G-39:C>G	C/G	4	3542937	NA	NA	NA	NA	NA	NA	NA	CC	CC	CC	CC	GG	CG	CG	CG	GG	CC	CC	CC	CC	CC	GG	CC	CC	CC	CC	CC	CC	CC	CC	CC	CC	CC	CC	CC	CC	CC	CC	CC	CC	CC	CC	CC	CC	CC	CC
14077218|F|0-30:A>G-30:A>G	A/G	4	3588257	NA	NA	NA	NA	NA	NA	NA	AA	AA	AA	AA	GG	AG	AG	AG	GG	AA	AA	AA	AA	AA	GG	AA	AA	AA	AA	AA	AA	AA	AA	AA	AA	AA	AA	AA	AA	AA	AA	AA	AA	AA	AA	AA	AA	AA	AA
14075141|F|0-26:G>A-26:G>A	G/A	4	3671839	NA	NA	NA	NA	NA	NA	NA	AA	AA	AA	AA	GG	GA	GA	GA	AA	AA	AA	AA	AA	GG	GA	AA	AA	GA	GA	GA	AA	AA	GA	GA	AA	GG	AA	GA	AA	AA	GG	AA	AA	AA	AA	AA	AA	GG	AA
14075812|F|0-29:C>G-29:C>G	C/G	4	3686498	NA	NA	NA	NA	NA	NA	NA	CC	CC	CC	CC	GG	CG	CG	CG	CC	CC	CC	CC	CC	CC	CC	CC	CC	CC	CC	CC	CC	CC	CC	CC	CC	CC	CC	CC	CC	CC	CC	CC	CC	CC	CC	CC	CC	CC	CC
100091720|F|0-28:C>T-28:C>T	C/T	4	3731240	NA	NA	NA	NA	NA	NA	NA	CT	TT	TT	TT	CC	CT	CT	CT	TT	TT	CT	CT	TT	CC	CT	TT	TT	CC	CT	CT	CT	CT	CT	CT	TT	CC	CT	CT	TT	TT	CC	CC	CT	CT	CT	CT	TT	CC	TT
100091720|F|0-35:A>C-35:A>C	A/C	4	3731241	NA	NA	NA	NA	NA	NA	NA	AA	CC	CC	CC	AA	AC	AC	AC	CC	CC	AA	AC	CC	AA	AC	CC	CC	AA	AC	AC	AC	AC	AC	AC	CC	AA	AA	AA	CC	CC	AA	AA	AA	AA	AA	AA	CC	AA	CC
14075740|F|0-29:T>G-29:T>G	T/G	4	3832543	NA	NA	NA	NA	NA	NA	NA	GG	GG	GG	GG	GG	GG	GG	GG	GG	GG	GG	GG	GG	GG	GG	GG	GG	GG	GG	GG	GG	GG	GG	GG	GG	TT	GG	GG	GG	GG	GG	TT	GG	GG	GG	GG	GG	GG	GG
14083050|F|0-39:T>C-39:T>C	T/C	4	3858277	NA	NA	NA	NA	NA	NA	NA	TT	TT	TT	TT	CC	TC	TC	TC	CC	TT	TT	TT	TT	TT	TC	TT	TT	TC	TT	TT	TT	TT	TT	TT	TT	NA	TT	TT	TT	TT	TT	NA	TT	TT	TT	TT	TT	TT	TT
14083050|F|0-68:A>C-68:A>C	A/C	4	3858278	NA	NA	NA	NA	NA	NA	NA	AA	AA	AA	AA	NA	AA	AA	AA	NA	AA	AA	AA	AA	AA	AA	AA	AA	AA	AA	AA	AA	AA	AA	AA	AA	CC	AA	AA	AA	AA	AA	CC	AA	AA	AA	AA	AA	AA	AA
14081965|F|0-39:G>A-39:G>A	G/A	4	3864534	NA	NA	NA	NA	NA	NA	NA	GG	GG	GG	GG	AA	GA	GA	GA	AA	GG	GG	GG	GG	GG	AA	GG	GG	AA	GG	GG	GG	GG	GG	GG	GG	NA	GG	GG	GG	GG	GG	NA	GG	GG	GG	GG	GG	GG	GG
14075896|F|0-61:C>A-61:C>A	C/A	4	3881785	NA	NA	NA	NA	NA	NA	NA	CC	CC	CC	CC	CC	CC	CC	CC	CC	CC	CC	CC	CC	CC	CA	CC	CC	CA	CC	CC	CC	CC	CC	CC	CC	CC	CC	CC	CC	CC	CC	CC	CC	CC	CC	CC	CC	CC	CC
100071618|F|0-59:A>G-59:A>G	A/G	4	3907001	NA	NA	NA	NA	NA	NA	NA	AA	AA	AA	AA	AA	AA	AA	AA	AA	AA	AA	AA	AA	AA	GG	AA	AA	AG	AA	AA	AA	AA	AA	AA	AA	AA	AA	AA	AA	AA	AA	AA	AA	AA	AA	AA	AA	AA	AA
14084733|F|0-26:A>G-26:A>G	A/G	4	3908706	NA	NA	NA	NA	NA	NA	NA	AA	AA	AA	AA	AA	AA	AA	AA	AA	AA	AA	AA	AA	AA	AA	AA	AA	AA	AA	AA	AA	AA	AA	AA	AA	GG	AA	AA	AA	AA	AA	GG	AA	AA	AA	AA	AA	AA	AA
14082575|F|0-6:A>T-6:A>T	A/T	4	3909818	NA	NA	NA	NA	NA	NA	NA	AA	AA	AA	AA	AA	AA	AA	AA	NA	AA	AA	AA	AA	AA	AA	AA	AA	AA	AA	AA	AA	AA	AA	AA	AA	TT	AA	AA	AA	AA	AA	TT	AA	AA	AA	AA	AA	AA	AT
14087387|F|0-28:G>T-28:G>T	G/T	4	3910030	NA	NA	NA	NA	NA	NA	NA	GT	GG	GG	GG	GG	GG	GG	GG	GT	GG	GG	GT	GG	GG	GT	GG	GG	GT	GG	GT	GT	GT	GT	GG	GG	TT	GG	GT	GG	GG	GG	TT	GT	GG	GT	GT	GG	GG	GG
14084734|F|0-63:C>G-63:C>G	C/G	4	3918077	NA	NA	NA	NA	NA	NA	NA	CC	CC	CC	CC	CC	CC	CC	CC	CC	CC	CC	CC	CC	CC	CC	CC	CC	CC	CC	CC	CC	CC	CC	CC	CC	CG	CC	CC	CC	CC	CC	CG	CC	CC	CC	CC	CC	CC	CC
14087388|F|0-34:C>A-34:C>A	C/A	4	3919408	NA	NA	NA	NA	NA	NA	NA	CC	AA	AA	AA	AA	AA	AA	AA	CC	AA	AA	CA	AA	AA	CC	AA	AA	CC	AA	CA	CA	CA	CA	AA	AA	CC	AA	CA	AA	AA	AA	CC	CC	AA	CC	CC	AA	AA	AA
14076582|F|0-42:T>G-42:T>G	T/G	4	3919447	NA	NA	NA	NA	NA	NA	NA	TT	GG	GG	GG	GG	GG	GG	GG	TT	GG	GG	TG	GG	GG	TT	GG	GG	TT	GG	TG	TG	TG	TG	GG	GG	TT	GG	TG	GG	GG	GG	TT	TT	GG	TT	TT	GG	GG	GG
14081629|F|0-65:C>T-65:C>T	C/T	4	3958046	NA	NA	NA	NA	NA	NA	NA	CC	TT	TT	TT	TT	TT	TT	TT	CC	TT	TT	CT	TT	CC	CC	TT	TT	CC	TT	CT	CT	CT	CT	TT	TT	CC	TT	CT	TT	TT	CC	CC	CC	TT	CC	CC	TT	CT	TT
100075639|F|0-42:G>A-42:G>A	G/A	4	3961115	NA	NA	NA	NA	NA	NA	NA	GG	AA	AA	AA	AA	AA	AA	AA	GG	AA	AA	GA	AA	AA	GG	AA	GA	GG	AA	GA	GA	GA	GA	AA	AA	GG	AA	AA	AA	AA	AA	GG	GG	AA	GG	GG	AA	AA	AA
14074261|F|0-18:G>C-18:G>C	G/C	4	4111530	NA	NA	NA	NA	NA	NA	NA	GG	GG	GG	GG	GG	GG	GG	GG	CC	GG	GG	GG	GG	GG	CC	GG	GG	GC	GG	GG	GG	GG	GG	GG	GG	GG	GG	GG	GG	GG	GG	GG	GG	GG	GG	GG	GG	GG	CC
14075912|F|0-40:C>T-40:C>T	C/T	4	4247346	NA	NA	NA	NA	NA	NA	NA	CC	CC	CC	CC	TT	CT	CT	CT	CC	CC	CC	CC	CC	CC	CC	CC	CC	CC	CC	CC	CC	CC	CC	CC	CC	CC	CC	CC	CC	CC	CC	CC	CC	CC	CC	CC	CC	CC	CC
14082647|F|0-11:G>C-11:G>C	G/C	4	4475767	NA	NA	NA	NA	NA	NA	NA	CC	CC	CC	CC	GG	GC	GC	GC	GG	CC	CC	CC	CC	CC	GC	CC	CC	GG	CC	CC	CC	CC	CC	CC	CC	CC	CC	GC	CC	CC	CC	CC	CC	CC	CC	GG	CC	CC	CC
[truncated: 4,499 more rows]
[truncated: 318 more columns]
